# Supplementary material for: Molecular Profiling Reveals Characteristic and Decisive Signatures in Patients after Allogeneic Stem Cell Transplantation Suffering from Invasive Pulmonary Aspergillosis
Source: J Fungi (Basel). 2022 Feb 10;8(2):171. doi: 10.3390/jof8020171 (PMC8880021; doi:10.3390/jof8020171)
Supplement: Supplementary file 1 [file jof-08-00171-s001.zip]

Archive with 3 entries (3 files):
- Supplementary_material.pdf
- Zoran_SupplTable_S5 (1).xlsx
- Zoran_SupplTable_S6_revised.xlsx
