# Supplementary material for: Molecular Profiling Reveals Characteristic and Decisive Signatures in Patients after Allogeneic Stem Cell Transplantation Suffering from Invasive Pulmonary Aspergillosis
Source: J Fungi (Basel). 2022 Feb 10;8(2):171. doi: 10.3390/jof8020171 (PMC8880021; doi:10.3390/jof8020171)
Supplement: Supplementary file 1 [file jof-08-00171-s001.zip › Zoran_SupplTable_S5 (1).xlsx]

## Sheet: Description
	Supplementary Table S5: Relates to Figure 2A.
	Sheet	Description
	DEGs_probIA_vs_ctrl	Differentially expressed genes (DEGs) were determined by adjusted p value for DESeq2 and edgeR and using a p value cut off of 0.8.
	MRN_counts	MRN normalized counts underlying Fig. 2A of DEGs.

## Sheet: DEGs_probIA_vs_ctrl
Differentially expressed genes (DEGs) identified in profiled alloSCT patients (Würzburg)
id	mean_A_mrn	mean_B_mrn	log2_fc_mrn	mean_A_tpm	mean_B_tpm	log2_fc_tpm	mean_A_rpkm	mean_B_rpkm	fc_rpkm	log2_fc_rpkm	DESeq	DESeq_adj_pval	DESeq2	DESeq2_adj_pval	Limma	Limma_adj_pval	EdgeR	EdgeR_adj_pval
RNF207	3.37793	6.83403	-1.0166	1.25644	1.75235	-0.479948	1.09632	1.26028	0.869901	-0.201078	TRUE	0.00295382	TRUE	0.00054266	TRUE	0.00573003	TRUE	0.00051794
UTS2	39.1403	3.89274	3.3298	11.3916	2.13189	2.41776	5.30182	1.3989	3.78999	1.92219	TRUE	8.50699e-25	TRUE	6.14693e-17	TRUE	0.000626529	TRUE	5.02825e-14
EIF1AXP1	2.30765	6.6956	-1.53679	1.24003	2.1339	-0.783116	1.08705	1.39934	0.776829	-0.364332	TRUE	2.857e-09	TRUE	3.24982e-10	TRUE	3.51926e-07	TRUE	1.61161e-11
PADI4	504.707	203.368	1.31135	46.2137	23.6863	0.964269	19.1649	9.20806	2.08132	1.0575	TRUE	0.00523226	TRUE	4.09678e-06	TRUE	0.000182165	TRUE	8.15895e-06
HSPG2	4.89569	9.90989	-1.01736	1.14555	1.36132	-0.248967	1.05308	1.12799	0.933593	-0.0991337	TRUE	0.00119661	TRUE	0.000142722	TRUE	0.00265858	TRUE	0.000178111
LOC105376871	5.10107	2.22951	1.19407	1.40127	1.14867	0.286771	1.152	1.05235	1.0947	0.130535	TRUE	0.000952369	TRUE	0.000230485	TRUE	0.002637	TRUE	0.000287202
ZNF683	3.5776	18.9767	-2.40717	1.76867	6.3042	-1.83365	1.26795	2.83942	0.446554	-1.16309	TRUE	5.32612e-05	TRUE	0.000294959	TRUE	0.0436617	TRUE	5.38774e-05
SPOCD1	12.8403	3.39953	1.91727	2.26454	1.35552	0.740369	1.53119	1.12452	1.36163	0.445339	TRUE	0.0001585	TRUE	1.85663e-05	TRUE	0.00743939	TRUE	5.37386e-05
PODN	2.07331	4.90621	-1.24268	1.17431	1.63536	-0.477803	1.05897	1.21865	0.86897	-0.202622	TRUE	0.0331812	TRUE	0.0137003	TRUE	0.0273914	TRUE	0.00939683
PCSK9	27.8652	2.67693	3.37981	3.99432	1.22691	1.70292	2.27109	1.08724	2.08886	1.06272	TRUE	0.0103417	TRUE	2.77755e-07	TRUE	1.49798e-05	TRUE	8.45813e-07
IL23R	1.68639	6.6602	-1.98163	1.10995	2.0869	-0.910861	1.04077	1.37869	0.754899	-0.405645	TRUE	3.84214e-14	TRUE	1.22086e-09	TRUE	0.000693572	TRUE	1.60204e-11
GADD45A	369.299	126.344	1.54743	123.468	54.4014	1.18242	51.0126	20.3861	2.50232	1.32327	TRUE	0.000373142	TRUE	4.04882e-07	TRUE	0.000499885	TRUE	9.19582e-07
LOC105378781	5.2733	2.41728	1.12532	2.2689	1.54872	0.55092	1.5099	1.19362	1.26498	0.339119	TRUE	0.00132829	TRUE	0.00113509	TRUE	0.0263454	TRUE	0.00133036
SLC44A5	3.78881	9.58218	-1.33861	1.19763	1.65116	-0.463302	1.07157	1.22783	0.87274	-0.196377	TRUE	4.30513e-05	TRUE	1.70636e-06	TRUE	8.24998e-06	TRUE	1.78276e-06
LOC653631	1.7497	6.11628	-1.80555	1.20406	2.52615	-1.06903	1.0724	1.54016	0.696292	-0.522236	TRUE	7.66665e-09	TRUE	4.15317e-06	TRUE	0.0164724	TRUE	1.53964e-06
LPAR3	6.93343	2.38047	1.54232	1.70853	1.21745	0.488887	1.26342	1.07512	1.17514	0.232837	TRUE	9.0087e-07	TRUE	1.22918e-06	TRUE	0.000254924	TRUE	8.80421e-07
SLC44A3	4.6214	2.08957	1.14513	1.4455	1.17098	0.303856	1.18188	1.06294	1.1119	0.153024	TRUE	0.0389492	TRUE	0.00851581	TRUE	0.0420962	TRUE	0.0124602
AGL	300.846	150.102	1.00308	19.3716	12.833	0.594085	8.30649	5.18662	1.60152	0.679443	TRUE	7.94928e-05	TRUE	2.99591e-06	TRUE	0.00321842	TRUE	6.96483e-06
BCL2L15	48.6707	22.05	1.14228	6.04117	3.5354	0.772957	2.96666	1.92446	1.54156	0.624389	TRUE	0.0432866	TRUE	0.000538448	TRUE	0.00107475	TRUE	0.00101991
LOC105369140	3.84652	11.8151	-1.61901	1.22598	1.98601	-0.695943	1.08284	1.35024	0.801962	-0.318395	TRUE	1.20019e-10	TRUE	9.25604e-12	TRUE	1.35683e-07	TRUE	2.63507e-12
LOC729086	4.16491	1.46078	1.51155	1.47893	1.09707	0.430891	1.19988	1.03425	1.16014	0.214305	TRUE	1.64963e-06	TRUE	6.11037e-05	TRUE	0.00195795	TRUE	3.88313e-05
LOC728989	1.0517	2.25382	-1.09965	1.0277	1.74484	-0.763682	1.00966	1.2612	0.800554	-0.320929	TRUE	3.09824e-05	TRUE	0.00251519	TRUE	0.00070619	TRUE	1.02705e-06
ACP6	64.806	28.7744	1.17134	4.73639	3.05876	0.630841	2.48194	1.7317	1.43324	0.519281	TRUE	6.19477e-07	TRUE	3.24982e-10	TRUE	2.81095e-05	TRUE	2.05995e-09
S100A12	13861.9	3037.32	2.19025	12950.5	3688.11	1.81205	5488.26	1370.91	4.00336	2.00121	TRUE	0.00670282	TRUE	4.23037e-05	TRUE	0.00873416	TRUE	5.81128e-05
IQGAP3	15.736	6.13084	1.35992	2.13522	1.47283	0.535793	1.43937	1.16917	1.23111	0.299954	TRUE	3.18031e-07	TRUE	1.16454e-06	TRUE	0.000186475	TRUE	2.83821e-06
CD1C	19.8787	43.0227	-1.11388	4.96741	11.468	-1.20705	2.49972	4.66553	0.535784	-0.900276	TRUE	7.78823e-05	TRUE	7.80481e-06	TRUE	0.00128155	TRUE	7.89245e-06
NOS1AP	4.25863	1.58989	1.42146	1.22232	1.05358	0.214321	1.0907	1.01915	1.07021	0.0978961	TRUE	2.84829e-06	TRUE	6.70081e-06	TRUE	0.000136071	TRUE	9.40185e-07
LOC105371475	8.11717	2.58316	1.65184	1.29453	1.08717	0.251843	1.11899	1.03169	1.08463	0.117197	TRUE	0.00194436	TRUE	2.4967e-06	TRUE	6.25208e-05	TRUE	3.98799e-06
C1orf226	4.16718	1.64195	1.34366	1.35784	1.09686	0.307925	1.14316	1.03422	1.10533	0.144472	TRUE	7.1642e-05	TRUE	4.28554e-05	TRUE	0.000195375	TRUE	1.10537e-05
ILDR2	15.1981	4.4449	1.77367	1.62108	1.19647	0.438174	1.24918	1.06837	1.16923	0.225564	TRUE	0.000429126	TRUE	3.19445e-07	TRUE	0.000132479	TRUE	9.19582e-07
MAEL	3.41621	1.64268	1.05635	1.45092	1.14321	0.34388	1.18095	1.05015	1.12456	0.169357	TRUE	0.0414808	TRUE	0.00630666	TRUE	0.0181248	TRUE	0.00681647
RPS14P2	1.13537	8.72865	-2.9426	1.169	11.4636	-3.29371	1.06443	4.74072	0.224529	-2.15503	TRUE	9.60553e-28	TRUE	1.83107e-06	TRUE	0.000128384	TRUE	2.08705e-10
LOC105371636	8.37101	3.54396	1.24004	3.64677	2.17828	0.743428	2.06948	1.42232	1.455	0.541017	TRUE	0.00127346	TRUE	0.000362453	TRUE	0.0127901	TRUE	0.000630053
LOC107985235	5.3806	2.24247	1.26268	4.01903	1.96814	1.03002	2.05156	1.32963	1.54296	0.6257	TRUE	0.0133288	TRUE	0.0103208	TRUE	0.0451094	TRUE	0.0164096
LGR6	1.75975	4.18024	-1.24821	1.07435	1.3459	-0.32511	1.02689	1.12133	0.91578	-0.126926	TRUE	6.71771e-05	TRUE	0.000223393	TRUE	0.00472627	TRUE	5.90387e-05
CHIT1	80.2343	15.0642	2.41309	17.0586	4.29299	1.99044	7.45013	2.20485	3.37898	1.75659	TRUE	1.87175e-05	TRUE	7.12864e-12	TRUE	9.34894e-07	TRUE	2.77178e-10
PIK3C2B	19.4327	39.4675	-1.02218	2.13681	3.65288	-0.773573	1.40814	1.92368	0.732001	-0.450083	TRUE	0.00346174	TRUE	0.000579546	TRUE	0.0167368	TRUE	0.000573865
KLHDC8A	10.7603	4.33593	1.31131	2.28289	1.59282	0.519275	1.49583	1.20479	1.24157	0.312167	TRUE	0.0116332	TRUE	0.00161607	TRUE	0.0282205	TRUE	0.00319424
PFKFB2	1383.85	422.358	1.71215	52.4551	21.5545	1.28309	22.6277	8.56174	2.64288	1.40211	TRUE	0.0172025	TRUE	0.000100127	TRUE	0.0460825	TRUE	0.000239097
G0S2	38.7967	16.1137	1.26765	19.122	10.3112	0.891021	8.42016	4.35594	1.93303	0.950863	TRUE	0.000521837	TRUE	0.000149986	TRUE	0.0489306	TRUE	0.000323403
MARC2	5.9404	2.31859	1.35731	1.7342	1.25551	0.465999	1.29126	1.09094	1.18362	0.243204	TRUE	6.08626e-06	TRUE	1.37254e-06	TRUE	0.00024207	TRUE	3.96974e-07
MARC1	578.574	271.132	1.09351	72.7768	44.4053	0.712746	29.6513	16.4885	1.7983	0.84663	TRUE	3.87455e-06	TRUE	1.05318e-05	TRUE	0.00880621	TRUE	1.87375e-05
LOC105373143	2.98472	1.29302	1.20686	3.97565	1.60384	1.30966	2.25549	1.21607	1.85473	0.891207	TRUE	0.000158907	TRUE	0.000223393	TRUE	0.00113718	TRUE	0.000157556
RGS7	4.79938	1.55025	1.63034	1.27869	1.05484	0.277635	1.10901	1.01877	1.08857	0.122436	TRUE	6.61419e-07	TRUE	0.00022616	TRUE	0.0166014	TRUE	0.000169849
LOC107985747	15.8777	5.95999	1.41362	33.2939	14.6253	1.18679	14.1223	5.89462	2.39579	1.2605	TRUE	0.00232368	TRUE	2.90143e-05	TRUE	0.01254	TRUE	6.3581e-05
LOC105379854	2.08095	4.54376	-1.12664	1.92381	5.15988	-1.42337	1.37174	2.46278	0.556988	-0.844282	TRUE	0.00049584	TRUE	0.000433697	TRUE	0.0335155	TRUE	0.00043525
LOC105379521	2.01414	5.50389	-1.45029	1.36666	3.21397	-1.2337	1.14855	1.78246	0.644362	-0.634057	TRUE	5.27175e-06	TRUE	8.08284e-06	TRUE	0.000658475	TRUE	3.79813e-06
GCKR	3.74261	1.24482	1.58811	1.5423	1.06927	0.528465	1.22518	1.02494	1.19536	0.257448	TRUE	2.60857e-07	TRUE	8.29928e-06	TRUE	2.50914e-05	TRUE	5.12895e-06
LINC00211	95.6407	46.4791	1.04104	20.1732	12.6375	0.674733	8.37178	5.06767	1.652	0.724213	TRUE	1.78487e-06	TRUE	2.44578e-07	TRUE	0.000145289	TRUE	5.33737e-07
LOC105374506	3.22012	1.44135	1.15969	1.09498	1.02449	0.0960089	1.03633	1.00878	1.02731	0.0388737	TRUE	0.000176323	TRUE	0.000122469	TRUE	0.00743939	TRUE	8.57571e-05
CLEC4F	6.99133	18.7621	-1.42418	1.87276	3.98852	-1.09069	1.33361	2.02783	0.657655	-0.604597	TRUE	0.0268948	TRUE	0.00420129	TRUE	0.000676602	TRUE	0.00342461
THNSL2	7.99196	2.20048	1.86073	1.75143	1.15284	0.603339	1.29011	1.05466	1.22325	0.290714	TRUE	2.24483e-07	TRUE	6.70674e-11	TRUE	8.68254e-10	TRUE	2.23115e-11
IGKC	56.3338	416.758	-2.88714	116.679	831.391	-2.83298	40.8796	292.638	0.139693	-2.83966	TRUE	0.0164295	TRUE	1.49089e-05	TRUE	0.000454246	TRUE	8.86136e-06
IGKJ4	1.39933	2.84378	-1.02307	7.93847	33.2246	-2.06532	3.33123	12.1011	0.275282	-1.86102	TRUE	0.0441735	TRUE	0.0111146	TRUE	0.0212686	TRUE	0.00527809
IGKJ1	1.23731	2.75137	-1.15294	4.93705	32.0947	-2.70062	2.39718	11.6468	0.205823	-2.28052	TRUE	0.000422422	TRUE	0.000531089	TRUE	0.00698222	TRUE	7.37548e-05
IGKV4-1	4.48952	26.8418	-2.57985	7.19825	46.8467	-2.70223	3.13596	17.0677	0.183736	-2.44429	TRUE	0.00780106	TRUE	0.000518159	TRUE	0.000490186	TRUE	0.000102208
MAL	54.5372	21.3993	1.34968	23.8813	12.3932	0.946335	9.75262	4.95956	1.96643	0.975577	TRUE	0.000859029	TRUE	0.000156004	TRUE	0.00862944	TRUE	0.000396184
AFF3	25.9026	66.7295	-1.36523	1.74915	3.16044	-0.853468	1.26344	1.74677	0.723302	-0.46733	TRUE	0.0164184	TRUE	0.000145971	TRUE	4.06275e-05	TRUE	0.00011034
CHCHD5	7.75943	3.38395	1.19724	2.44969	1.63602	0.582404	1.56585	1.22593	1.27727	0.353069	TRUE	2.34551e-05	TRUE	5.29878e-07	TRUE	3.68258e-05	TRUE	3.64974e-07
TFCP2L1	12.3629	4.56892	1.4361	1.51804	1.2227	0.312137	1.21215	1.08012	1.12224	0.166375	TRUE	0.00533971	TRUE	0.00025723	TRUE	0.0343996	TRUE	0.00046318
LINC01806	31.8084	13.3516	1.2524	7.91766	4.3755	0.855628	3.53331	2.16811	1.62968	0.704585	TRUE	8.98574e-06	TRUE	0.000106893	TRUE	0.00801809	TRUE	0.000248798
SLC4A10	15.723	42.3796	-1.43049	2.20328	4.89006	-1.1502	1.43069	2.35535	0.60742	-0.719234	TRUE	4.74588e-06	TRUE	0.000903985	TRUE	0.00125922	TRUE	0.000743974
SLC38A11	1.25229	2.70234	-1.10964	1.02381	1.2124	-0.243916	1.00899	1.07471	0.938849	-0.0910343	TRUE	0.000352143	TRUE	0.00121181	TRUE	0.0422745	TRUE	0.000724926
SCN3A	4.99911	20.1113	-2.00826	1.21993	2.10675	-0.788218	1.0752	1.3817	0.778175	-0.361834	TRUE	0.0280935	TRUE	0.000395574	TRUE	0.000211358	TRUE	0.000278548
DHRS9	662.185	291.997	1.18128	140.481	77.8916	0.850836	56.2748	28.4703	1.97661	0.983029	TRUE	0.000670435	TRUE	3.01907e-06	TRUE	0.000340589	TRUE	6.78817e-06
LOC105373735	1.14147	2.75908	-1.2733	1.04899	1.59462	-0.604217	1.01644	1.20606	0.842772	-0.246786	TRUE	1e-05	TRUE	0.00121911	TRUE	0.00700813	TRUE	3.8571e-05
PLCL1	84.4056	24.7558	1.76957	6.13416	2.86522	1.09822	3.06951	1.66765	1.84062	0.880189	TRUE	1.14018e-05	TRUE	1.07702e-07	TRUE	0.000501328	TRUE	4.07574e-07
DAZAP2P1	21.2042	47.8534	-1.17427	7.05764	16.4772	-1.22321	3.15192	6.48811	0.485799	-1.04157	TRUE	0.000112602	TRUE	0.0031995	TRUE	4.51558e-06	TRUE	0.00327777
LOC101927865	10.9882	3.56903	1.62235	8.4466	3.5628	1.24536	4.09657	1.90861	2.14636	1.10189	TRUE	0.00172205	TRUE	0.000277249	TRUE	0.0307836	TRUE	0.00051421
MYOSLID	8.84619	3.85123	1.19974	4.78937	2.8141	0.767163	2.53795	1.648	1.54002	0.622951	TRUE	0.00042007	TRUE	0.000183436	TRUE	0.00497435	TRUE	0.000276744
PECR	240.693	109.008	1.14276	19.2862	11.7703	0.712409	8.42341	4.8914	1.72209	0.784157	TRUE	0.000673665	TRUE	6.01681e-05	TRUE	0.0113049	TRUE	9.50272e-05
TMEM169	46.4422	22.8934	1.02051	6.45564	4.4022	0.552337	3.18909	2.2272	1.43188	0.517914	TRUE	0.00218246	TRUE	0.000346168	TRUE	0.0196779	TRUE	0.000631221
IGFBP2	34.0775	7.62657	2.15971	8.48874	2.88953	1.55472	4.12481	1.69352	2.43564	1.2843	TRUE	0.00780106	TRUE	3.26081e-05	TRUE	0.0263474	TRUE	0.000104334
VIL1	37.9347	15.7435	1.26876	7.48811	4.3651	0.778587	3.58785	2.18008	1.64574	0.718738	TRUE	0.0164794	TRUE	0.000128093	TRUE	0.00606626	TRUE	0.00031219
LINC01907	10.2855	3.2486	1.66272	2.61173	1.52487	0.776323	1.6551	1.18865	1.39242	0.477598	TRUE	2.99252e-06	TRUE	1.00027e-05	TRUE	0.00914585	TRUE	1.18302e-05
ZBTB8OSP2	6.40607	2.26326	1.50104	4.23653	1.98236	1.09567	2.27286	1.33598	1.70127	0.766616	TRUE	3.28033e-06	TRUE	8.40992e-07	TRUE	0.000234957	TRUE	4.33726e-07
TWIST2	6.01531	1.72747	1.79998	2.2038	1.24171	0.827669	1.50338	1.08797	1.38181	0.466562	TRUE	0.000392478	TRUE	2.96736e-05	TRUE	0.00182294	TRUE	1.90848e-05
LOC200772	2.32713	6.19935	-1.41357	1.34308	2.45425	-0.869736	1.12256	1.49166	0.752558	-0.410125	TRUE	0.00639389	TRUE	0.00277728	TRUE	0.0414867	TRUE	0.00182619
LRRN1	115.783	17.8802	2.69499	9.14126	2.56273	1.83471	4.40918	1.56353	2.82002	1.49571	TRUE	8.86309e-08	TRUE	5.32535e-10	TRUE	0.00550457	TRUE	2.14214e-08
PPARG	87.577	29.5292	1.56841	4.39581	2.39973	0.873256	2.40093	1.51939	1.5802	0.660107	TRUE	0.0288545	TRUE	0.00191319	TRUE	0.00377013	TRUE	0.00377209
ZNF385D	10.8759	3.19537	1.76708	1.26916	1.07062	0.245422	1.10844	1.02625	1.08009	0.111148	TRUE	0.00427663	TRUE	8.84973e-07	TRUE	7.32818e-06	TRUE	1.59462e-06
OSBPL10	6.24056	24.0331	-1.94527	1.47357	3.13982	-1.09136	1.15977	1.74185	0.665828	-0.586778	TRUE	0.0459059	TRUE	0.00178678	TRUE	0.000287775	TRUE	0.00092302
CTDSPL	124.988	57.1159	1.12983	11.2564	6.92241	0.7014	5.05894	3.08235	1.64126	0.714803	TRUE	0.0068148	TRUE	7.34228e-05	TRUE	0.0025242	TRUE	0.000119288
SCN5A	3.46198	1.67573	1.04681	1.15245	1.04755	0.137691	1.05878	1.01725	1.04083	0.0577309	TRUE	0.00119661	TRUE	0.00275248	TRUE	0.0336321	TRUE	0.004064
LTF	1873.37	532.533	1.81469	284.471	95.1327	1.58027	114.076	35.4162	3.22101	1.68751	TRUE	0.00204685	TRUE	6.58249e-06	TRUE	1.51663e-05	TRUE	2.09738e-05
TMEM45A	6.98675	3.21595	1.11938	2.44958	1.66273	0.558981	1.55312	1.2291	1.26363	0.337569	TRUE	0.00961764	TRUE	0.000203148	TRUE	0.00182163	TRUE	0.000225454
LINC02085	4.07911	9.20417	-1.17403	1.86217	3.5367	-0.925421	1.31139	1.88018	0.69748	-0.519776	TRUE	0.000701945	TRUE	0.000116713	TRUE	0.00149462	TRUE	0.000107969
IGSF11	2.59011	1.1724	1.14355	1.18364	1.02231	0.211397	1.07082	1.00808	1.06224	0.0871095	TRUE	4.69194e-05	TRUE	1.8508e-05	TRUE	4.73824e-05	TRUE	9.84908e-06
UPK1B	4.79048	2.32948	1.04016	1.97843	1.41127	0.487359	1.36747	1.14682	1.1924	0.253868	TRUE	0.00285427	TRUE	9.58777e-05	TRUE	5.15812e-05	TRUE	2.45184e-05
FSTL1	73.4509	23.659	1.63439	7.80395	3.73769	1.06206	3.71028	1.97064	1.88278	0.912862	TRUE	0.032259	TRUE	9.52088e-06	TRUE	5.44363e-05	TRUE	2.18022e-05
LOC105369194	34.5369	16.2161	1.09071	3.10414	2.23982	0.470807	1.83658	1.43419	1.28056	0.35678	TRUE	0.00249985	TRUE	0.000413501	TRUE	0.0102626	TRUE	0.000848167
RAB6B	67.8276	32.6672	1.05403	6.77054	4.49045	0.592411	3.26419	2.2214	1.46943	0.555255	TRUE	0.000981429	TRUE	1.69181e-05	TRUE	0.000454246	TRUE	3.68425e-05
CLDN18	6.00637	2.60861	1.20321	1.76694	1.27386	0.472048	1.28774	1.09814	1.17266	0.229779	TRUE	0.00362561	TRUE	0.000967038	TRUE	0.00510004	TRUE	0.00121201
LOC105374127	6.12981	1.95129	1.65141	2.34831	1.29872	0.854529	1.50944	1.10572	1.36512	0.449027	TRUE	0.000163198	TRUE	4.11111e-06	TRUE	2.60848e-05	TRUE	1.9731e-06
VEPH1	79.2895	32.0461	1.30698	7.71065	4.4009	0.809054	3.65052	2.18893	1.66772	0.737875	TRUE	0.000159951	TRUE	5.4514e-06	TRUE	0.000280724	TRUE	1.25695e-05
B3GALNT1	33.4911	12.7103	1.39778	4.31355	2.51147	0.78034	2.29428	1.53387	1.49575	0.580867	TRUE	5.3106e-09	TRUE	8.5345e-13	TRUE	2.24034e-06	TRUE	4.5798e-12
GHSR	3.72271	1.46132	1.34908	1.42708	1.09226	0.385747	1.17007	1.03316	1.13251	0.179524	TRUE	2.72603e-05	TRUE	3.00743e-05	TRUE	0.000425597	TRUE	6.40952e-06
HES1	5.57716	11.769	-1.07739	2.77728	5.59564	-1.01063	1.63788	2.61373	0.626645	-0.674279	TRUE	0.00393414	TRUE	0.000472468	TRUE	0.000769799	TRUE	0.000413545
JCHAIN	36.4957	287.197	-2.97624	17.1998	131.56	-2.93526	6.72249	46.4412	0.144753	-2.78834	TRUE	0.00582972	TRUE	2.87084e-08	TRUE	0.00880621	TRUE	1.65972e-08
PARM1	1.38069	3.66086	-1.4068	1.03867	1.33261	-0.359515	1.01494	1.11674	0.908838	-0.137905	TRUE	2.99252e-06	TRUE	3.69297e-06	TRUE	0.00070619	TRUE	8.35627e-07
CCDC158	3.35204	1.57502	1.08967	1.21982	1.0678	0.192023	1.08834	1.02478	1.06203	0.0868203	TRUE	0.0345535	TRUE	0.00579289	TRUE	0.0111816	TRUE	0.00523751
LOC105377295	19.4983	9.66943	1.01184	1.71721	1.4218	0.272344	1.27647	1.14977	1.1102	0.150813	TRUE	0.000235188	TRUE	0.000243351	TRUE	0.0374989	TRUE	0.000420466
LOC101928893	14.6124	4.14319	1.81838	7.08229	2.58811	1.45232	3.32027	1.56151	2.12632	1.08836	TRUE	0.00131297	TRUE	4.24679e-06	TRUE	1.15366e-10	TRUE	6.68441e-06
MAPK10	8.77028	3.24129	1.43605	1.21242	1.07978	0.167148	1.08432	1.0284	1.05437	0.0763829	TRUE	1.19059e-06	TRUE	4.70483e-07	TRUE	0.00149462	TRUE	4.26118e-07
SPARCL1	2.09115	6.06133	-1.53534	1.20485	1.95312	-0.696923	1.07516	1.35161	0.795462	-0.330136	TRUE	0.00505697	TRUE	0.00167272	TRUE	0.045898	TRUE	0.00130401
LOC105377343	3.575	10.2873	-1.52484	1.61238	3.81263	-1.2416	1.23529	1.9689	0.627399	-0.672545	TRUE	0.00298613	TRUE	0.00103291	TRUE	0.0284761	TRUE	0.000915108
LOC100507053	2.8435	6.54149	-1.20195	1.22355	1.75756	-0.522505	1.08119	1.26581	0.854148	-0.227442	TRUE	0.000249144	TRUE	0.000142804	TRUE	0.0235463	TRUE	7.72789e-05
NDST3	9.37134	3.61146	1.37568	1.28809	1.11703	0.205574	1.11758	1.04234	1.07218	0.100549	TRUE	0.000640818	TRUE	0.00038118	TRUE	0.0427968	TRUE	0.000650458
PRDM5	245.253	72.9325	1.74964	17.1576	7.50394	1.19313	7.51055	3.2822	2.28826	1.19425	TRUE	1.9062e-08	TRUE	3.00336e-08	TRUE	6.68415e-05	TRUE	1.23399e-07
LINC00498	2.71347	1.28511	1.07825	1.2063	1.04551	0.206371	1.08915	1.01659	1.07138	0.0994701	TRUE	0.0464355	TRUE	0.0184405	TRUE	0.0211588	TRUE	0.0142848
RNF150	1.42893	7.5881	-2.4088	1.01802	1.36618	-0.424383	1.00708	1.13057	0.890768	-0.166879	TRUE	2.94593e-17	TRUE	1.46088e-06	TRUE	0.0263756	TRUE	4.26038e-07
LOC102724785	2.1917	1.03364	1.08432	1.84692	1.02453	0.850162	1.33895	1.0091	1.32688	0.408034	TRUE	4.95252e-05	TRUE	0.000611572	TRUE	3.61502e-06	TRUE	7.58504e-06
LOC105377524	6.59924	3.17121	1.05726	1.82584	1.33257	0.454355	1.29427	1.11697	1.15874	0.212552	TRUE	0.000331246	TRUE	0.000485002	TRUE	0.0212686	TRUE	0.00103701
GPM6A	1.31223	4.35436	-1.73044	1.04178	1.47203	-0.498762	1.01417	1.16121	0.873377	-0.195323	TRUE	0.00921866	TRUE	0.00194983	TRUE	0.0176406	TRUE	0.000322364
STOX2	9.17178	3.76864	1.28316	1.22906	1.08547	0.179235	1.08648	1.03114	1.05367	0.0754239	TRUE	0.0166972	TRUE	0.00119733	TRUE	0.00141968	TRUE	0.00171608
LINC02515	2.44041	1	1.28712	1.12898	1	0.175024	1.05248	1	1.05248	0.0737941	TRUE	1.92185e-07	TRUE	0.00063153	TRUE	8.73103e-07	TRUE	1.78276e-06
SLC6A19	7.42845	34.0682	-2.19729	1.67728	5.08872	-1.60118	1.24375	2.44359	0.508983	-0.97431	TRUE	0.004262	TRUE	0.00255829	TRUE	0.0140434	TRUE	0.000823892
C5orf17	1.9084	4.84895	-1.3453	1.27407	2.26234	-0.828372	1.10067	1.44864	0.759793	-0.396321	TRUE	0.0375114	TRUE	0.00434915	TRUE	0.0202362	TRUE	0.00345596
GCSHP1	5.22572	1.82278	1.51949	4.13509	1.80324	1.19733	2.22304	1.29145	1.72135	0.78354	TRUE	0.0390672	TRUE	9.2927e-05	TRUE	0.000215096	TRUE	6.3581e-05
LOC107986348	12.5184	5.31427	1.23611	2.3079	1.59376	0.534149	1.49791	1.21161	1.23629	0.306022	TRUE	0.000315055	TRUE	2.62028e-06	TRUE	7.31333e-05	TRUE	3.19886e-06
LOC107986347	4.64708	2.14751	1.11366	2.28437	1.48868	0.61776	1.49034	1.1742	1.26924	0.343965	TRUE	0.00275114	TRUE	0.000341946	TRUE	0.000990708	TRUE	0.000148764
LOC105378988	10.0933	3.95321	1.3523	2.30792	1.52186	0.600751	1.50944	1.18562	1.27312	0.34837	TRUE	1.59193e-05	TRUE	2.47553e-06	TRUE	0.000644178	TRUE	2.55527e-06
LOC107986350	70.937	21.832	1.70009	2.56824	1.55999	0.71924	1.60961	1.20114	1.34006	0.422299	TRUE	1.38279e-07	TRUE	6.28388e-13	TRUE	4.44253e-07	TRUE	5.66263e-12
MAP1B	18.2141	6.0809	1.5827	1.6856	1.25762	0.422559	1.26988	1.09112	1.16383	0.218883	TRUE	2.23397e-06	TRUE	1.14076e-08	TRUE	0.000709794	TRUE	4.04362e-08
SV2C	13.6354	4.64704	1.55297	1.4648	1.17297	0.320547	1.1811	1.0599	1.11435	0.156199	TRUE	4.88571e-05	TRUE	2.08784e-08	TRUE	1.54409e-05	TRUE	2.93962e-08
LOC105379042	3.8513	1.43649	1.42279	1.84175	1.16126	0.665388	1.32535	1.0568	1.25411	0.32666	TRUE	4.80638e-06	TRUE	1.71742e-05	TRUE	0.000131747	TRUE	3.19886e-06
ACTBP2	3.59183	1.6582	1.1151	1.69442	1.2245	0.468604	1.27469	1.07947	1.18085	0.239829	TRUE	0.000670435	TRUE	0.000156865	TRUE	0.000195441	TRUE	2.11023e-05
LIX1-AS1	11.899	31.6393	-1.41088	1.67826	3.15052	-0.908627	1.23991	1.74457	0.710725	-0.492637	TRUE	0.0196657	TRUE	0.00044427	TRUE	0.00952993	TRUE	0.000394837
MZB1	5.77367	21.0593	-1.8669	4.48535	16.7684	-1.90246	2.24056	6.49768	0.344825	-1.53606	TRUE	0.00217279	TRUE	2.0827e-05	TRUE	0.00444929	TRUE	1.61003e-05
LOC107986459	2.64478	1.21636	1.12057	1.55529	1.09937	0.500509	1.22079	1.03375	1.18094	0.239938	TRUE	0.014152	TRUE	0.00271129	TRUE	0.00149462	TRUE	0.0014769
ABLIM3	52.9068	24.8622	1.0895	4.17558	2.87306	0.53939	2.25123	1.65648	1.35904	0.442589	TRUE	0.00156466	TRUE	0.000334007	TRUE	0.0133364	TRUE	0.000652029
LINC01932	2.8696	1.15385	1.31439	2.48281	1.16179	1.09563	1.60914	1.05935	1.51899	0.603109	TRUE	0.000179957	TRUE	0.000506703	TRUE	0.000279872	TRUE	0.000100936
CDHR2	7.07482	2.37311	1.57592	1.62823	1.1832	0.460607	1.25746	1.06743	1.17802	0.236362	TRUE	0.00804968	TRUE	0.00076995	TRUE	0.0205674	TRUE	0.00116981
F12	28.1646	8.76642	1.68382	6.8146	3.07686	1.14717	3.33446	1.74172	1.91447	0.936942	TRUE	6.78748e-06	TRUE	5.25201e-08	TRUE	0.000402522	TRUE	1.91881e-07
ADAMTS2	50.2791	2.34194	4.42419	3.74004	1.0976	1.7687	2.14885	1.03628	2.07362	1.05215	TRUE	1.17645e-05	TRUE	8.40992e-07	TRUE	0.00523422	TRUE	1.84098e-06
DDX18P3	3.54128	1.69595	1.06218	1.52614	1.19109	0.357599	1.20618	1.06704	1.1304	0.176832	TRUE	0.00392282	TRUE	0.00191319	TRUE	0.00260469	TRUE	0.0017963
IMPDH1P9	3.29774	1.24469	1.40569	1.44904	1.06919	0.43858	1.1861	1.02411	1.15818	0.211861	TRUE	1.1589e-05	TRUE	6.02888e-05	TRUE	0.000157665	TRUE	2.53273e-05
PRL	3.17198	1.24051	1.35445	1.63232	1.09756	0.572622	1.26007	1.033	1.21981	0.28666	TRUE	1.36665e-05	TRUE	0.000407533	TRUE	0.00415451	TRUE	0.000457575
OR2B6	10.2648	4.38688	1.22644	5.72404	3.2466	0.818107	2.90285	1.78563	1.62567	0.701034	TRUE	0.000714012	TRUE	0.000297569	TRUE	0.0167642	TRUE	0.000484186
HLA-H	219.163	43.5171	2.33235	9.76562	2.88748	1.7579	4.30041	1.66669	2.58021	1.36749	TRUE	1.29864e-10	TRUE	2.50113e-18	TRUE	1.61468e-12	TRUE	4.09547e-16
HSPA1A	1.51207	15.2175	-3.33113	1.01976	1.74856	-0.777939	1.00801	1.26901	0.794323	-0.332202	TRUE	4.72168e-13	TRUE	1.51796e-07	TRUE	0.00406957	TRUE	6.14692e-09
HLA-DRB5	70.0402	390.753	-2.48	28.9115	183.967	-2.66973	11.6575	64.7604	0.18001	-2.47385	TRUE	1.58558e-13	TRUE	1.88362e-15	TRUE	3.42804e-06	TRUE	9.00596e-16
HLA-DRB1	267.438	687.866	-1.36292	22.7737	64.541	-1.50285	9.32026	23.3654	0.398891	-1.32593	TRUE	4.22628e-05	TRUE	8.11899e-05	TRUE	7.57845e-05	TRUE	5.17504e-05
PNPLA1	82.0135	31.0309	1.40216	7.35583	3.9683	0.890366	3.53697	2.06486	1.71293	0.776468	TRUE	9.32193e-08	TRUE	5.45388e-09	TRUE	0.000111658	TRUE	1.85121e-08
LINC02520	2.42566	9.97532	-2.03998	1.673	6.02064	-1.84748	1.25805	2.74757	0.457876	-1.12697	TRUE	8.32655e-07	TRUE	3.58012e-06	TRUE	0.000686677	TRUE	7.5728e-07
DNAH8	1.80626	3.89413	-1.10829	1.03108	1.11641	-0.114714	1.01121	1.0403	0.972038	-0.040916	TRUE	0.0382517	TRUE	0.0115222	TRUE	0.0307309	TRUE	0.0112124
LRFN2	6.74781	2.20939	1.61077	1.08912	1.02591	0.0862614	1.03447	1.00909	1.02516	0.0358495	TRUE	0.000218464	TRUE	3.45801e-05	TRUE	0.0016044	TRUE	5.11161e-05
CAPN11	8.27151	3.85989	1.09959	2.09424	1.54034	0.443182	1.42595	1.19004	1.19823	0.260905	TRUE	0.00120965	TRUE	0.000341946	TRUE	0.0155942	TRUE	0.00054895
CRISP2	14.0462	3.24813	2.11249	3.77604	1.61215	1.22789	2.08131	1.21271	1.71624	0.779255	TRUE	1.24209e-15	TRUE	1.69462e-10	TRUE	0.000150725	TRUE	6.03588e-10
CRISP3	514.127	74.7039	2.78287	113.583	21.3913	2.40865	45.4963	8.1794	5.5623	2.47568	TRUE	0.000373142	TRUE	9.54378e-14	TRUE	2.93487e-09	TRUE	2.19902e-11
COL19A1	6.56373	38.5032	-2.55239	1.26311	2.84469	-1.17128	1.08858	1.6332	0.666528	-0.585263	TRUE	0.0145494	TRUE	6.89326e-05	TRUE	0.000421919	TRUE	2.09364e-05
SH3BGRL2	712.777	310.605	1.19837	68.8794	38.3361	0.845369	27.562	13.9165	1.98052	0.985879	TRUE	0.00533971	TRUE	0.000308915	TRUE	0.00099533	TRUE	0.00057336
LOC105377896	3.29865	7.82609	-1.24642	1.12707	1.40631	-0.319335	1.04364	1.14281	0.913226	-0.130956	TRUE	0.0124842	TRUE	0.00588005	TRUE	0.00020607	TRUE	0.00551571
LINC01268	13.6774	5.9055	1.21166	3.35304	2.0647	0.699534	1.91708	1.38754	1.38164	0.466385	TRUE	0.00471077	TRUE	0.000108676	TRUE	0.000421157	TRUE	0.000153858
LOC107986639	1.01876	2.9957	-1.55607	1.00854	2.03846	-1.01522	1.00338	1.36186	0.736769	-0.440715	TRUE	1.83178e-10	TRUE	0.000154222	TRUE	8.12822e-06	TRUE	1.75227e-09
ARG1	1043.79	279.035	1.90332	311.857	103.319	1.59378	128.583	38.8904	3.30629	1.72521	TRUE	0.00828071	TRUE	1.00085e-06	TRUE	0.00033012	TRUE	3.56727e-06
CCR6	17.7541	45.7822	-1.36664	3.58879	8.96153	-1.32025	1.95045	3.76844	0.517576	-0.950158	TRUE	0.0137566	TRUE	0.000212771	TRUE	0.0210187	TRUE	0.000176883
PRKAR1B	40.7678	18.2886	1.15649	6.6065	4.1143	0.683239	3.24965	2.10902	1.54084	0.623714	TRUE	9.98192e-06	TRUE	3.45801e-05	TRUE	0.00968912	TRUE	7.12359e-05
UNC93B2	1.04838	2.31522	-1.14298	1.02263	1.70612	-0.738427	1.00952	1.24515	0.810762	-0.30265	TRUE	2.1589e-06	TRUE	0.00474599	TRUE	0.00125922	TRUE	3.82219e-06
THSD7A	10.1344	4.2065	1.26856	1.33474	1.14828	0.217079	1.1309	1.05306	1.07391	0.102877	TRUE	0.00413872	TRUE	4.52438e-05	TRUE	0.00066334	TRUE	7.66584e-05
LOC100506178	1.27783	3.52742	-1.46492	1.07464	1.6913	-0.654283	1.02597	1.23821	0.82859	-0.27127	TRUE	0.00436904	TRUE	0.000865253	TRUE	0.0115533	TRUE	0.000154427
IGFBP3	2.59188	6.95386	-1.42381	1.31918	2.469	-0.904287	1.12672	1.51527	0.743581	-0.427438	TRUE	3.23827e-06	TRUE	1.14519e-06	TRUE	4.79808e-05	TRUE	3.65951e-07
PSPHP1	1	8.92514	-3.15788	1	7.69014	-2.94301	1	3.40746	0.293474	-1.7687	TRUE	2.83967e-40	TRUE	1.36705e-13	TRUE	7.80756e-12	TRUE	4.5331e-23
TPST1	184.602	66.6415	1.46993	24.5565	11.9646	1.03733	10.0838	4.78418	2.10775	1.0757	TRUE	8.39315e-06	TRUE	6.3079e-07	TRUE	1.77153e-05	TRUE	1.60104e-06
LINC00174	21.6073	9.69605	1.15605	3.37659	2.27792	0.56785	1.89821	1.44442	1.31416	0.394142	TRUE	5.82622e-05	TRUE	4.13022e-05	TRUE	0.00159372	TRUE	9.26813e-05
ABCB4	5.16449	19.0068	-1.87982	1.31438	2.45774	-0.902947	1.11091	1.50445	0.738415	-0.437497	TRUE	0.000201868	TRUE	2.45254e-06	TRUE	5.25681e-05	TRUE	1.50372e-06
LOC105375392	5.64352	1.63489	1.7874	5.51012	1.73253	1.66921	2.89539	1.28137	2.25962	1.17608	TRUE	0.0287644	TRUE	0.000278996	TRUE	0.0020756	TRUE	0.00033165
DYNC1I1	4.70558	1.66867	1.49568	1.29206	1.06626	0.277118	1.11399	1.02332	1.0886	0.122473	TRUE	6.98119e-08	TRUE	6.16419e-07	TRUE	5.23522e-05	TRUE	1.54907e-07
LOC105375457	75.8104	35.2036	1.10667	6.3891	4.02209	0.667669	3.06562	2.0592	1.48875	0.574097	TRUE	0.000929795	TRUE	1.80591e-05	TRUE	0.00211516	TRUE	3.21717e-05
CTTNBP2	4.70252	1.98677	1.24301	1.18345	1.06088	0.157738	1.0724	1.02173	1.04959	0.0698243	TRUE	0.00019002	TRUE	0.000894125	TRUE	0.0139414	TRUE	0.000994516
LOC105375470	2.58742	1.21097	1.09535	1.20185	1.02941	0.223447	1.07017	1.01025	1.05931	0.0831307	TRUE	0.00164984	TRUE	0.0181353	TRUE	0.0193299	TRUE	0.0112713
LOC107986848	3.52447	9.30306	-1.4003	1.68625	3.34653	-0.988849	1.23926	1.82212	0.680116	-0.556146	TRUE	0.00231042	TRUE	0.00097179	TRUE	0.00736814	TRUE	0.000796144
SLC37A3	677.759	291.546	1.21705	82.4491	46.2558	0.83387	33.7766	17.2606	1.95686	0.968542	TRUE	0.00181956	TRUE	5.51021e-05	TRUE	0.0106789	TRUE	9.26813e-05
RAB19	43.3458	7.32223	2.56554	9.40833	2.68457	1.80925	4.46801	1.60811	2.77842	1.47427	TRUE	1.36576e-19	TRUE	3.44736e-13	TRUE	0.000580918	TRUE	1.94382e-11
OR9A4	4.94062	1.20544	2.03513	2.93057	1.12794	1.37749	1.8178	1.04558	1.73856	0.79789	TRUE	3.45918e-05	TRUE	9.18418e-06	TRUE	0.000786896	TRUE	6.03519e-06
CLEC5A	338.89	123.595	1.4552	46.2924	21.2018	1.12659	19.524	8.41746	2.31947	1.21379	TRUE	0.00782738	TRUE	9.67933e-05	TRUE	0.00267553	TRUE	0.000200308
TAS2R38	3.12171	1.50803	1.04968	1.83497	1.2793	0.520397	1.33988	1.10016	1.21789	0.284385	TRUE	0.00686911	TRUE	0.00465475	TRUE	0.0115533	TRUE	0.00308632
TRBV4-1	1.26494	2.97193	-1.23234	1.23822	2.88657	-1.22109	1.08477	1.66281	0.652372	-0.616233	TRUE	0.00057734	TRUE	0.000538448	TRUE	0.0261155	TRUE	6.45294e-05
TRBV9	2.05138	7.14703	-1.80075	1.97934	6.92427	-1.80664	1.35045	3.07286	0.439476	-1.18614	TRUE	4.99872e-05	TRUE	0.000116713	TRUE	0.00914832	TRUE	3.27452e-05
LOC105375588	1.94991	4.78254	-1.29437	1.25992	2.13535	-0.761133	1.09432	1.39103	0.786695	-0.346123	TRUE	4.69194e-05	TRUE	0.000118075	TRUE	0.00174816	TRUE	6.72979e-05
LOC105377785	6.97754	1.50695	2.21109	1.25543	1.02723	0.289416	1.09825	1.00943	1.08799	0.121668	TRUE	1.72981e-09	TRUE	9.55275e-15	TRUE	3.89607e-16	TRUE	9.31439e-22
LOC105377786	3.74527	1.80322	1.05449	1.23456	1.09169	0.177435	1.09355	1.03174	1.0599	0.0839349	TRUE	0.0250507	TRUE	0.0016365	TRUE	0.00134804	TRUE	0.00141968
LOC112268021	6.98516	1.97447	1.82283	1.42741	1.09284	0.385325	1.17321	1.03256	1.13621	0.184226	TRUE	1.17453e-08	TRUE	4.35531e-07	TRUE	0.000195375	TRUE	4.26118e-07
BLK	5.48102	20.826	-1.92587	1.45952	3.13835	-1.10451	1.1583	1.7454	0.66363	-0.591548	TRUE	0.0365653	TRUE	0.000667219	TRUE	0.00649379	TRUE	0.000484186
LPL	14.4649	4.46054	1.69727	2.75931	1.55461	0.827758	1.69188	1.19585	1.41479	0.500592	TRUE	0.00486442	TRUE	3.72588e-06	TRUE	1.30249e-05	TRUE	6.62702e-06
SCARA5	1.71888	3.8248	-1.15392	1.10756	1.44374	-0.382425	1.03707	1.15388	0.898771	-0.153975	TRUE	0.0212292	TRUE	0.00484743	TRUE	0.00051556	TRUE	0.00316651
PNOC	2.71395	5.76271	-1.08635	1.45875	2.384	-0.708658	1.16383	1.48094	0.785872	-0.347634	TRUE	0.00444441	TRUE	0.000751747	TRUE	0.00302976	TRUE	0.00075855
FUT10	18.6021	37.5761	-1.01435	3.02695	5.67607	-0.907025	1.72995	2.63931	0.655457	-0.609426	TRUE	0.000112602	TRUE	6.60699e-05	TRUE	8.7049e-05	TRUE	8.28527e-05
LINC00968	28.0709	13.7361	1.0311	6.50742	4.09863	0.666944	3.12902	2.10534	1.48623	0.57166	TRUE	4.73339e-05	TRUE	6.50171e-09	TRUE	1.54409e-05	TRUE	3.14119e-08
LOC105375855	4.45256	1.55005	1.52232	1.23873	1.04132	0.250446	1.08986	1.01479	1.07398	0.102967	TRUE	0.000362468	TRUE	3.01907e-06	TRUE	1.10707e-07	TRUE	4.40591e-07
LINC00534	7.89074	3.36	1.2317	4.98385	2.71423	0.876717	2.55071	1.59918	1.59501	0.673565	TRUE	0.000422422	TRUE	7.08248e-05	TRUE	0.00684009	TRUE	8.30876e-05
RIMS2	4.94646	1.69784	1.5427	1.16986	1.04114	0.168178	1.07079	1.0147	1.05528	0.0776247	TRUE	7.00839e-05	TRUE	0.000221898	TRUE	0.00722481	TRUE	0.000202856
LINC01151	12.122	5.28668	1.1972	10.3945	5.71274	0.863566	4.74381	2.66331	1.78117	0.832828	TRUE	0.026929	TRUE	0.00121428	TRUE	0.00906693	TRUE	0.00234911
CCAT2	5.70994	1.73814	1.71593	2.33323	1.28229	0.86361	1.54452	1.09663	1.40843	0.494087	TRUE	0.000672323	TRUE	0.000307891	TRUE	0.0272805	TRUE	0.000407907
LRRC6	162.248	80.1659	1.01714	14.8577	9.6118	0.628329	6.34758	4.03791	1.572	0.652597	TRUE	4.241e-06	TRUE	4.82221e-09	TRUE	1.00584e-05	TRUE	1.06769e-08
LOC105375769	7.95717	3.94704	1.01148	2.87841	1.97106	0.546299	1.73055	1.34083	1.29066	0.368107	TRUE	0.000604488	TRUE	0.000419386	TRUE	0.00735522	TRUE	0.000715263
LYPD2	1.57523	6.02855	-1.93625	1.52941	6.32349	-2.04775	1.19081	2.8431	0.418842	-1.25552	TRUE	1.38279e-07	TRUE	5.89227e-06	TRUE	0.0021918	TRUE	1.33129e-06
LYNX1	4.40651	11.6068	-1.39726	1.39635	2.32516	-0.735665	1.14375	1.46264	0.781976	-0.354803	TRUE	4.43539e-05	TRUE	1.52897e-05	TRUE	0.00279526	TRUE	1.05892e-05
LOC105376037	24.9394	9.92341	1.32952	5.89641	3.31063	0.832731	2.90574	1.81121	1.60431	0.681956	TRUE	2.36768e-08	TRUE	4.54414e-11	TRUE	1.37209e-05	TRUE	2.12592e-10
LOC403323	3.28713	1.50797	1.12422	1.68692	1.18233	0.512758	1.26112	1.06484	1.18433	0.244074	TRUE	0.000227716	TRUE	0.000146944	TRUE	0.000165432	TRUE	5.37386e-05
ADGRF5P1	2.00017	1	1.00012	1.39245	1	0.477623	1.15274	1	1.15274	0.205065	TRUE	1.66204e-05	TRUE	0.00265492	TRUE	5.44677e-07	TRUE	7.39577e-06
LOC105376095	28.8009	8.52708	1.75599	3.61683	1.85232	0.96539	2.00478	1.30258	1.53908	0.622068	TRUE	2.92359e-15	TRUE	1.00595e-18	TRUE	3.05113e-09	TRUE	8.43142e-18
PRUNE2	182.959	16.5608	3.46568	6.49117	1.60902	2.01229	3.21306	1.21756	2.63894	1.39996	TRUE	6.20445e-47	TRUE	2.09235e-42	TRUE	4.0684e-12	TRUE	8.65262e-35
LOC105376103	1.23157	2.70955	-1.13755	1.0232	1.20431	-0.235118	1.00887	1.07182	0.94127	-0.0873192	TRUE	0.00320733	TRUE	0.00126589	TRUE	0.0116356	TRUE	0.000361353
FRMD3	180.173	79.1329	1.18704	9.10704	5.33682	0.771002	4.09486	2.50918	1.63195	0.706598	TRUE	2.32858e-08	TRUE	1.11975e-12	TRUE	1.57565e-08	TRUE	1.15441e-11
LOC102724237	16.0262	6.12277	1.38817	2.99289	1.87565	0.674146	1.81672	1.31354	1.38307	0.467878	TRUE	0.000204631	TRUE	7.7778e-05	TRUE	0.0199096	TRUE	0.000153963
SUSD3	127.378	63.0014	1.01566	19.0448	12.0137	0.664711	8.31006	4.99444	1.66386	0.734534	TRUE	0.0202426	TRUE	0.000541694	TRUE	0.0158449	TRUE	0.000852126
CORO2A	141.94	49.2106	1.52824	11.8551	5.85273	1.01833	5.40319	2.73284	1.97713	0.983409	TRUE	1.01551e-11	TRUE	3.97925e-10	TRUE	0.000135124	TRUE	2.38966e-09
PTGES	9.712	3.38203	1.52188	2.95914	1.66142	0.832766	1.77483	1.23031	1.44258	0.528651	TRUE	0.0338403	TRUE	0.000321386	TRUE	0.000456977	TRUE	0.000531211
DNLZ	14.4537	32.2604	-1.15833	11.0305	27.289	-1.30681	4.75697	10.2777	0.462844	-1.1114	TRUE	2.94151e-07	TRUE	9.92703e-12	TRUE	8.74578e-07	TRUE	4.34188e-11
LCN10	1.62626	4.54855	-1.48385	1.18979	2.13902	-0.846248	1.06541	1.40022	0.760889	-0.394242	TRUE	0.0290151	TRUE	0.00261544	TRUE	0.00159372	TRUE	0.00117339
SAPCD2	22.1139	9.03541	1.29129	3.89982	2.32597	0.745577	2.11408	1.47295	1.43527	0.521321	TRUE	0.000154268	TRUE	5.08678e-06	TRUE	9.50922e-06	TRUE	1.37527e-05
ADARB2	19.8918	1.18009	4.0752	2.05834	1.01359	1.02201	1.42745	1.00476	1.42069	0.506591	TRUE	9.67303e-58	TRUE	3.58982e-18	TRUE	6.15241e-10	TRUE	1.4443e-18
AKR1C1	8.11627	3.23018	1.3292	2.05817	1.40372	0.552105	1.40801	1.1426	1.23229	0.301337	TRUE	5.61461e-05	TRUE	3.62289e-07	TRUE	1.77153e-05	TRUE	3.55616e-07
ECHDC3	60.9384	23.6907	1.36303	17.5991	9.26958	0.924923	7.76399	3.94232	1.96939	0.977752	TRUE	0.000898685	TRUE	4.78032e-05	TRUE	0.0163815	TRUE	9.99081e-05
BEND7	33.3759	10.6741	1.6447	2.05566	1.40572	0.548287	1.42931	1.14552	1.24773	0.319311	TRUE	1.62438e-05	TRUE	3.21047e-05	TRUE	0.0421616	TRUE	8.57571e-05
LOC105376467	3.23618	8.97105	-1.47099	2.3884	6.55086	-1.45564	1.5023	2.94445	0.510213	-0.970828	TRUE	0.000132528	TRUE	0.000132325	TRUE	0.00244186	TRUE	7.04259e-05
LOC105378577	3.37867	1.60415	1.07464	1.83453	1.21724	0.591794	1.32146	1.0801	1.22346	0.290961	TRUE	0.0160326	TRUE	0.00182564	TRUE	0.00031121	TRUE	0.00129792
ANXA8L1	2.93369	1.18775	1.30448	1.43685	1.04822	0.454972	1.17653	1.01744	1.15637	0.2096	TRUE	2.49667e-06	TRUE	1.26054e-05	TRUE	3.1302e-06	TRUE	3.42158e-06
LOC101929216	1.74471	3.49891	-1.00392	1.06632	1.23026	-0.206327	1.02324	1.07972	0.947687	-0.0775171	TRUE	0.0219553	TRUE	0.00850241	TRUE	0.0136542	TRUE	0.00567867
ANXA8	3.43255	1.48249	1.21126	1.20861	1.05326	0.19848	1.08668	1.01897	1.06645	0.0928132	TRUE	0.00734108	TRUE	0.000538448	TRUE	0.00231348	TRUE	0.000674283
AGAP12P	2.89294	1.34574	1.10414	1.41846	1.09908	0.368022	1.17465	1.03476	1.13519	0.182935	TRUE	0.000761481	TRUE	0.00165309	TRUE	0.0290048	TRUE	0.00234535
BEND3P1	2.85556	5.83756	-1.03159	1.20112	1.57011	-0.386484	1.07165	1.19976	0.893223	-0.162908	TRUE	0.00801516	TRUE	0.000582713	TRUE	4.213e-05	TRUE	0.000608819
DUSP13	34.9103	7.0177	2.31458	4.97474	1.87599	1.40697	2.6399	1.32337	1.99483	0.996268	TRUE	0.000235128	TRUE	5.7649e-08	TRUE	0.000109666	TRUE	4.26118e-07
KCNMA1	91.2883	8.56855	3.41331	2.23229	1.13224	0.979347	1.4856	1.04796	1.41762	0.503466	TRUE	2.18395e-11	TRUE	3.32687e-22	TRUE	1.67675e-09	TRUE	2.68668e-18
KCNMA1-AS3	3.10098	1.03194	1.58737	1.79768	1.01189	0.829089	1.31509	1.00491	1.30866	0.388094	TRUE	2.27008e-09	TRUE	4.34697e-06	TRUE	9.18686e-08	TRUE	8.12872e-08
LOC105378369	6.55453	1.38708	2.24044	1.31129	1.02834	0.350669	1.1252	1.01011	1.11394	0.155678	TRUE	2.91491e-07	TRUE	6.50963e-13	TRUE	4.93539e-09	TRUE	5.97036e-14
LIPN	442.425	138.056	1.68018	26.4467	11.1497	1.24608	11.0999	4.57591	2.42573	1.27842	TRUE	4.634e-08	TRUE	2.0004e-10	TRUE	2.67654e-05	TRUE	1.01857e-09
MFSD13A	43.3814	21.3027	1.02604	4.90812	3.35765	0.547715	2.53119	1.83731	1.37766	0.462223	TRUE	1.75604e-05	TRUE	6.70674e-11	TRUE	3.19256e-06	TRUE	6.67613e-10
CFAP58-AS1	28.1188	13.8343	1.02329	14.2204	8.38008	0.76293	5.94102	3.58595	1.65675	0.728357	TRUE	3.11001e-05	TRUE	1.40141e-06	TRUE	0.000273943	TRUE	3.54014e-06
FAM196A	5.38627	2.65031	1.02313	1.21923	1.10376	0.143537	1.08554	1.03709	1.04672	0.06587	TRUE	0.00241342	TRUE	0.000556965	TRUE	0.00497435	TRUE	0.000377381
KNDC1	3.06533	12.3136	-2.00614	1.08486	1.58033	-0.542709	1.03394	1.20235	0.859935	-0.2177	TRUE	1.83178e-10	TRUE	1.54193e-12	TRUE	1.38215e-10	TRUE	3.21735e-13
CRACR2B	22.8864	9.79741	1.22402	3.50464	2.22649	0.654497	1.95113	1.434	1.36062	0.444269	TRUE	4.11199e-06	TRUE	2.03577e-11	TRUE	1.67178e-08	TRUE	8.60027e-11
LOC105376517	7.46458	3.38581	1.14056	3.82101	2.34655	0.703412	2.12233	1.48374	1.43038	0.516403	TRUE	0.00066739	TRUE	0.000318918	TRUE	0.0267168	TRUE	0.000211546
CDKN1C	6.69054	15.3907	-1.20187	1.76589	3.33094	-0.915534	1.29401	1.80696	0.716125	-0.481717	TRUE	0.000169872	TRUE	0.000328043	TRUE	0.0217235	TRUE	0.000292051
INSC	9.19533	3.28208	1.48629	1.66554	1.24927	0.414901	1.26374	1.08713	1.16245	0.217171	TRUE	2.33361e-06	TRUE	4.23651e-05	TRUE	0.00958262	TRUE	9.20603e-05
NAV2	4.1391	1.77951	1.21784	1.07511	1.02201	0.0730794	1.02937	1.00774	1.02146	0.030636	TRUE	0.000137029	TRUE	0.000740999	TRUE	0.0266157	TRUE	0.00103701
ACCSL	10.9168	3.23571	1.75439	2.91384	1.53295	0.926607	1.75518	1.18656	1.47922	0.564841	TRUE	0.00335439	TRUE	9.19826e-06	TRUE	0.000159655	TRUE	1.73093e-05
LOC105369325	2.19938	5.44899	-1.30889	1.14057	1.62325	-0.509128	1.05366	1.21618	0.866371	-0.206944	TRUE	1.0701e-05	TRUE	1.17338e-05	TRUE	0.000595103	TRUE	5.29214e-06
LOC728975	117.506	54.144	1.11786	33.2726	19.5532	0.766927	13.4496	7.52392	1.78758	0.838009	TRUE	0.00174631	TRUE	1.09814e-05	TRUE	7.91007e-05	TRUE	1.75808e-05
AMOTL1	72.6115	21.4302	1.76055	4.26673	2.24435	0.926835	2.35287	1.44661	1.62647	0.701746	TRUE	7.50487e-11	TRUE	1.84269e-07	TRUE	0.0164885	TRUE	7.77056e-07
LOC105369454	1.11009	3.54488	-1.67506	1.04531	2.26536	-1.11581	1.01754	1.43346	0.70985	-0.494414	TRUE	2.00639e-09	TRUE	0.000362531	TRUE	0.00831798	TRUE	1.64344e-06
MMP27	5.02466	1.5461	1.7004	1.73051	1.12668	0.619113	1.31098	1.04767	1.25133	0.323458	TRUE	0.0318697	TRUE	0.000283945	TRUE	0.00160249	TRUE	0.000188477
MMP1	13.7363	2.11467	2.69949	4.05537	1.35603	1.58044	2.18429	1.12274	1.94551	0.960145	TRUE	6.96022e-22	TRUE	3.63998e-14	TRUE	1.3055e-05	TRUE	5.02825e-14
CXCR5	5.06615	17.0412	-1.75007	1.78863	4.40838	-1.30139	1.28058	2.18842	0.585161	-0.773094	TRUE	0.00436904	TRUE	3.43788e-05	TRUE	0.00722481	TRUE	2.29271e-05
TSPAN9	38.6839	15.8484	1.28739	3.84458	2.4461	0.652345	2.1376	1.50662	1.41881	0.504677	TRUE	0.000714012	TRUE	2.52346e-05	TRUE	0.00321828	TRUE	6.13098e-05
LOC105369612	8.78134	3.98234	1.14083	4.56797	2.67483	0.772106	2.38849	1.5807	1.51103	0.595532	TRUE	0.0018633	TRUE	0.000498705	TRUE	0.0113292	TRUE	0.000711677
CLEC4C	7.58753	17.6761	-1.22009	3.18408	7.4658	-1.22942	1.78807	3.2298	0.553615	-0.853044	TRUE	0.00286042	TRUE	0.00213755	TRUE	0.0466825	TRUE	0.00194731
SLC2A14	16.4293	40.1602	-1.28949	2.49157	5.74548	-1.20537	1.56182	2.68469	0.58175	-0.781529	TRUE	1.71147e-07	TRUE	4.982e-07	TRUE	0.000297719	TRUE	1.60576e-07
OLR1	67.4072	25.3901	1.40863	15.2679	6.83586	1.15931	6.45618	3.11357	2.07356	1.05211	TRUE	0.0485257	TRUE	0.000816569	TRUE	0.000108559	TRUE	0.00197495
PLBD1	5300.09	2309.93	1.19817	1296.1	719.065	0.849983	527.803	261.817	2.01592	1.01144	TRUE	0.00920942	TRUE	0.000293872	TRUE	0.0184119	TRUE	0.000513731
LOC101928317	81.1515	38.8467	1.06282	18.4198	11.2835	0.707052	7.90573	4.68832	1.68626	0.753828	TRUE	0.00918478	TRUE	5.56864e-05	TRUE	0.0011777	TRUE	9.04154e-05
TMTC1	108.793	31.0696	1.80801	4.50713	2.13149	1.08035	2.31336	1.39895	1.65364	0.725644	TRUE	0.0010691	TRUE	0.000218878	TRUE	0.000231405	TRUE	0.00052663
LOC105369714	3.90576	1.85155	1.07687	1.54276	1.18612	0.379268	1.20106	1.06516	1.12758	0.173236	TRUE	0.00112328	TRUE	0.00284016	TRUE	0.0282865	TRUE	0.00364196
OVOS2	8.04267	2.4831	1.69554	1.27905	1.07922	0.24509	1.11635	1.02785	1.0861	0.119159	TRUE	0.0018633	TRUE	0.000223393	TRUE	0.0189658	TRUE	0.000355033
DENND5B	13.7086	38.9332	-1.50592	1.68457	3.29272	-0.966901	1.24454	1.79807	0.692157	-0.530828	TRUE	0.00601976	TRUE	1.72509e-05	TRUE	0.00107273	TRUE	1.21435e-05
KRT79	5.60467	1.96021	1.51562	2.03462	1.29417	0.652735	1.40904	1.09889	1.28223	0.358659	TRUE	0.00587286	TRUE	0.00063153	TRUE	0.00831798	TRUE	0.000880351
LOC105369816	6.65595	13.366	-1.00585	1.62691	2.51246	-0.626966	1.22383	1.52864	0.800599	-0.320848	TRUE	0.000505542	TRUE	0.000376943	TRUE	0.00436107	TRUE	0.000453788
LOC107984526	5.15326	22.776	-2.14396	1.2147	2.16811	-0.835836	1.07452	1.40814	0.763076	-0.390102	TRUE	0.00160771	TRUE	0.00304535	TRUE	0.0027602	TRUE	0.00092302
HNRNPA1P70	3.262	11.1209	-1.76944	2.20491	6.75736	-1.61574	1.42698	3.0213	0.472307	-1.0822	TRUE	0.0110968	TRUE	0.000433541	TRUE	0.00101423	TRUE	0.00031129
LOC100509370	2.11004	8.20782	-1.95973	1.1504	1.98176	-0.784644	1.05212	1.34438	0.782609	-0.353637	TRUE	0.000362468	TRUE	2.61527e-05	TRUE	0.000292425	TRUE	5.39419e-06
ACSS3	5.63351	2.12544	1.40627	1.55025	1.16888	0.407376	1.2081	1.05953	1.14023	0.189322	TRUE	2.46851e-05	TRUE	5.24906e-06	TRUE	4.89626e-05	TRUE	2.44498e-06
LINC02397	4.54521	24.7667	-2.44598	2.01501	7.92566	-1.97574	1.33907	3.38826	0.395207	-1.33932	TRUE	0.0163549	TRUE	0.000173285	TRUE	3.54122e-05	TRUE	5.37386e-05
LINC02413	4.94573	2.18174	1.1807	1.76835	1.2835	0.462324	1.29809	1.0998	1.1803	0.239151	TRUE	0.000530986	TRUE	7.74916e-05	TRUE	0.000211358	TRUE	3.56303e-05
LOC100127919	2.8859	1.42711	1.01593	1.89678	1.23108	0.623626	1.34022	1.0821	1.23854	0.308638	TRUE	0.0012805	TRUE	0.000390855	TRUE	0.00177791	TRUE	0.000271013
LOC105369907	13.4204	4.6641	1.52476	2.89081	1.69622	0.76915	1.72216	1.2414	1.38727	0.472248	TRUE	4.72806e-05	TRUE	1.2658e-06	TRUE	0.000587759	TRUE	1.78276e-06
LOC105369908	8.87446	2.75063	1.6899	2.7262	1.46782	0.893223	1.66889	1.16502	1.4325	0.518533	TRUE	6.90089e-08	TRUE	2.35431e-09	TRUE	6.37083e-06	TRUE	6.09264e-10
NACAP3	12.5296	4.70553	1.41291	6.12922	3.13238	0.968445	3.04217	1.75237	1.73602	0.795787	TRUE	1.94647e-07	TRUE	1.23869e-07	TRUE	0.00113718	TRUE	1.7121e-07
C12orf42	3.31765	7.59283	-1.19448	1.19758	1.58376	-0.403233	1.06925	1.20239	0.889271	-0.169304	TRUE	0.014571	TRUE	0.00721268	TRUE	0.0404465	TRUE	0.0055894
STAB2	4.09948	2.03757	1.00859	1.17124	1.07242	0.127162	1.06948	1.02641	1.04197	0.0593111	TRUE	0.040127	TRUE	0.0101474	TRUE	0.0391575	TRUE	0.0131029
OSTF1P1	1.0827	2.93987	-1.44112	1.0414	2.3201	-1.15566	1.01731	1.47305	0.690609	-0.534058	TRUE	2.00639e-09	TRUE	5.56864e-05	TRUE	0.000389774	TRUE	2.59938e-08
WASF3	12.1692	5.68629	1.09767	2.02618	1.53671	0.398916	1.4017	1.1885	1.17939	0.238035	TRUE	0.0291533	TRUE	0.00303035	TRUE	0.0166921	TRUE	0.0048486
FLT3	158.231	68.3995	1.20997	19.4307	11.0944	0.808508	8.34661	4.56812	1.82714	0.86959	TRUE	5.0535e-07	TRUE	3.80189e-05	TRUE	0.0261734	TRUE	7.10869e-05
KL	61.9901	14.6794	2.07825	6.2554	2.4748	1.33779	3.15635	1.53886	2.0511	1.0364	TRUE	0.00120379	TRUE	3.58399e-07	TRUE	0.000991818	TRUE	2.05941e-06
RPSAP53	1.14189	5.06736	-2.14982	1.058	3.50331	-1.72737	1.02346	1.89	0.541512	-0.884934	TRUE	6.78748e-06	TRUE	8.53269e-11	TRUE	3.42804e-06	TRUE	1.13878e-13
KLF5	50.0737	18.6385	1.42576	7.54185	3.75687	1.00539	3.55518	1.99906	1.77842	0.830598	TRUE	0.000656693	TRUE	2.10316e-08	TRUE	8.74578e-07	TRUE	7.10296e-08
CFAP97D2	1.40286	4.88101	-1.79881	1.03945	1.48032	-0.510081	1.01502	1.16599	0.870525	-0.200042	TRUE	1.24294e-09	TRUE	2.21341e-05	TRUE	0.0333783	TRUE	8.3097e-06
ECRP	11.3998	3.96114	1.52502	10.1402	4.0134	1.33719	4.55861	2.08622	2.18511	1.12771	TRUE	1.02093e-05	TRUE	3.01735e-05	TRUE	0.00600656	TRUE	5.77339e-05
ARHGEF40	550.672	242.322	1.18427	38.096	20.9905	0.859904	15.5973	8.12599	1.91943	0.940681	TRUE	0.0024865	TRUE	8.31435e-06	TRUE	0.00039254	TRUE	1.72398e-05
TRAV1-1	1.35063	3.0968	-1.19714	1.62497	5.29366	-1.70385	1.24226	2.50254	0.496398	-1.01043	TRUE	0.000527692	TRUE	0.000636946	TRUE	0.00789913	TRUE	0.000232043
TRAV1-2	2.45643	9.70427	-1.98206	3.75816	18.7446	-2.31837	1.99246	7.23213	0.2755	-1.85987	TRUE	1.24355e-05	TRUE	3.14767e-05	TRUE	0.0049926	TRUE	8.2709e-06
TRAV6	1.5021	5.96128	-1.98865	1.84721	10.53	-2.51108	1.31787	4.34939	0.303001	-1.7226	TRUE	5.0535e-07	TRUE	4.68353e-06	TRUE	0.000954768	TRUE	5.63418e-07
TRAV14DV4	4.29565	14.545	-1.75958	6.89619	26.7597	-1.95619	3.07516	9.98239	0.308059	-1.69872	TRUE	0.00188322	TRUE	0.00102599	TRUE	0.0364509	TRUE	0.000662574
TRAV16	1.63043	4.96469	-1.60645	2.05968	8.9508	-2.1196	1.39976	3.79688	0.368662	-1.43963	TRUE	1.29425e-07	TRUE	3.79005e-05	TRUE	0.0152689	TRUE	9.99188e-06
TRAV22	2.84375	7.56505	-1.41156	3.99908	14.0218	-1.80993	2.14594	5.57158	0.385158	-1.37648	TRUE	1.74947e-05	TRUE	5.64795e-05	TRUE	0.0383155	TRUE	4.21002e-05
TRAV24	1.55333	6.11324	-1.97658	2.07242	10.825	-2.38497	1.37192	4.43764	0.309155	-1.6936	TRUE	0.000127845	TRUE	8.92181e-06	TRUE	0.000150059	TRUE	8.70918e-07
TRAV26-2	1.89151	4.16291	-1.13805	2.71297	7.36074	-1.43998	1.60879	3.23752	0.496919	-1.00892	TRUE	0.00276951	TRUE	0.00227346	TRUE	0.011476	TRUE	0.00117362
TRDV3	1.75647	6.81149	-1.95529	2.38298	12.2731	-2.36467	1.4791	4.93263	0.29986	-1.73764	TRUE	9.37776e-08	TRUE	9.62149e-05	TRUE	0.0319428	TRUE	2.4e-05
LOC107984698	6.97107	2.52178	1.46694	2.85762	1.60707	0.830382	1.75988	1.22083	1.44155	0.527617	TRUE	0.000985241	TRUE	0.000227293	TRUE	0.0204492	TRUE	0.000394837
LINC02320	5.55584	1.90763	1.54222	1.83209	1.21147	0.596728	1.341	1.07673	1.24543	0.316649	TRUE	0.00601607	TRUE	0.000186295	TRUE	0.00620139	TRUE	0.000216089
RD3L	8.9602	2.99453	1.5812	4.0509	2.0325	0.994985	2.23925	1.37571	1.6277	0.702838	TRUE	0.00125666	TRUE	0.000147138	TRUE	0.00207802	TRUE	0.000239079
LOC105370691	4.34952	1.45947	1.57542	1.51873	1.09715	0.469104	1.21301	1.03514	1.17184	0.228774	TRUE	6.4707e-05	TRUE	2.60537e-05	TRUE	0.00100806	TRUE	2.26729e-05
PLD4	8.40648	20.1746	-1.26297	2.37581	4.83922	-1.02635	1.48462	2.32872	0.637527	-0.649442	TRUE	0.0101781	TRUE	0.00191158	TRUE	0.00171609	TRUE	0.00175587
IGHA2	1.37142	6.52658	-2.25066	1.11828	2.73378	-1.28962	1.04287	1.61393	0.646166	-0.630023	TRUE	0.0165526	TRUE	0.00277728	TRUE	0.042659	TRUE	0.000147013
IGHV3-23	1.53319	3.89907	-1.34659	1.50802	3.67354	-1.28451	1.17559	1.93237	0.608368	-0.716984	TRUE	0.0307978	TRUE	0.0114735	TRUE	0.0357166	TRUE	0.00647227
REREP3	2.19201	8.96216	-2.03159	1.84428	7.25639	-1.97619	1.30594	3.16175	0.413043	-1.27564	TRUE	4.74381e-13	TRUE	2.03286e-10	TRUE	4.06776e-06	TRUE	1.9276e-11
LOC105370721	1.95949	6.50484	-1.73103	1.32211	3.13032	-1.24347	1.1154	1.73563	0.642648	-0.637898	TRUE	1.64804e-05	TRUE	6.38508e-08	TRUE	7.11239e-06	TRUE	1.13618e-08
EXD1	3.33286	1.41296	1.23804	1.27144	1.068	0.25156	1.1112	1.02459	1.08453	0.117069	TRUE	0.0189565	TRUE	0.00656032	TRUE	0.0122914	TRUE	0.00696357
LTK	6.05044	13.9596	-1.20615	1.77761	3.39229	-0.932324	1.29539	1.84147	0.703453	-0.507473	TRUE	8.98182e-05	TRUE	4.94835e-06	TRUE	0.0021918	TRUE	3.70289e-06
CAPN3	219.471	100.357	1.12889	29.6148	17.5776	0.752583	12.5061	6.95015	1.7994	0.847519	TRUE	0.000113163	TRUE	1.927e-05	TRUE	0.0073764	TRUE	3.37427e-05
TGM5	2.48482	1.09645	1.18031	1.21588	1.01914	0.254643	1.08614	1.00661	1.07901	0.109708	TRUE	6.71771e-05	TRUE	0.000834379	TRUE	0.000300222	TRUE	0.000147748
MAP1A	94.9269	38.2039	1.3131	5.39678	3.25077	0.731318	2.747	1.79636	1.52921	0.612784	TRUE	0.000691314	TRUE	1.31975e-05	TRUE	0.00230465	TRUE	2.82547e-05
CTXN2	1.35299	11.0533	-3.03025	1.07056	3.06479	-1.51742	1.02512	1.73069	0.592318	-0.755557	TRUE	1.00172e-13	TRUE	1.82983e-15	TRUE	4.44794e-11	TRUE	1.31786e-18
LOC105370807	1.55228	9.31775	-2.58559	1.06037	1.98763	-0.906483	1.02152	1.35131	0.755946	-0.403646	TRUE	6.66272e-10	TRUE	4.72134e-12	TRUE	1.52505e-08	TRUE	3.20561e-14
SLC12A1	5.65628	96.1056	-4.0867	1.53332	13.1455	-3.09984	1.19469	5.28832	0.225911	-2.14617	TRUE	2.44745e-27	TRUE	1.63012e-24	TRUE	9.35179e-06	TRUE	1.3153e-23
LOC112267905	3.37567	54.2967	-4.00762	1.23965	7.14185	-2.52637	1.08685	3.16674	0.343209	-1.54284	TRUE	1.04594e-25	TRUE	1.66186e-22	TRUE	5.73486e-07	TRUE	4.93842e-22
LOC107984756	1.2868	11.4971	-3.15941	1.29921	13.393	-3.36577	1.11185	5.37513	0.20685	-2.27334	TRUE	7.86606e-25	TRUE	1.93234e-18	TRUE	4.12914e-10	TRUE	3.75373e-21
LOC107984758	1.60725	14.4187	-3.16528	1.40475	10.3218	-2.87731	1.14471	4.28628	0.267063	-1.90475	TRUE	2.50876e-10	TRUE	1.12856e-14	TRUE	8.33219e-12	TRUE	9.11323e-17
LOC107984755	4.83205	87.4357	-4.17751	1.76829	20.8359	-3.55865	1.28102	7.99766	0.160175	-2.64228	TRUE	2.9497e-29	TRUE	2.40566e-27	TRUE	1.04642e-07	TRUE	3.83269e-26
LOC107984757	4.25003	40.2799	-3.24452	1.50131	7.74901	-2.36779	1.18601	3.38731	0.350135	-1.51402	TRUE	1.10876e-44	TRUE	2.02968e-25	TRUE	2.11463e-07	TRUE	2.49024e-25
FBN1	56.9721	22.4953	1.34064	3.47732	2.1247	0.71072	1.96273	1.4046	1.39736	0.4827	TRUE	2.84529e-07	TRUE	6.70674e-11	TRUE	2.24247e-07	TRUE	6.27464e-10
C15orf65	8.69753	3.71785	1.22614	5.79516	3.1253	0.890853	2.92016	1.76857	1.65114	0.723464	TRUE	0.00873541	TRUE	0.000873441	TRUE	0.00849743	TRUE	0.00134208
TPM1-AS	4.59817	1.78464	1.36543	1.51862	1.14747	0.404294	1.21148	1.05338	1.15008	0.20174	TRUE	0.0113857	TRUE	0.000382982	TRUE	0.00881863	TRUE	0.000520007
KIAA1024	5.80487	11.7797	-1.02096	1.2389	1.60809	-0.376285	1.08706	1.21043	0.898084	-0.155077	TRUE	0.0203244	TRUE	0.00180653	TRUE	0.00774135	TRUE	0.0018364
ARPIN	30.1699	69.6596	-1.20721	3.55822	7.47901	-1.07169	1.90078	3.29046	0.577665	-0.791695	TRUE	8.45557e-06	TRUE	0.00354251	TRUE	7.62411e-06	TRUE	0.0037617
SYNM	73.0869	31.038	1.23558	5.84475	3.54952	0.719516	2.90111	1.89	1.53498	0.618217	TRUE	5.46617e-07	TRUE	2.99591e-06	TRUE	0.00107343	TRUE	7.39577e-06
SPATA41	11.0223	4.94332	1.15688	2.45426	1.78199	0.461803	1.60123	1.2775	1.25341	0.325857	TRUE	0.000137164	TRUE	0.000240416	TRUE	0.0254737	TRUE	0.000455524
PCSK6	105.189	45.5182	1.20846	8.9128	5.37503	0.729606	4.15662	2.54689	1.63204	0.706675	TRUE	0.00053575	TRUE	2.08921e-05	TRUE	0.00442647	TRUE	4.17852e-05
MSLN	1.04932	2.66559	-1.34501	1.01292	1.49387	-0.560531	1.005	1.17789	0.853217	-0.229016	TRUE	7.69731e-07	TRUE	0.00628607	TRUE	0.00251069	TRUE	1.04904e-05
PRSS21	1.58179	4.60742	-1.5424	1.17382	2.17131	-0.887357	1.06286	1.41514	0.751064	-0.412993	TRUE	6.48151e-06	TRUE	9.46966e-09	TRUE	3.77143e-12	TRUE	3.05633e-11
SEC14L5	49.6647	11.7364	2.08123	4.49336	2.03967	1.13946	2.42096	1.36477	1.77389	0.826921	TRUE	6.92992e-17	TRUE	3.64051e-10	TRUE	0.00151698	TRUE	6.07507e-09
TNFRSF17	2.22043	10.0861	-2.18346	1.80026	6.91423	-1.94136	1.27421	3.06485	0.415749	-1.26622	TRUE	0.00132829	TRUE	0.000221964	TRUE	0.0388231	TRUE	0.000105301
LINC02185	2.05218	4.16763	-1.02207	1.78707	3.58017	-1.00243	1.28483	1.91785	0.669936	-0.577904	TRUE	0.00089923	TRUE	0.000106893	TRUE	0.000487016	TRUE	6.3581e-05
SYT17	2.20994	5.78429	-1.38813	1.13492	1.65449	-0.543806	1.05257	1.22932	0.85622	-0.223947	TRUE	1.0701e-05	TRUE	2.72932e-05	TRUE	0.00069268	TRUE	1.74972e-05
ITGAD	4.64306	12.3904	-1.41607	1.44913	2.68725	-0.890945	1.16657	1.58571	0.735674	-0.442862	TRUE	2.56699e-07	TRUE	1.70605e-07	TRUE	0.000138982	TRUE	8.475e-08
CES1	35.5146	14.9511	1.24816	5.3604	3.10943	0.78569	2.71555	1.75367	1.5485	0.630871	TRUE	0.00413872	TRUE	7.86663e-05	TRUE	0.000212177	TRUE	0.000178116
MT1L	68.6218	12.9962	2.40058	78.9536	18.5102	2.09268	30.1736	7.09082	4.2553	2.08926	TRUE	0.00231234	TRUE	2.42139e-06	TRUE	0.00276052	TRUE	1.03291e-05
ADGRG3	450.94	201.774	1.16019	30.5135	18.0066	0.760921	12.9666	7.13238	1.81799	0.862342	TRUE	0.00633465	TRUE	0.000387827	TRUE	0.0407466	TRUE	0.000652029
DNAAF1	3.13161	1.50381	1.05829	1.14299	1.04413	0.130499	1.05909	1.01612	1.04229	0.0597602	TRUE	0.0049414	TRUE	0.00521474	TRUE	0.0115533	TRUE	0.00395187
NXN	6.92701	1.85065	1.9042	1.36799	1.07344	0.349822	1.15454	1.02618	1.12508	0.170032	TRUE	1.73721e-11	TRUE	4.94835e-06	TRUE	0.0269792	TRUE	6.65751e-06
LOC101927727	2.38188	1.15065	1.04965	1.77542	1.10131	0.688938	1.32502	1.03779	1.27676	0.352492	TRUE	0.000761481	TRUE	0.00304535	TRUE	0.00113718	TRUE	0.000716617
P2RX5	8.31397	20.528	-1.30398	2.83361	6.51853	-1.20191	1.66458	2.92509	0.569072	-0.813318	TRUE	0.0150899	TRUE	0.000333094	TRUE	0.0162966	TRUE	0.000292051
DNAH2	5.99608	1.64862	1.86276	1.14265	1.02474	0.157122	1.05757	1.00862	1.04854	0.0683751	TRUE	4.47298e-11	TRUE	5.99301e-08	TRUE	0.000227623	TRUE	8.10918e-09
USP43	3.93658	1.95115	1.01262	1.23174	1.09469	0.170169	1.09015	1.03279	1.05553	0.077973	TRUE	0.00302388	TRUE	0.000339218	TRUE	0.000580477	TRUE	0.000177895
NT5M	100.577	38.9651	1.36804	15.2969	8.33404	0.876147	6.69974	3.56223	1.88077	0.911324	TRUE	0.000558119	TRUE	1.80361e-05	TRUE	0.00156341	TRUE	3.71264e-05
USP32P2	33.0322	15.2918	1.11112	4.56354	2.92709	0.640687	2.35229	1.67876	1.40121	0.486671	TRUE	9.42061e-06	TRUE	5.9676e-12	TRUE	3.92937e-09	TRUE	7.71174e-11
FAM83G	4.3433	8.84071	-1.02537	1.36062	1.95387	-0.522075	1.13251	1.33491	0.84838	-0.237217	TRUE	0.00104613	TRUE	0.000131081	TRUE	0.00650638	TRUE	0.000106916
LINC00671	81.3115	26.4355	1.62099	20.9367	9.38966	1.15689	9.16295	4.0357	2.27048	1.18299	TRUE	3.069e-05	TRUE	8.37847e-06	TRUE	0.0041274	TRUE	2.14154e-05
RUNDC3A-AS1	19.9365	9.32325	1.09651	2.93065	2.05239	0.513917	1.72398	1.36342	1.26445	0.338505	TRUE	0.0117253	TRUE	0.00237235	TRUE	0.042819	TRUE	0.00458169
LINC02210	1.27517	3.49069	-1.45282	1.01006	1.09762	-0.119938	1.00368	1.0344	0.970298	-0.0435004	TRUE	2.98231e-06	TRUE	3.50246e-06	TRUE	1.77153e-05	TRUE	2.6762e-07
NSFP1	1.66778	4.42645	-1.40822	1.30231	2.84509	-1.1274	1.11772	1.65794	0.674159	-0.56884	TRUE	3.11697e-07	TRUE	4.80922e-07	TRUE	0.000489341	TRUE	9.25005e-08
ARL17A	9.35449	4.02773	1.21569	1.23696	1.10063	0.168467	1.08708	1.03546	1.04986	0.070192	TRUE	2.34551e-05	TRUE	1.21385e-08	TRUE	5.00291e-07	TRUE	5.46588e-09
CA4	334.701	115.395	1.53629	22.9968	10.7986	1.09059	10.023	4.52868	2.21322	1.14615	TRUE	0.000376359	TRUE	4.69758e-06	TRUE	0.0114852	TRUE	1.11741e-05
CD79B	50.3906	160.222	-1.66885	23.7418	82.5246	-1.7974	9.12611	29.3488	0.310954	-1.68523	TRUE	0.0023117	TRUE	7.86827e-07	TRUE	8.10421e-05	TRUE	3.96974e-07
MILR1	323.238	151.131	1.0968	44.2616	26.4852	0.74087	18.2278	10.138	1.79797	0.846367	TRUE	3.20036e-05	TRUE	1.01071e-05	TRUE	0.00314658	TRUE	1.90848e-05
MAP2K6	1107.51	444.41	1.31736	37.3427	19.6176	0.928683	15.5786	7.71733	2.01864	1.01339	TRUE	0.00104943	TRUE	4.19608e-06	TRUE	0.000837569	TRUE	7.39577e-06
LOC101928343	19.3558	55.7789	-1.52695	2.75598	7.17329	-1.38007	1.68639	3.20178	0.526703	-0.924937	TRUE	5.38533e-10	TRUE	9.88591e-10	TRUE	3.1302e-06	TRUE	3.95701e-10
LOC107985013	7.11484	2.94414	1.27299	3.93713	2.27498	0.791291	2.19114	1.45327	1.50773	0.592383	TRUE	9.59568e-05	TRUE	0.000173285	TRUE	0.0296189	TRUE	0.000239079
BIRC5	33.792	15.759	1.1005	7.22949	4.1882	0.787563	3.39578	2.14463	1.58338	0.663011	TRUE	0.00601607	TRUE	0.00123593	TRUE	0.025114	TRUE	0.00255229
MGC70870	6.37479	15.7473	-1.30465	1.99414	4.13981	-1.0538	1.36846	2.09847	0.652124	-0.616782	TRUE	1.24355e-05	TRUE	8.98346e-06	TRUE	0.0450463	TRUE	7.1629e-06
MOCOS	4.25485	2.03939	1.06097	1.55426	1.21219	0.35861	1.21127	1.07639	1.12531	0.170323	TRUE	0.00912983	TRUE	0.00108211	TRUE	0.0046632	TRUE	0.00133476
LOXHD1	144.59	61.6422	1.22998	8.50866	5.06471	0.748452	3.90097	2.44151	1.59777	0.676057	TRUE	0.00187811	TRUE	4.48246e-05	TRUE	6.96701e-06	TRUE	6.54727e-05
NEDD4L	187.63	91.4865	1.03626	9.08394	5.9708	0.605394	4.06947	2.72511	1.49333	0.57853	TRUE	0.00164984	TRUE	0.000940988	TRUE	0.0217249	TRUE	0.00174506
RNU6-2	6.26227	1.62284	1.94817	26.7637	4.96234	2.43118	10.98	2.37208	4.62885	2.21065	TRUE	7.33606e-13	TRUE	1.80105e-08	TRUE	1.00584e-05	TRUE	2.24253e-09
CYP4F2	3.27378	1.58878	1.04304	1.46859	1.1561	0.34517	1.18182	1.05489	1.12032	0.163916	TRUE	0.00111577	TRUE	0.000272235	TRUE	0.000396538	TRUE	0.000145891
INSL3	10.6444	5.05896	1.07319	6.00086	3.85316	0.63913	3.02084	2.01583	1.49856	0.583572	TRUE	0.00792165	TRUE	0.00202155	TRUE	0.0205674	TRUE	0.00364729
LOC107985335	5.04837	1.30454	1.95227	2.78719	1.17297	1.24864	1.73054	1.06181	1.6298	0.704696	TRUE	0.00633465	TRUE	6.47022e-07	TRUE	0.0024464	TRUE	2.29657e-06
LINC00906	6.79865	1.4529	2.22631	1.82632	1.08305	0.753842	1.32424	1.029	1.28693	0.36393	TRUE	3.45244e-06	TRUE	1.44196e-07	TRUE	0.000513441	TRUE	4.26118e-07
LOC102724958	3.2289	1.07555	1.58597	2.05535	1.04451	0.976561	1.41432	1.01493	1.39351	0.478726	TRUE	3.33138e-08	TRUE	0.000225924	TRUE	0.000454246	TRUE	9.75821e-06
LOC107985270	13.1879	4.97144	1.40748	10.9949	5.15632	1.09242	4.9599	2.42794	2.04284	1.03058	TRUE	0.00695505	TRUE	0.00189281	TRUE	0.00816162	TRUE	0.00359339
CEACAM1	414.786	158.392	1.38887	54.113	26.4867	1.03071	22.678	10.3391	2.19342	1.13318	TRUE	0.026052	TRUE	9.01117e-05	TRUE	0.0020766	TRUE	0.000175131
PGLYRP1	58.2585	22.2508	1.38861	29.68	14.1452	1.06918	12.5379	5.76133	2.17622	1.12182	TRUE	0.00395673	TRUE	1.69718e-05	TRUE	0.00589719	TRUE	3.82631e-05
NAPSB	83.353	207.237	-1.31398	37.5541	96.8414	-1.36665	13.9127	35.0008	0.397495	-1.33099	TRUE	0.00166737	TRUE	0.00867164	TRUE	5.94839e-05	TRUE	0.00906855
TPM3P9	13.7594	33.1801	-1.2699	3.48705	7.95065	-1.18906	1.91393	3.44133	0.55616	-0.846427	TRUE	4.33904e-09	TRUE	1.2341e-12	TRUE	3.51926e-07	TRUE	4.74437e-12
LILRA6	104.866	48.227	1.12064	5.46798	3.63577	0.588748	2.8086	1.95548	1.43627	0.522331	TRUE	0.0220798	TRUE	0.00109836	TRUE	0.00659147	TRUE	0.00189371
LAIR2	2.43261	7.90195	-1.69971	1.31597	2.62431	-0.995814	1.11054	1.57635	0.7045	-0.505328	TRUE	1.78711e-06	TRUE	1.82509e-05	TRUE	0.0028371	TRUE	7.92624e-06
FCAR	736.411	279.219	1.39912	11.2962	6.04799	0.901315	5.20113	2.83311	1.83584	0.876439	TRUE	0.00303905	TRUE	5.37326e-05	TRUE	0.00698074	TRUE	0.000103769
ZNF471	12.4478	3.94325	1.65844	1.62502	1.20581	0.430451	1.23987	1.07209	1.1565	0.209769	TRUE	8.23354e-06	TRUE	3.23455e-08	TRUE	3.24027e-05	TRUE	5.36659e-08
CHGB	9.47137	1.20107	2.97925	2.38775	1.04999	1.18527	1.58345	1.01796	1.55552	0.6374	TRUE	3.18031e-07	TRUE	3.88614e-07	TRUE	0.000152426	TRUE	1.77046e-07
SLC24A3	35.159	13.1114	1.42307	5.21037	2.96576	0.812984	2.68321	1.68637	1.59112	0.67004	TRUE	0.000204609	TRUE	4.70295e-06	TRUE	0.00390379	TRUE	1.23499e-05
LOC105372578	255.56	32.6985	2.96636	63.0799	11.295	2.48149	26.7789	4.72787	5.66406	2.50184	TRUE	1.51086e-09	TRUE	1.07816e-11	TRUE	0.00129835	TRUE	1.27797e-09
APMAP	2483.31	1107.39	1.16509	492.248	284.823	0.789321	199.665	102.95	1.93943	0.955632	TRUE	2.34551e-05	TRUE	7.58284e-06	TRUE	0.0089068	TRUE	1.59298e-05
LINC01260	2.96209	6.14036	-1.05171	2.06487	3.95891	-0.939055	1.37845	2.03517	0.677316	-0.562099	TRUE	0.04675	TRUE	0.0212443	TRUE	0.0308545	TRUE	0.0226617
PI3	24.6858	70.8206	-1.52048	24.6537	81.9987	-1.7338	9.73249	29.6859	0.327849	-1.6089	TRUE	0.00249798	TRUE	0.000131573	TRUE	3.19782e-05	TRUE	0.000103769
MMP9	4281.88	502.826	3.09011	790.946	122.174	2.69464	334.847	45.6058	7.34219	2.87621	TRUE	1.0701e-05	TRUE	1.0465e-10	TRUE	0.00172682	TRUE	4.56048e-09
SLC12A5-AS1	15.2789	4.06969	1.90855	4.1988	1.90726	1.13848	2.3317	1.3327	1.74961	0.807036	TRUE	0.00250936	TRUE	7.90122e-05	TRUE	0.01087	TRUE	0.000175131
KCNB1	8.38692	3.46012	1.27732	1.28709	1.11875	0.202224	1.11494	1.04291	1.06906	0.0963434	TRUE	0.0326764	TRUE	0.00122819	TRUE	0.0412599	TRUE	0.00187946
ATP9A	361.749	107.339	1.75282	21.5947	8.87041	1.2836	9.58396	3.88593	2.46632	1.30236	TRUE	0.0143455	TRUE	0.000125743	TRUE	0.041694	TRUE	0.00031219
TSHZ2	4.35438	11.1708	-1.35919	1.13893	1.51719	-0.413727	1.05393	1.17936	0.893646	-0.162225	TRUE	1.51913e-07	TRUE	5.99301e-08	TRUE	2.74284e-05	TRUE	2.46517e-08
LOC105372671	1.15768	2.72134	-1.23309	1.05992	1.8256	-0.78442	1.02139	1.28701	0.793614	-0.333491	TRUE	1.24923e-06	TRUE	3.2532e-07	TRUE	0.000454246	TRUE	1.06769e-08
LOC100128310	15.318	4.7411	1.69194	4.2444	2.23814	0.92326	2.35931	1.43193	1.64764	0.720399	TRUE	0.00053575	TRUE	0.000424336	TRUE	0.0314628	TRUE	0.000860047
WI2-87327B8.2	22.0143	9.14503	1.26738	5.47715	3.20102	0.774895	2.84025	1.8084	1.57059	0.651308	TRUE	0.0361708	TRUE	0.00045937	TRUE	0.0118446	TRUE	0.00090311
COL9A3	53.0515	20.62	1.36335	10.4377	5.55494	0.909961	4.78219	2.61478	1.82891	0.870984	TRUE	3.31815e-06	TRUE	4.94835e-06	TRUE	0.00808348	TRUE	1.27664e-05
RBM11	10.3824	3.09817	1.74465	1.83691	1.21402	0.597491	1.33105	1.07903	1.23356	0.302827	TRUE	0.0103342	TRUE	1.68914e-06	TRUE	2.37112e-06	TRUE	2.04196e-06
SAMSN1	1385.24	616.8	1.16726	172.956	100.88	0.777771	71.5201	37.1881	1.9232	0.943509	TRUE	0.0164295	TRUE	0.000649438	TRUE	0.0330172	TRUE	0.00106418
KCNE1	70.0174	32.9987	1.0853	6.80035	4.417	0.622543	3.32331	2.23435	1.48737	0.572767	TRUE	0.00231042	TRUE	4.83919e-05	TRUE	0.00340509	TRUE	8.14586e-05
FAM3B	23.2629	2.45525	3.24409	6.06978	1.43088	2.08474	3.02895	1.15346	2.62598	1.39286	TRUE	1.21626e-21	TRUE	6.99903e-19	TRUE	3.09896e-07	TRUE	3.56686e-17
TFF3	27.3725	3.75997	2.86394	12.2838	2.55095	2.26765	5.6803	1.5579	3.64613	1.86637	TRUE	6.84021e-11	TRUE	4.72134e-12	TRUE	0.00012736	TRUE	2.34857e-10
CECR2	6.65545	3.27699	1.02217	1.21937	1.10847	0.13757	1.08598	1.03803	1.04619	0.0651497	TRUE	0.000701945	TRUE	0.000342198	TRUE	0.00808455	TRUE	0.000573865
CLTCL1	120.721	57.8269	1.06186	11.8003	7.05548	0.742014	5.2415	3.18278	1.64683	0.71969	TRUE	0.00120379	TRUE	2.42215e-05	TRUE	0.000936681	TRUE	5.01077e-05
LOC107985584	1.29129	3.04697	-1.23857	1.17118	2.15803	-0.881748	1.05767	1.40615	0.752176	-0.410858	TRUE	0.000952369	TRUE	1.64816e-06	TRUE	1.33683e-05	TRUE	9.26875e-08
IGLV7-46	1.28972	4.69581	-1.86432	1.55647	7.72619	-2.31148	1.18618	3.35223	0.353849	-1.49879	TRUE	0.0104703	TRUE	0.00142122	TRUE	0.0126121	TRUE	0.000175192
IGLV3-25	1.61773	5.6807	-1.8121	2.18252	9.99947	-2.19586	1.39983	4.14741	0.337519	-1.56696	TRUE	0.00601976	TRUE	0.00169989	TRUE	0.00625032	TRUE	0.000473096
IGLV2-23	3.44181	14.6043	-2.08515	5.19801	25.9544	-2.31995	2.5181	9.6893	0.259884	-1.94406	TRUE	0.0105472	TRUE	0.0015162	TRUE	0.00070619	TRUE	0.000423063
IGLV3-21	1.35031	14.7556	-3.4499	1.62222	26.2724	-4.01751	1.2104	9.91281	0.122105	-3.03381	TRUE	2.17126e-05	TRUE	1.5521e-06	TRUE	0.000830425	TRUE	8.9122e-09
IGLV2-14	7.86627	28.1699	-1.8404	13.5848	51.6581	-1.92701	5.38595	18.7649	0.287022	-1.80076	TRUE	0.000977405	TRUE	0.000873441	TRUE	0.00638622	TRUE	0.000640689
IGLV3-13	2.811	8.10144	-1.5271	4.40686	14.8626	-1.75386	2.20218	5.85262	0.376272	-1.41015	TRUE	0.0439813	TRUE	0.0119971	TRUE	0.0249453	TRUE	0.0093808
IGLV2-11	2.37025	7.21901	-1.60676	3.54576	12.2254	-1.78572	1.87395	4.99413	0.375231	-1.41415	TRUE	0.00822391	TRUE	0.000914108	TRUE	0.0225204	TRUE	0.000552009
IGLV2-8	1.28744	4.26801	-1.72906	1.58651	7.1451	-2.1711	1.20381	3.13743	0.383692	-1.38198	TRUE	0.0347647	TRUE	0.000396424	TRUE	0.00149462	TRUE	4.94394e-05
IGLV3-1	1.91814	13.5962	-2.82542	2.7489	24.6174	-3.16275	1.58189	9.22138	0.171546	-2.54334	TRUE	0.00600376	TRUE	0.000468216	TRUE	0.000389774	TRUE	2.3379e-05
IGLL5	3.49614	19.2868	-2.46378	2.56532	12.0899	-2.2366	1.53279	4.89192	0.313331	-1.67424	TRUE	0.0269422	TRUE	0.00194163	TRUE	0.0090917	TRUE	0.000418955
IGLC2	7.77826	72.4565	-3.21959	14.6188	144.722	-3.30739	5.71398	51.5181	0.110912	-3.17251	TRUE	0.000978075	TRUE	3.01907e-06	TRUE	0.000571484	TRUE	6.49302e-07
IGLC3	6.30803	45.8929	-2.86301	11.9828	91.9694	-2.94019	4.81416	32.7455	0.147018	-2.76594	TRUE	0.00476964	TRUE	0.00056184	TRUE	0.0210742	TRUE	0.000125432
KIAA1671	2.77526	8.53558	-1.62087	1.11257	1.45628	-0.388397	1.03841	1.15873	0.896163	-0.158167	TRUE	0.0311256	TRUE	0.00371406	TRUE	0.00194922	TRUE	0.00301976
CRYBB2	2.63085	1.13282	1.21561	1.36896	1.04164	0.394225	1.13983	1.01399	1.12411	0.168779	TRUE	0.00722446	TRUE	9.78972e-05	TRUE	4.62541e-05	TRUE	1.80203e-05
MYO18B	11.2447	5.44221	1.04698	1.31616	1.17306	0.166058	1.11912	1.05969	1.05608	0.0787215	TRUE	0.00385173	TRUE	0.00317172	TRUE	0.0462484	TRUE	0.00574407
LOC101929638	17.6236	7.06833	1.31807	7.94691	4.30377	0.884791	3.67623	2.14134	1.71679	0.779713	TRUE	0.000407502	TRUE	0.000189105	TRUE	0.0202738	TRUE	0.00039179
EMID1	14.3916	6.02667	1.2558	2.02644	1.49469	0.439106	1.38997	1.17146	1.18653	0.246752	TRUE	2.98881e-05	TRUE	9.40817e-05	TRUE	0.0104956	TRUE	0.000224357
LARGE1	2.05648	6.08505	-1.56509	1.05648	1.33087	-0.333108	1.02214	1.11606	0.915849	-0.126818	TRUE	5.27175e-06	TRUE	0.000123305	TRUE	0.018507	TRUE	5.85737e-05
LINC01399	6.96095	1.17864	2.56217	5.85739	1.17337	2.3196	2.74556	1.06199	2.5853	1.37033	TRUE	0.00772284	TRUE	4.23037e-05	TRUE	0.00149462	TRUE	7.35542e-06
LGALS2	22.1981	140.141	-2.65837	23.0494	166.348	-2.8514	9.31614	59.3181	0.157054	-2.67067	TRUE	3.4541e-19	TRUE	7.83073e-25	TRUE	2.0481e-13	TRUE	3.69645e-25
APOBEC3B	43.3498	15.0687	1.52447	15.663	6.30979	1.3117	6.51076	2.91401	2.23429	1.15982	TRUE	0.000373142	TRUE	2.02729e-06	TRUE	8.50752e-09	TRUE	6.53219e-06
LOC107985563	2.68182	10.632	-1.98714	1.77967	5.61122	-1.6567	1.26493	2.59232	0.487952	-1.03519	TRUE	0.0149357	TRUE	0.000318947	TRUE	0.000745278	TRUE	0.000149888
LINC00899	19.285	9.00752	1.09828	6.66226	4.03792	0.722402	3.24678	2.07658	1.56353	0.644802	TRUE	0.00188322	TRUE	7.28255e-06	TRUE	7.40029e-05	TRUE	1.37214e-05
XG	2.21167	7.81797	-1.82166	1.18075	2.11155	-0.838605	1.06412	1.38399	0.768881	-0.379167	TRUE	0.00183914	TRUE	4.17509e-05	TRUE	2.90916e-06	TRUE	1.27568e-05
PRKX	212.926	428.577	-1.00921	20.9808	46.2731	-1.1411	8.33111	16.8961	0.493079	-1.02011	TRUE	3.45674e-06	TRUE	1.90124e-15	TRUE	1.98131e-09	TRUE	8.95344e-14
GS1-600G8.3	3.94186	1.75913	1.16402	1.57791	1.20412	0.390028	1.24036	1.07248	1.15653	0.209799	TRUE	0.00131297	TRUE	0.00227346	TRUE	0.0276341	TRUE	0.00194297
LOC105373137	2.51586	1.25771	1.00025	1.53518	1.12423	0.449474	1.22092	1.04511	1.16823	0.224321	TRUE	0.0191226	TRUE	0.00977365	TRUE	0.00182093	TRUE	0.00439975
ACE2	11.6719	5.00608	1.22129	2.03759	1.49142	0.450178	1.41642	1.17864	1.20175	0.265133	TRUE	0.0359123	TRUE	0.00078256	TRUE	0.0151565	TRUE	0.00130889
BMX	417.382	128.956	1.69449	70.6668	28.234	1.3236	29.851	11.0026	2.71309	1.43993	TRUE	0.010319	TRUE	1.16816e-05	TRUE	0.0056755	TRUE	3.21717e-05
BEND2	207.596	91	1.18984	17.2403	10.2216	0.754171	7.42753	4.17768	1.77791	0.830181	TRUE	0.0147097	TRUE	0.00145962	TRUE	0.0025242	TRUE	0.00311344
PPEF1	12.1086	5.61161	1.10954	2.75283	1.87654	0.552838	1.69206	1.31345	1.28826	0.36542	TRUE	9.42078e-05	TRUE	1.20701e-05	TRUE	0.000749563	TRUE	1.87336e-05
LOC105373175	1.12986	2.83714	-1.32829	1.02036	1.31827	-0.369567	1.00734	1.11048	0.907126	-0.140625	TRUE	1.67791e-06	TRUE	6.16511e-05	TRUE	0.000828649	TRUE	7.77056e-07
MAOA	179.899	35.6356	2.3358	17.0555	5.0258	1.76281	7.11294	2.40437	2.95834	1.56479	TRUE	1.23788e-05	TRUE	1.4046e-10	TRUE	6.67863e-07	TRUE	2.28065e-09
CXorf36	1.304	2.91121	-1.15868	1.02117	1.18385	-0.21327	1.00815	1.06485	0.946753	-0.0789406	TRUE	0.00692489	TRUE	1.22918e-06	TRUE	0.00157552	TRUE	2.64574e-07
LOC392485	1.26618	4.37012	-1.78719	1.10555	2.65096	-1.26175	1.04378	1.58791	0.657327	-0.605316	TRUE	2.98017e-05	TRUE	9.23064e-12	TRUE	1.98131e-09	TRUE	8.13967e-14
HEPH	2.36078	8.76035	-1.89173	1.11733	1.8414	-0.720746	1.04639	1.29822	0.806016	-0.311119	TRUE	2.94151e-07	TRUE	3.88398e-10	TRUE	1.68164e-08	TRUE	4.00067e-11
TSIX	1.16151	19.3773	-4.06029	1.00245	1.31845	-0.395314	1.00096	1.11149	0.900551	-0.15112	TRUE	9.69675e-18	TRUE	4.59013e-67	TRUE	3.24455e-39	TRUE	1.4847e-128
XIST	2.07716	307.647	-7.21052	1.03142	11.3003	-3.45367	1.01267	4.61586	0.219389	-2.18844	TRUE	1.44229e-26	TRUE	2.05563e-23	TRUE	8.74374e-51	TRUE	1.90978e-81
ITM2A	45.6265	165.021	-1.85471	14.8278	60.0175	-2.01708	6.08685	21.6258	0.281462	-1.82899	TRUE	6.88985e-16	TRUE	1.62335e-10	TRUE	0.00963563	TRUE	6.18594e-11
LOC102724150	3.88436	1.15944	1.74424	4.5954	1.20206	1.93469	2.30332	1.07566	2.1413	1.09849	TRUE	3.7827e-10	TRUE	3.34001e-09	TRUE	2.32673e-09	TRUE	4.05851e-10
TENM1	187.918	65.8247	1.5134	7.05363	3.72468	0.921249	3.31678	1.94695	1.70357	0.768565	TRUE	3.1716e-06	TRUE	6.99027e-09	TRUE	1.81117e-05	TRUE	3.07158e-08
FGF13	26.6157	3.99547	2.73584	3.95387	1.46602	1.43136	2.23653	1.16725	1.91607	0.93815	TRUE	6.42673e-06	TRUE	3.72798e-07	TRUE	0.00915344	TRUE	1.9525e-06
FGF13-AS1	3.17368	1.13356	1.48529	2.11665	1.11108	0.929821	1.47216	1.0374	1.41909	0.504961	TRUE	0.000505957	TRUE	0.00513925	TRUE	0.007977	TRUE	0.00145369
RPS4Y1	468.89	2.20646	7.73137	280.256	1.81805	7.26821	107.668	1.29982	82.8328	6.37213	TRUE	3.09464e-31	TRUE	6.91897e-238	TRUE	5.30093e-45	TRUE	0
ZFY	212.052	5.21059	5.34683	19.2982	1.41169	3.77297	7.77083	1.15231	6.74371	2.75354	TRUE	1.83158e-13	TRUE	1.05379e-52	TRUE	3.36724e-31	TRUE	2.7978e-41
ZFY-AS1	6.41428	1.05583	2.60291	6.28784	1.07698	2.54557	2.99067	1.02804	2.90911	1.54058	TRUE	0.000113163	TRUE	3.81707e-22	TRUE	2.60255e-24	TRUE	7.83437e-28
LINC00278	98.7992	2.59398	5.25126	99.3509	2.77843	5.16019	37.7276	1.66101	22.7137	4.50549	TRUE	5.12861e-10	TRUE	1.86793e-70	TRUE	9.2852e-34	TRUE	3.74011e-72
PRKY	169.739	1.40792	6.91361	14.3978	1.03568	3.7972	5.90415	1.01241	5.83178	2.54394	TRUE	1.63199e-167	TRUE	9.03088e-91	TRUE	1.84276e-41	TRUE	3.94326e-163
TTTY15	26.528	1.05339	4.6544	3.78939	1.00591	1.91347	2.01366	1.00222	2.00919	1.00661	TRUE	7.47399e-80	TRUE	2.33711e-55	TRUE	5.30093e-45	TRUE	5.36905e-79
USP9Y	202.685	1.66529	6.92733	12.7061	1.04116	3.60926	5.21869	1.01466	5.14327	2.36269	TRUE	3.81429e-63	TRUE	6.86154e-98	TRUE	2.69558e-34	TRUE	5.28973e-129
DDX3Y	740.406	17.0038	5.44439	73.2618	2.75447	4.73321	28.1501	1.6507	17.0535	4.09199	TRUE	9.79623e-12	TRUE	4.66915e-27	TRUE	1.07395e-34	TRUE	3.57979e-28
DPPA2P1	8.40469	1	3.07119	7.50846	1	2.90852	3.44429	1	3.44429	1.78421	TRUE	5.4051e-37	TRUE	6.49528e-36	TRUE	2.23599e-42	TRUE	9.79454e-50
UTY	949.43	8.33991	6.83088	39.7049	1.3303	4.89949	15.4821	1.12319	13.784	3.78493	TRUE	1.58558e-13	TRUE	2.04858e-22	TRUE	7.52558e-38	TRUE	7.46986e-47
PSMA6P1	25.7825	1.75953	3.87313	14.61	1.48102	3.30229	6.04359	1.17056	5.16299	2.36821	TRUE	2.89935e-59	TRUE	1.54731e-49	TRUE	2.57206e-31	TRUE	2.78334e-96
TMSB4Y	18.3205	1.0915	4.06907	6.45077	1.02787	2.64982	3.08032	1.01079	3.04745	1.6076	TRUE	3.4971e-12	TRUE	1.01671e-48	TRUE	3.2192e-43	TRUE	2.85847e-78
ANOS2P	22.0203	1.51716	3.85939	2.91541	1.05261	1.46973	1.71376	1.01949	1.68099	0.749313	TRUE	3.41131e-13	TRUE	6.41234e-37	TRUE	2.38089e-29	TRUE	1.0377e-63
NLGN4Y	4.47806	1	2.16287	1.12922	1	0.175322	1.04452	1	1.04452	0.0628445	TRUE	5.90061e-17	TRUE	0.000531315	TRUE	2.32994e-05	TRUE	3.34339e-07
TTTY14	9.51682	1.02789	3.2108	3.58547	1.00977	1.82813	1.98328	1.00361	1.97615	0.982689	TRUE	1.00346e-38	TRUE	3.07468e-34	TRUE	2.48323e-35	TRUE	1.39352e-46
ZNF839P1	2.93934	1	1.55549	2.2079	1	1.14267	1.44726	1	1.44726	0.533322	TRUE	9.72085e-11	TRUE	2.65729e-09	TRUE	1.03514e-13	TRUE	4.96493e-12
LOC107987345	13.6479	1.07842	3.66168	2.63874	1.01023	1.38517	1.61962	1.00395	1.61325	0.689973	TRUE	2.30473e-20	TRUE	4.00955e-45	TRUE	3.7678e-40	TRUE	3.61517e-77
BCORP1	13.712	1	3.77736	3.02736	1	1.59806	1.74296	1	1.74296	0.801541	TRUE	7.28541e-55	TRUE	1.80896e-39	TRUE	1.39788e-34	TRUE	3.21901e-47
LOC105377223	5.89991	1	2.56069	1.29414	1	0.371999	1.11001	1	1.11001	0.150569	TRUE	2.03824e-26	TRUE	1.15027e-26	TRUE	1.2612e-34	TRUE	4.09532e-34
TXLNGY	143.011	1.44032	6.6336	17.0701	1.05589	4.01494	6.92753	1.02016	6.79062	2.76354	TRUE	8.71545e-33	TRUE	1.32748e-93	TRUE	1.20846e-46	TRUE	6.9334e-242
KDM5D	492.025	4.53549	6.76133	38.7433	1.30913	4.88727	15.5007	1.11362	13.9191	3.799	TRUE	2.21263e-14	TRUE	3.4369e-26	TRUE	3.38598e-38	TRUE	3.411e-90
LOC105377224	2.29386	1.1026	1.05686	1.12053	1.01018	0.149566	1.04417	1.00362	1.0404	0.0571447	TRUE	0.000187539	TRUE	0.000362453	TRUE	7.86984e-05	TRUE	8.23029e-05
TTTY10	28.6948	2.09145	3.77821	10.0228	1.39645	2.84345	4.33326	1.14715	3.77742	1.9174	TRUE	0.00961368	TRUE	7.05289e-22	TRUE	2.62351e-18	TRUE	2.1351e-20
EIF1AY	1165.73	94.1678	3.62986	429.372	40.0984	3.42061	159.376	15.5725	10.2345	3.35537	TRUE	0.0169168	TRUE	4.55317e-09	TRUE	2.4657e-14	TRUE	9.98459e-08
RPS4Y2	3.31896	1	1.73073	2.44917	1	1.29229	1.53008	1	1.53008	0.613603	TRUE	9.60418e-13	TRUE	1.79058e-13	TRUE	1.97502e-19	TRUE	2.25665e-17
LOC105377225	55.2664	1.58016	5.12826	5.24151	1.04861	2.3215	2.47037	1.01773	2.42733	1.27937	TRUE	0.000446414	TRUE	4.71655e-26	TRUE	2.80769e-17	TRUE	5.49821e-23
LOC107987346	4.35253	1.13423	1.94015	3.47271	1.10421	1.65305	1.87766	1.03926	1.80672	0.853371	TRUE	4.22351e-13	TRUE	2.69616e-10	TRUE	2.10543e-09	TRUE	6.48521e-11
LOC107987347	6.89729	1	2.78603	1.97015	1	0.978307	1.34864	1	1.34864	0.431506	TRUE	7.48602e-29	TRUE	4.4236e-20	TRUE	3.3759e-20	TRUE	4.50911e-23
PARP4P1	2.7101	1.04256	1.37821	1.32419	1.00899	0.392203	1.1288	1.00334	1.12504	0.169977	TRUE	0.00100322	TRUE	9.2639e-07	TRUE	1.10707e-07	TRUE	5.97337e-09
LOC283788	33.4468	100.434	-1.58631	5.81711	18.5073	-1.66972	2.81122	7.1371	0.393888	-1.34414	TRUE	4.06495e-15	TRUE	1.25997e-34	TRUE	4.9925e-15	TRUE	1.05853e-33
LOC105379420	3.65998	8.66265	-1.24297	1.54359	2.78028	-0.848941	1.19884	1.61306	0.743207	-0.428164	TRUE	1.74977e-05	TRUE	9.86734e-06	TRUE	0.00256507	TRUE	7.53469e-06
LOC101929819	19.0093	5.69685	1.73847	3.3541	1.68746	0.99107	1.89841	1.25129	1.51716	0.601378	TRUE	0.000330606	TRUE	1.09114e-07	TRUE	1.31459e-07	TRUE	2.69315e-07
LOC107987399	3.26489	1.50838	1.11404	2.62585	1.42964	0.877134	1.63879	1.15831	1.41481	0.500609	TRUE	0.00343625	TRUE	0.000222186	TRUE	0.000626529	TRUE	5.17504e-05
LOC107987398	8.97546	3.2886	1.44851	3.45299	1.83979	0.908307	1.94928	1.30686	1.49157	0.57683	TRUE	0.00931153	TRUE	6.62775e-06	TRUE	4.51558e-06	TRUE	4.61919e-06
LOC107984142	1.15783	5.89121	-2.34714	1.15992	6.662	-2.52193	1.06481	3.00471	0.354381	-1.49663	TRUE	4.95252e-05	TRUE	4.92364e-08	TRUE	7.36711e-07	TRUE	3.83352e-11
LOC100294336	1.21161	10.7635	-3.15115	1.06983	4.66155	-2.12342	1.02786	2.31487	0.444025	-1.17129	TRUE	1.20019e-10	TRUE	1.15e-12	TRUE	9.59507e-09	TRUE	8.17623e-16
LOC107987425	1.15948	5.57731	-2.2661	1.04009	2.08275	-1.00178	1.01436	1.39834	0.725405	-0.463141	TRUE	4.74381e-13	TRUE	0.00304573	TRUE	0.0235554	TRUE	7.04458e-06
LOC102725035	31.4813	9.33303	1.75408	7.07227	2.78066	1.34675	3.32997	1.65664	2.01008	1.00725	TRUE	0.000471426	TRUE	0.000121598	TRUE	4.76624e-10	TRUE	0.000228171
SLC2A5	46.77	21.0572	1.15127	9.28702	5.06557	0.874489	4.14619	2.46116	1.68465	0.752447	FALSE	0.137918	TRUE	0.00240723	TRUE	0.00441656	TRUE	0.00490951
BSND	3.55801	1.54178	1.20648	1.89544	1.22132	0.634098	1.35215	1.08327	1.24821	0.319862	FALSE	0.13102	TRUE	0.0017394	TRUE	0.00088507	TRUE	0.00100643
CACHD1	7.28124	3.47524	1.06707	1.53551	1.26209	0.282901	1.2087	1.09308	1.10577	0.145047	FALSE	0.0915207	TRUE	0.000313324	TRUE	0.000936681	TRUE	0.00059884
LOC101927139	4.12424	1.82513	1.17613	4.98088	2.11968	1.23255	2.40776	1.38763	1.73516	0.795067	TRUE	0.00812191	TRUE	0.00669999	FALSE	0.0538286	TRUE	0.00804621
WDR63	2.39055	5.07259	-1.08538	1.27077	1.89484	-0.576372	1.09878	1.30965	0.838985	-0.253283	TRUE	0.0203928	TRUE	0.0237934	FALSE	0.390449	TRUE	0.0223559
DENND2C	48.1398	22.2143	1.11574	5.94373	3.89793	0.608658	3.02926	2.02986	1.49235	0.577583	TRUE	0.0164283	TRUE	0.00127216	FALSE	0.0824596	TRUE	0.00238123
PHGDH	21.7031	9.11589	1.25144	2.30067	1.65901	0.471727	1.5288	1.23373	1.23917	0.309374	TRUE	4.92633e-05	TRUE	0.000391899	FALSE	0.123535	TRUE	0.00090918
CD160	60.3491	149.375	-1.30753	18.717	48.0876	-1.36131	7.25178	17.4578	0.415388	-1.26747	TRUE	0.0338118	TRUE	0.0038185	FALSE	0.110098	TRUE	0.00389296
TCHH	4.51208	2.09756	1.10508	1.23493	1.09726	0.170516	1.09382	1.035	1.05683	0.0797474	FALSE	0.136125	TRUE	0.00321476	TRUE	0.00430062	TRUE	0.0039886
S100A8	54698.2	25556.2	1.09782	34458.9	20205.6	0.770119	14266.5	7461.38	1.91205	0.935117	FALSE	0.217509	TRUE	0.00946368	TRUE	0.0351982	TRUE	0.0159247
AQP10	40.136	15.1347	1.40703	10.8185	5.70168	0.924037	4.99387	2.65522	1.88077	0.911325	TRUE	0.0126204	TRUE	0.000809852	FALSE	0.0536622	TRUE	0.00182376
FCRL6	79.4455	250.916	-1.65917	25.1657	79.6642	-1.66247	9.44527	28.3555	0.333102	-1.58597	TRUE	0.0236162	TRUE	0.00693959	FALSE	0.314188	TRUE	0.00631586
ATP1A4	8.59657	2.94737	1.54433	1.799	1.30694	0.461005	1.34046	1.10789	1.20992	0.274915	TRUE	2.77201e-05	TRUE	0.00365979	FALSE	0.213212	TRUE	0.00597002
CASQ1	3.26414	1.60399	1.02504	1.53844	1.20313	0.354676	1.22343	1.07198	1.14128	0.190651	TRUE	0.0070167	TRUE	0.00636543	FALSE	0.0597305	TRUE	0.0078359
SLAMF1	19.7133	50.218	-1.34903	3.49101	8.84875	-1.34183	1.95025	3.75776	0.518993	-0.946214	TRUE	1.36234e-07	TRUE	4.52438e-05	FALSE	0.0883917	TRUE	3.55794e-05
ITLN1	187.724	71.4917	1.39276	79.5682	39.2817	1.01833	29.9661	14.1514	2.11754	1.08239	TRUE	0.0211229	TRUE	0.0210566	FALSE	0.277848	TRUE	0.0399674
FCRLA	13.4996	45.5885	-1.75575	4.46165	13.392	-1.58572	2.1511	5.2794	0.407452	-1.2953	FALSE	0.127637	TRUE	0.0188116	TRUE	0.00170197	TRUE	0.0132961
FCRLB	7.44262	17.081	-1.19851	2.80684	6.03898	-1.10536	1.65942	2.82011	0.588424	-0.765071	TRUE	0.000521837	TRUE	0.000396424	FALSE	0.0673314	TRUE	0.000413545
LINC01032	8.56622	2.8758	1.57469	9.32943	3.71205	1.32957	4.35133	1.94572	2.23636	1.16115	TRUE	9.42594e-08	TRUE	0.000161372	FALSE	0.0620896	TRUE	0.000399005
RPS14P1	6.94425	28.4632	-2.03521	7.05965	35.3351	-2.32343	3.29809	13.2328	0.249236	-2.00442	TRUE	5.2955e-15	TRUE	2.24722e-08	FALSE	0.127895	TRUE	1.69639e-08
CR2	12.0267	30.7108	-1.35251	2.43245	5.52409	-1.18333	1.5302	2.57549	0.59414	-0.751125	TRUE	0.0146869	TRUE	0.00189991	FALSE	0.118937	TRUE	0.00160852
LAMB3	15.1003	7.49146	1.01126	2.41787	1.89328	0.352847	1.58351	1.31944	1.20013	0.263195	TRUE	0.00203606	TRUE	0.00191158	FALSE	0.180812	TRUE	0.00355213
LINC01871	12.228	43.7132	-1.83789	2.38919	6.86337	-1.5224	1.50016	3.0336	0.494516	-1.01591	TRUE	1.97505e-06	TRUE	9.49e-06	FALSE	0.2842	TRUE	6.13606e-06
OTOF	28.783	5.93265	2.27847	3.28389	1.42202	1.20747	1.79854	1.14823	1.56636	0.647415	TRUE	0.000527982	TRUE	7.49811e-05	FALSE	0.285455	TRUE	0.000202856
OXER1	22.3872	10.4369	1.10098	6.65755	4.36206	0.609983	3.28344	2.18566	1.50226	0.587136	TRUE	8.10693e-05	TRUE	0.000635684	FALSE	0.127464	TRUE	0.00141034
IL1R2	4008.4	1119.65	1.83998	198.846	78.2947	1.34466	84.871	29.2189	2.90466	1.53837	TRUE	0.00534715	TRUE	0.000709872	FALSE	0.20909	TRUE	0.00120897
LINC01961	3.93605	1.62737	1.27421	1.16881	1.05066	0.15374	1.07265	1.01834	1.05334	0.0749688	TRUE	0.000708776	TRUE	0.0213915	FALSE	0.204475	TRUE	0.0283084
MYO3B	9.90616	27.3241	-1.46378	1.76228	3.47384	-0.979085	1.27636	1.8589	0.68662	-0.542417	TRUE	0.0116287	TRUE	0.00854646	FALSE	0.159909	TRUE	0.00884342
LOC101927741	7.07457	3.29185	1.10374	1.55422	1.22561	0.342688	1.19488	1.07823	1.10819	0.148202	TRUE	0.00875127	TRUE	0.0137003	FALSE	0.216278	TRUE	0.0227969
MAP2	7.19667	3.09078	1.21936	1.27953	1.11499	0.198584	1.1089	1.04157	1.06464	0.0903708	FALSE	0.187732	TRUE	0.000773058	TRUE	1.64888e-05	TRUE	0.00134897
LINC00607	25.7021	6.12662	2.06872	4.2771	1.85938	1.20181	2.20846	1.30067	1.69794	0.763789	TRUE	0.000552197	TRUE	8.55902e-05	FALSE	0.065586	TRUE	0.000382205
COL6A3	61.5056	29.0303	1.08316	3.60506	2.49809	0.529197	2.03546	1.54234	1.31972	0.400236	FALSE	0.269171	TRUE	0.00423058	TRUE	0.000223317	TRUE	0.00578884
KCNH8	2.28116	4.86532	-1.09277	1.13303	1.42276	-0.328505	1.04536	1.1472	0.911224	-0.134122	FALSE	0.0705072	TRUE	0.0157775	TRUE	7.44669e-05	TRUE	0.0164552
ZNF860	5.13948	17.8941	-1.79979	1.34364	2.43362	-0.856958	1.11434	1.49305	0.746351	-0.422073	FALSE	0.0783733	TRUE	0.0165066	TRUE	0.000299787	TRUE	0.00965774
CCR8	3.28558	8.03	-1.28925	1.90744	4.11614	-1.10965	1.3327	2.0814	0.640288	-0.643208	TRUE	0.00222662	TRUE	0.00329897	FALSE	0.173033	TRUE	0.00255229
LINC02009	31.4501	14.3218	1.13485	6.65086	3.65087	0.8653	3.14442	1.96635	1.59912	0.677274	FALSE	0.218314	TRUE	0.0247829	TRUE	0.0303798	TRUE	0.0425378
CAMP	446.067	185.057	1.26929	324.715	152.909	1.08651	126.007	55.5039	2.27024	1.18285	FALSE	0.204049	TRUE	0.00291671	TRUE	0.000984265	TRUE	0.00644656
PCBP4	7.1358	16.1225	-1.17593	2.30228	4.43425	-0.945625	1.46417	2.19984	0.665578	-0.587321	TRUE	0.0193759	TRUE	0.00351035	FALSE	0.0564395	TRUE	0.00363572
FEZF2	1.23731	2.70658	-1.12927	1.064	1.52687	-0.521074	1.02238	1.18106	0.865642	-0.208158	TRUE	0.00877642	TRUE	0.0254387	FALSE	0.176667	TRUE	0.00754043
TRAT1	49.6094	121.562	-1.29301	15.9997	42.6522	-1.41458	6.48131	15.5139	0.417773	-1.25921	TRUE	0.00321756	TRUE	0.00505763	FALSE	0.610488	TRUE	0.00554252
CD200	4.55175	16.2259	-1.8338	1.1781	1.78792	-0.601824	1.0613	1.27271	0.833891	-0.262069	FALSE	0.0705072	TRUE	0.000313324	TRUE	0.000900441	TRUE	0.000279161
BTLA	39.6895	96.7147	-1.28498	6.4705	15.6294	-1.27231	2.92461	6.05808	0.482762	-1.05062	TRUE	0.00820184	TRUE	0.000668573	FALSE	0.064627	TRUE	0.000654617
MINDY4B	4.32391	1.99626	1.11504	2.92906	1.75497	0.738994	1.76837	1.2602	1.40324	0.488764	TRUE	0.00188322	TRUE	0.00526061	FALSE	0.0882367	TRUE	0.00766907
SPTSSB	46.1215	21.68	1.08907	3.92673	2.52731	0.635723	2.05205	1.53407	1.33766	0.419708	TRUE	2.16162e-05	TRUE	0.00184376	FALSE	0.13347	TRUE	0.00333299
TP63	1.53596	3.34678	-1.12363	1.04019	1.21032	-0.218542	1.01475	1.07434	0.944535	-0.0823241	TRUE	0.00939094	TRUE	0.00378354	FALSE	0.182029	TRUE	0.00458589
C4orf50	5.29621	12.6425	-1.25525	1.16706	1.48259	-0.345242	1.05987	1.16862	0.906945	-0.140914	TRUE	0.0287644	TRUE	0.0315112	FALSE	0.176598	TRUE	0.0314695
NSUN7	160.259	67.3805	1.25001	8.24971	4.82752	0.77306	3.9504	2.39724	1.64789	0.720624	FALSE	0.0877676	TRUE	0.00198121	TRUE	0.0352809	TRUE	0.00357247
ADAMTS3	25.4516	11.0501	1.20369	2.705	1.94597	0.475137	1.68828	1.33338	1.26617	0.340469	TRUE	0.000840776	TRUE	0.000509212	FALSE	0.0631711	TRUE	0.000993215
CXCL8	49.9313	105.634	-1.08106	16.4806	35.5815	-1.11036	6.32227	13.1368	0.481263	-1.0551	FALSE	0.453707	TRUE	0.0298918	TRUE	0.011476	TRUE	0.0371952
ANXA3	2396.01	1064.61	1.17031	618.234	341.441	0.856515	256.212	127.254	2.0134	1.00963	FALSE	0.233195	TRUE	0.0129865	TRUE	0.0238605	TRUE	0.0219069
LOC105377342	4.34968	2.08054	1.06395	1.9315	1.38619	0.478597	1.35141	1.13435	1.19135	0.252603	TRUE	0.00302487	TRUE	0.00352513	FALSE	0.0769315	TRUE	0.00389142
LINC01218	30.1303	13.4511	1.16349	10.5161	6.40235	0.715921	4.8986	2.94767	1.66186	0.732796	FALSE	0.767604	TRUE	0.0199977	TRUE	0.0175227	TRUE	0.0321843
EGF	207.964	96.1739	1.11262	17.2857	10.5699	0.709624	7.46188	4.36654	1.70888	0.773049	FALSE	0.0557306	TRUE	0.000635684	TRUE	0.00880621	TRUE	0.000991509
FABP2	2.90294	1.39871	1.05342	1.4562	1.1042	0.399206	1.16143	1.03812	1.11878	0.161929	TRUE	0.00320733	TRUE	0.0161869	FALSE	0.160756	TRUE	0.0280541
SPRY1	10.1884	28.0482	-1.46099	2.14394	5.40316	-1.33354	1.48074	2.63883	0.561133	-0.833587	TRUE	0.0120565	TRUE	0.00588784	FALSE	0.494166	TRUE	0.00731424
CDH6	7.21934	3.50206	1.04366	1.31412	1.15625	0.184643	1.121	1.05606	1.06149	0.0860907	FALSE	0.184779	TRUE	0.00227346	TRUE	1.73073e-05	TRUE	0.0044405
LIFR	17.9392	3.98817	2.16931	1.60056	1.12973	0.502603	1.25003	1.04832	1.19241	0.253885	FALSE	0.0542367	TRUE	0.000256223	TRUE	0.0108804	TRUE	0.000442617
LOC105374736	1.60485	3.45597	-1.10665	1.12421	1.58806	-0.498355	1.04634	1.20315	0.869664	-0.201471	TRUE	0.000981429	TRUE	0.00119212	FALSE	0.0859372	TRUE	0.000671851
SELENOP	6.40838	2.9978	1.09606	2.16193	1.53277	0.496181	1.44152	1.19171	1.20962	0.274554	TRUE	0.00222339	TRUE	0.00262529	FALSE	0.0525065	TRUE	0.00483844
LOC107986351	1.66113	4.67018	-1.49131	1.1466	1.94663	-0.763619	1.05479	1.33926	0.78759	-0.344484	TRUE	3.069e-05	TRUE	0.00807212	FALSE	0.255784	TRUE	0.00501656
FBN2	448.462	223.862	1.00238	21.4071	14.0444	0.608093	9.22684	5.67926	1.62465	0.700133	TRUE	0.000293241	TRUE	0.000395574	FALSE	0.0676866	TRUE	0.000675212
FAM153A	6.27574	2.87428	1.12659	1.44021	1.18277	0.284114	1.15842	1.06348	1.08927	0.123363	TRUE	0.000406994	TRUE	0.00545738	FALSE	0.180812	TRUE	0.00860145
BTNL9	1.44844	2.9582	-1.03021	1.03087	1.15736	-0.166979	1.01147	1.05735	0.95661	-0.0639976	TRUE	0.0296394	TRUE	0.00447513	FALSE	0.123625	TRUE	0.00647227
FOXC1	5.66154	2.55762	1.14639	1.60476	1.28385	0.321877	1.24927	1.10055	1.13514	0.182868	TRUE	0.00129996	TRUE	0.00281091	FALSE	0.169042	TRUE	0.00412752
LOC285847	6.20903	2.9319	1.08253	2.40363	1.68014	0.51663	1.57389	1.24668	1.26246	0.336242	TRUE	0.000978875	TRUE	0.0016878	FALSE	0.0840152	TRUE	0.00210926
LGSN	31.8802	7.58606	2.07124	2.52403	1.42878	0.820945	1.61261	1.15072	1.40139	0.486861	TRUE	1.93381e-17	TRUE	5.32271e-08	FALSE	0.0877219	TRUE	3.5844e-07
MYO6	12.1889	30.0594	-1.30225	1.79034	3.19576	-0.835927	1.28043	1.76198	0.726698	-0.460572	TRUE	0.023399	TRUE	0.00186652	FALSE	0.097373	TRUE	0.00206004
ELOVL4	2.70351	5.72369	-1.08211	1.34501	2.03004	-0.59389	1.12222	1.35727	0.82682	-0.274356	TRUE	0.0421435	TRUE	0.0381275	FALSE	0.127226	TRUE	0.0365629
LOC105377890	3.07862	6.78504	-1.14007	2.15113	4.49182	-1.06221	1.39998	2.21748	0.631336	-0.663519	FALSE	0.0863877	TRUE	0.0262179	TRUE	0.00276604	TRUE	0.0263931
CD24	547.657	256.052	1.09684	81.4342	42.0368	0.953982	32.4875	16.1877	2.00693	1.00499	FALSE	0.217374	TRUE	0.00544545	TRUE	0.00503122	TRUE	0.0092161
NR2E1	13.8843	3.85801	1.84753	2.70381	1.48881	0.860833	1.71582	1.18252	1.45098	0.537031	TRUE	0.0149329	TRUE	0.0090028	FALSE	0.0754854	TRUE	0.00885617
PTPRK	2.95767	8.29548	-1.48787	1.08481	1.32165	-0.284899	1.0286	1.11084	0.92596	-0.110977	FALSE	0.0672907	TRUE	0.0104476	TRUE	0.00161282	TRUE	0.00938778
LINC01013	1.87264	5.87457	-1.64941	1.30757	2.74896	-1.072	1.10214	1.59874	0.689377	-0.536635	FALSE	0.0987849	TRUE	0.0298039	TRUE	0.027132	TRUE	0.0118422
LOC107986761	4.57802	9.58361	-1.06585	2.54531	5.16568	-1.02112	1.56072	2.45664	0.635309	-0.65447	TRUE	0.00535533	TRUE	0.00174674	FALSE	0.0770469	TRUE	0.00145369
PPP1R17	1.75818	3.73428	-1.08675	1.0972	1.45966	-0.41181	1.03999	1.15781	0.898238	-0.15483	TRUE	0.00762197	TRUE	0.00522647	FALSE	0.0765055	TRUE	0.00547066
TRGV10	16.5772	38.2594	-1.20662	27.8664	69.6365	-1.32132	10.4854	25.0247	0.419002	-1.25497	TRUE	0.021714	TRUE	0.0073188	FALSE	0.283184	TRUE	0.00814412
TRGV9	13.3845	29.6911	-1.14947	20.9251	52.948	-1.33934	8.16619	19.2594	0.42401	-1.23783	TRUE	0.00101692	TRUE	0.00190939	FALSE	0.195947	TRUE	0.00198974
TRGV8	6.74884	15.0082	-1.15304	10.872	27.2299	-1.32458	4.53523	10.2134	0.444045	-1.17122	TRUE	0.0205379	TRUE	0.00322865	FALSE	0.0963035	TRUE	0.00375999
INHBA	28.4918	13.3144	1.09755	2.83321	1.86657	0.60205	1.69962	1.32075	1.28686	0.36385	FALSE	0.207248	TRUE	0.0230695	TRUE	0.00734903	TRUE	0.0388378
ABCA13	696.736	308.111	1.17716	13.9584	7.20813	0.953439	6.01797	3.30147	1.82282	0.866168	FALSE	0.12403	TRUE	0.00367155	TRUE	0.000242276	TRUE	0.00647227
GRB10	257.263	127.761	1.0098	9.54754	6.42382	0.571698	4.44008	2.97801	1.49096	0.576237	FALSE	0.164873	TRUE	0.00568807	TRUE	0.00892211	TRUE	0.0082394
HGF	547.322	217.811	1.32932	33.252	17.5677	0.920521	14.352	7.04828	2.03625	1.02591	FALSE	0.0564333	TRUE	0.00102398	TRUE	0.030585	TRUE	0.00192507
CAV2	40.3186	18.0786	1.15717	7.01882	4.16627	0.752472	3.34034	2.13194	1.56681	0.647832	FALSE	0.0741764	TRUE	0.000430913	TRUE	0.000251957	TRUE	0.000709036
TRBV2	2.09762	8.90915	-2.08653	1.96145	8.44957	-2.10696	1.34432	3.6055	0.372851	-1.42333	TRUE	8.06318e-06	TRUE	0.000601546	FALSE	0.151342	TRUE	0.000261729
DEFA1B	10.7508	40.2895	-1.90596	5.78012	24.9607	-2.11049	2.86671	9.66602	0.296576	-1.75353	TRUE	1.12722e-06	TRUE	0.000350809	FALSE	0.752309	TRUE	0.000319414
NUGGC	18.0051	54.6681	-1.60229	3.14049	8.11231	-1.36912	1.75566	3.48184	0.504234	-0.987836	TRUE	0.00180963	TRUE	0.000616316	FALSE	0.171978	TRUE	0.000616575
GYG1P1	7.90991	2.50474	1.659	2.60684	1.46434	0.83205	1.68311	1.17171	1.43645	0.52251	TRUE	0.00686911	TRUE	0.00573674	FALSE	0.233968	TRUE	0.00779574
RUNX1T1	10.4799	4.79141	1.12911	1.2371	1.12887	0.132089	1.09375	1.04528	1.04637	0.0653941	TRUE	0.00435595	TRUE	0.0026181	FALSE	0.112921	TRUE	0.00478437
LOC107986972	12.3531	5.63822	1.13156	11.165	6.43022	0.79605	5.1029	2.92726	1.74324	0.801768	FALSE	0.0884399	TRUE	0.00117129	TRUE	0.00775891	TRUE	0.00212018
CASC8	9.69977	2.16278	2.16507	3.17388	1.37995	1.20163	1.90093	1.13379	1.67662	0.745556	TRUE	4.06679e-14	TRUE	1.56904e-05	FALSE	0.0506323	TRUE	3.45541e-05
LOC105375754	13.9672	35.1937	-1.33327	2.19299	4.58419	-1.06376	1.421	2.24838	0.632011	-0.661978	TRUE	0.000424943	TRUE	0.00718955	FALSE	0.070526	TRUE	0.00577899
EPPK1	16.4778	4.27667	1.94596	1.41603	1.12446	0.332626	1.17774	1.04458	1.12747	0.17309	TRUE	1.091e-13	TRUE	5.44596e-05	FALSE	0.380668	TRUE	0.000135905
GLDC	2.05631	6.53185	-1.66743	1.15731	1.9384	-0.744096	1.05852	1.33087	0.795357	-0.330326	TRUE	0.0207969	TRUE	0.00316615	FALSE	0.180812	TRUE	0.00215026
LOC105376032	1.62563	4.09443	-1.33267	1.15307	1.74731	-0.599652	1.05217	1.25773	0.836563	-0.257454	FALSE	0.140166	TRUE	0.0315541	TRUE	0.0181805	TRUE	0.0189897
LOC105376031	1.44636	3.50243	-1.27593	1.10169	1.60115	-0.539399	1.03445	1.2088	0.855771	-0.224704	FALSE	0.0575665	TRUE	0.0119527	TRUE	0.0224421	TRUE	0.00647873
LOC100289279	11.7455	4.71385	1.31713	1.99698	1.4558	0.456012	1.3864	1.15875	1.19646	0.258778	TRUE	0.00156708	TRUE	0.00118038	FALSE	0.140686	TRUE	0.00214302
LOC497256	4.44571	13.3262	-1.58378	4.14435	14.2559	-1.78234	2.20768	5.77823	0.382069	-1.3881	TRUE	2.34894e-07	TRUE	0.000137989	FALSE	0.132524	TRUE	0.000124291
ZFP37	4.87703	9.77801	-1.00354	1.79574	2.97117	-0.726451	1.2844	1.68703	0.76134	-0.393388	TRUE	0.0233501	TRUE	0.00729591	FALSE	0.180812	TRUE	0.0076651
ORM1	175.437	60.2465	1.54201	96.4143	41.8046	1.20558	40.4932	15.8549	2.55399	1.35275	TRUE	0.0420782	TRUE	0.000937365	FALSE	0.0822155	TRUE	0.00210926
OR1J2	9.49842	2.04644	2.21457	1.78523	1.11125	0.683933	1.28132	1.03892	1.23332	0.302553	TRUE	0.000792303	TRUE	0.00839784	FALSE	0.220526	TRUE	0.00641128
LCN2	783.196	335.308	1.22389	436.694	223.267	0.967853	182.04	84.4595	2.15535	1.10793	FALSE	0.390848	TRUE	0.0177514	TRUE	0.00406957	TRUE	0.0307796
C9orf78	5229.42	1643.87	1.66955	1486.5	569.64	1.3838	542.779	196.938	2.75609	1.46262	TRUE	9.36188e-05	TRUE	6.58431e-05	FALSE	0.0748125	TRUE	0.000200444
OLFM1	15.4408	5.21881	1.56495	3.01402	1.69209	0.832887	1.80659	1.24504	1.45103	0.537073	TRUE	6.65806e-08	TRUE	0.000395574	FALSE	0.180431	TRUE	0.000989404
NPDC1	7.61652	15.9487	-1.06623	3.4169	7.5565	-1.14503	1.91221	3.29099	0.581046	-0.783276	TRUE	0.0294751	TRUE	0.00795968	FALSE	0.458326	TRUE	0.0097845
OLAH	104.098	20.261	2.36116	23.0881	6.46471	1.83649	10.2472	3.03228	3.37936	1.75675	FALSE	0.659992	TRUE	0.00501302	TRUE	0.00673513	TRUE	0.0089674
C1DP1	3.41937	1.39429	1.2942	2.12596	1.2094	0.813827	1.40135	1.07271	1.30636	0.385554	TRUE	0.0263126	TRUE	0.00941557	FALSE	0.0904596	TRUE	0.0149535
ZNF239	4.49598	8.99516	-1.00051	1.24903	1.63147	-0.385364	1.08941	1.22168	0.891731	-0.16532	TRUE	0.0066785	TRUE	0.00334935	FALSE	0.120588	TRUE	0.00361084
AGAP7P	2.75332	6.084	-1.14385	1.41891	2.32988	-0.715471	1.1494	1.45395	0.790539	-0.339092	TRUE	0.00496882	TRUE	0.0100105	FALSE	0.133764	TRUE	0.00968103
ANK3	32.7514	71.309	-1.12253	1.86499	3.24635	-0.799651	1.33205	1.80813	0.736699	-0.440853	TRUE	0.000234957	TRUE	0.00325439	FALSE	0.658357	TRUE	0.00428305
BLNK	7.30456	14.9956	-1.03767	1.85344	3.0583	-0.72252	1.29821	1.71103	0.758731	-0.39834	FALSE	0.130662	TRUE	0.014821	TRUE	0.00775891	TRUE	0.016811
LOC105378450	4.88779	2.18993	1.1583	1.99258	1.37459	0.535632	1.41374	1.14105	1.23898	0.309157	FALSE	0.310951	TRUE	0.0194118	TRUE	0.0231897	TRUE	0.0263786
COL17A1	160.567	46.0575	1.80167	14.3997	5.46626	1.39741	6.54319	2.68262	2.43911	1.28635	FALSE	0.0555961	TRUE	0.000147748	TRUE	0.000501328	TRUE	0.000402403
SLC1A2	2.9839	7.72502	-1.37234	1.07462	1.29434	-0.26839	1.02889	1.10879	0.927941	-0.107895	TRUE	0.00564245	TRUE	0.0171663	FALSE	0.312284	TRUE	0.013396
LOC105369315	4.59107	14.7075	-1.67965	1.1225	1.50287	-0.421004	1.0422	1.1721	0.889167	-0.169473	FALSE	0.111375	TRUE	0.00136307	TRUE	0.00875787	TRUE	0.00116359
TCN1	501.26	202.834	1.30526	155.066	74.1209	1.06493	64.0184	28.2695	2.26457	1.17924	FALSE	0.162524	TRUE	0.00283581	TRUE	0.00269983	TRUE	0.00523349
MS4A1	65.3855	274.269	-2.06855	12.6871	51.4183	-2.01892	4.88841	18.2542	0.267797	-1.90079	FALSE	0.0877676	TRUE	0.00394403	TRUE	0.0025242	TRUE	0.00302909
CD6	39.2707	95.0645	-1.27545	8.19926	19.9336	-1.28164	3.58952	7.61026	0.471668	-1.08416	TRUE	0.0351481	TRUE	0.0175313	FALSE	0.582545	TRUE	0.0221801
CD5	38.4778	96.4046	-1.32507	7.35155	18.89	-1.3615	3.31109	7.27367	0.455215	-1.13538	TRUE	0.00364685	TRUE	0.00178507	FALSE	0.141259	TRUE	0.00185449
HRASLS2	1.40249	2.92144	-1.05868	1.1897	1.98257	-0.73678	1.06777	1.34416	0.794371	-0.332114	TRUE	0.0109428	TRUE	0.00337503	FALSE	0.0781564	TRUE	0.00273194
ARHGEF17	20.7791	7.70681	1.43093	1.83876	1.35499	0.440449	1.34796	1.13138	1.19143	0.252694	FALSE	0.0782779	TRUE	0.00167272	TRUE	0.0150653	TRUE	0.0032744
MMP8	5636.58	1445.15	1.9636	777.054	239.568	1.69758	333.143	92.9717	3.58328	1.84128	FALSE	0.318542	TRUE	0.00441728	TRUE	0.00142673	TRUE	0.00846982
GLB1L3	6.529	18.2815	-1.48545	1.38301	2.24085	-0.696234	1.13469	1.43104	0.79291	-0.334771	TRUE	0.019163	TRUE	0.0115673	FALSE	0.100544	TRUE	0.0126087
B3GAT1	6.7342	14.0678	-1.06281	1.51017	2.23792	-0.567449	1.18167	1.4303	0.826171	-0.275488	TRUE	0.0216623	TRUE	0.00924767	FALSE	0.124969	TRUE	0.0111481
B4GALNT3	26.8686	10.2155	1.39516	4.57555	2.71353	0.753772	2.4689	1.60362	1.53958	0.622539	TRUE	1.85634e-06	TRUE	0.000323971	FALSE	0.119403	TRUE	0.000788965
LOC105369595	25.5429	8.73149	1.54863	23.7504	9.89585	1.26306	9.58562	4.07928	2.34983	1.23256	FALSE	0.146347	TRUE	0.00314902	TRUE	0.00468467	TRUE	0.0065089
CLEC4D	815.04	363.454	1.1651	194.944	107.016	0.865228	78.8059	39.6484	1.98762	0.991041	FALSE	0.0555961	TRUE	0.000362531	TRUE	0.00103303	TRUE	0.000584502
A2M	199.14	437.404	-1.13518	24.6356	55.0897	-1.16104	9.30194	19.7993	0.469811	-1.08985	FALSE	0.115909	TRUE	0.0391383	TRUE	0.0372807	TRUE	0.0448963
LINC02470	7.92226	18.1286	-1.19428	4.86227	11.9123	-1.29275	2.4338	4.77899	0.50927	-0.973497	TRUE	0.00543796	TRUE	0.00524024	FALSE	0.268184	TRUE	0.00517598
KLRC1	146.075	71.8777	1.02309	33.4239	18.0677	0.887465	12.4097	6.94215	1.78758	0.83801	TRUE	7.30219e-05	TRUE	0.0101678	FALSE	0.180812	TRUE	0.0183372
ST8SIA1	6.42388	24.1536	-1.91072	1.3555	2.57385	-0.925102	1.12485	1.54642	0.727387	-0.459206	TRUE	0.000955053	TRUE	0.0017688	FALSE	0.085253	TRUE	0.000837888
LOC112268093	2.95584	7.90171	-1.4186	1.37975	2.37049	-0.780776	1.13289	1.47476	0.768187	-0.380471	TRUE	0.018875	TRUE	0.00656178	FALSE	0.0738152	TRUE	0.0048486
NELL2	35.0835	80.1525	-1.19195	5.09423	12.7617	-1.32489	2.5642	5.14622	0.498268	-1.00501	TRUE	0.000331246	TRUE	0.0029616	FALSE	0.807739	TRUE	0.0029504
CCDC65	13.2651	28.5477	-1.10573	5.1104	11.0055	-1.10672	2.47088	4.49775	0.549359	-0.864178	TRUE	0.0288545	TRUE	0.00492162	FALSE	0.0597305	TRUE	0.00573514
GPR84	218.807	53.0672	2.04377	42.8498	13.9756	1.61638	18.865	5.88549	3.20534	1.68048	FALSE	0.0592536	TRUE	0.000616316	TRUE	0.0153235	TRUE	0.00135653
IFNG-AS1	8.14594	19.6694	-1.2718	3.1909	7.48374	-1.22979	1.78792	3.27164	0.54649	-0.871732	TRUE	0.00156708	TRUE	0.00403753	FALSE	0.488958	TRUE	0.003677
TRHDE-AS1	6.217	2.39349	1.3771	1.46401	1.1524	0.345283	1.167	1.05315	1.1081	0.148094	TRUE	0.000505542	TRUE	0.00289023	FALSE	0.144456	TRUE	0.00530239
CKAP4	1396.92	594.007	1.2337	213.412	114.08	0.903592	88.0281	42.4568	2.07336	1.05197	FALSE	0.0668116	TRUE	0.000666832	TRUE	0.00863589	TRUE	0.00122748
TMEM119	8.68777	24.4373	-1.49203	2.41888	5.47059	-1.17736	1.52456	2.65867	0.573428	-0.802316	TRUE	0.0029958	TRUE	0.00133729	FALSE	0.28881	TRUE	0.0013605
MAP1LC3B2	4.05988	8.44803	-1.05718	2.97478	6.85358	-1.20408	1.74385	3.07082	0.567877	-0.816349	TRUE	0.00180315	TRUE	0.000803132	FALSE	0.0622691	TRUE	0.000802282
TMEM132B	4.14355	1.52609	1.44103	1.07734	1.01879	0.0806183	1.03271	1.00671	1.02583	0.0367852	TRUE	0.000237979	TRUE	0.00653871	FALSE	0.196305	TRUE	0.0101911
LINC00944	1.71448	3.67909	-1.10157	1.70321	3.83362	-1.17045	1.25366	1.99532	0.628302	-0.670469	TRUE	0.0203244	TRUE	0.0211872	FALSE	0.122996	TRUE	0.0170895
LINC00943	2.14383	4.95833	-1.20966	1.29142	2.16344	-0.744366	1.10789	1.40099	0.790789	-0.338635	TRUE	0.00303905	TRUE	0.00192862	FALSE	0.0625953	TRUE	0.00157183
CCNA1	33.0314	14.104	1.22774	5.21825	3.01184	0.792921	2.72214	1.75583	1.55035	0.63259	FALSE	0.340643	TRUE	0.0137418	TRUE	0.000489341	TRUE	0.0226935
PCDH17	4.44261	1.82723	1.28175	1.14446	1.04458	0.131751	1.05826	1.01584	1.04176	0.059018	FALSE	0.068892	TRUE	0.00133729	TRUE	0.0216386	TRUE	0.00175057
LOC102724149	15.8699	7.6264	1.05722	5.93961	3.64036	0.706288	2.80942	1.91558	1.46661	0.552489	FALSE	0.0554816	TRUE	0.0115618	TRUE	0.0476964	TRUE	0.0213337
RNASE3	35.7043	14.7354	1.27681	27.9486	12.8317	1.12306	11.1461	5.27311	2.11377	1.07982	TRUE	0.0139379	TRUE	0.00305743	FALSE	0.132427	TRUE	0.00563201
TRAV12-1	3.41973	8.11281	-1.24632	5.35332	15.0545	-1.49169	2.5862	5.89476	0.438728	-1.1886	TRUE	0.0161523	TRUE	0.0174632	FALSE	0.0654793	TRUE	0.0148384
TRAV12-3	3.66889	7.57067	-1.04508	5.33044	13.7296	-1.36496	2.64315	5.47762	0.482536	-1.05129	TRUE	0.0274641	TRUE	0.0298045	FALSE	0.274386	TRUE	0.0292418
TRAV8-6	3.06273	7.82826	-1.35387	4.72887	14.174	-1.58368	2.35836	5.63509	0.418513	-1.25666	TRUE	0.0181015	TRUE	0.00889698	FALSE	0.13248	TRUE	0.0072721
TRAV17	3.55092	12.6345	-1.83111	5.43087	23.9411	-2.14023	2.64004	8.97692	0.294092	-1.76566	TRUE	0.000145793	TRUE	0.000584082	FALSE	0.0934779	TRUE	0.00031219
TRAV19	3.70762	9.89882	-1.41676	5.55418	17.7595	-1.67695	2.65116	6.89789	0.384343	-1.37953	TRUE	0.000485042	TRUE	0.00175987	FALSE	0.103757	TRUE	0.00101488
TRAV23DV6	2.65226	5.75431	-1.11742	3.55332	9.64271	-1.44027	1.96013	4.01687	0.487975	-1.03512	TRUE	0.00459858	TRUE	0.0119543	FALSE	0.180812	TRUE	0.00989635
TRAV38-2DV8	2.33873	6.16571	-1.39854	3.23361	10.8521	-1.74675	1.80802	4.41821	0.40922	-1.28905	TRUE	1.20486e-05	TRUE	0.000307891	FALSE	0.0563036	TRUE	0.000134322
CEBPE	113.063	55.0152	1.03922	37.815	21.4707	0.816591	15.6285	8.51075	1.83632	0.87682	FALSE	0.107175	TRUE	0.00231765	TRUE	0.00430303	TRUE	0.00389533
PLEK2	238.719	85.4752	1.48173	76.113	35.7952	1.08838	29.7148	13.0136	2.28337	1.19116	TRUE	5.63383e-05	TRUE	0.000998132	FALSE	0.0953966	TRUE	0.0022643
TMEM63C	4.15871	8.67705	-1.06107	1.33672	1.93288	-0.532054	1.12424	1.3223	0.850214	-0.234103	TRUE	0.0205124	TRUE	0.00924231	FALSE	0.0613907	TRUE	0.00965774
CATSPERB	2.73995	9.05717	-1.72491	1.13095	1.74998	-0.629811	1.04946	1.25573	0.835742	-0.258871	TRUE	3.72169e-09	TRUE	7.0646e-05	FALSE	0.0575139	TRUE	4.05733e-05
TCL1A	28.9243	115.388	-1.99615	9.34668	35.2324	-1.91438	3.76936	12.8507	0.293319	-1.76946	FALSE	0.0935276	TRUE	0.00460656	TRUE	0.000220556	TRUE	0.00328897
MEG3	1.47592	4.19107	-1.5057	1.02072	1.1818	-0.211406	1.00847	1.06458	0.947298	-0.0781099	TRUE	9.98192e-06	TRUE	0.000937303	FALSE	0.120362	TRUE	0.000664007
TDRD9	817.687	312.542	1.3875	70.692	34.7708	1.02367	29.7697	13.5846	2.19142	1.13187	FALSE	0.168588	TRUE	0.00873655	TRUE	0.0196779	TRUE	0.012711
IGHV3-33	1.8557	5.33737	-1.52416	1.79604	4.99225	-1.47487	1.26794	2.39168	0.530144	-0.915542	FALSE	0.201305	TRUE	0.0166532	TRUE	0.0201563	TRUE	0.0103264
LOC102723407	1.72269	4.59245	-1.4146	1.64789	4.28684	-1.37929	1.2212	2.14316	0.569812	-0.811443	FALSE	0.0724947	TRUE	0.0157523	TRUE	0.0453041	TRUE	0.0103728
APBA2	8.2541	17.9381	-1.11984	1.24039	1.63829	-0.401395	1.08863	1.22523	0.888509	-0.170542	TRUE	0.00737688	TRUE	0.00236928	FALSE	0.233968	TRUE	0.00250425
THBS1	1174.44	433.346	1.43839	76.5242	37.271	1.03786	32.2732	14.0747	2.293	1.19724	FALSE	0.395756	TRUE	0.000958927	TRUE	0.000580918	TRUE	0.00130528
GPR176	6.94956	2.33495	1.57353	1.32015	1.08997	0.276412	1.11835	1.03126	1.08445	0.116966	TRUE	2.15149e-07	TRUE	0.000688259	FALSE	0.105989	TRUE	0.0012878
TNFAIP8L3	42.566	6.94217	2.61624	6.82772	2.05963	1.72902	3.48829	1.40179	2.48845	1.31525	TRUE	0.0216623	TRUE	0.00722103	FALSE	0.0620932	TRUE	0.00717487
GLDN	9.66829	3.56928	1.43763	1.5354	1.18082	0.378819	1.21498	1.06717	1.1385	0.187137	FALSE	0.0756297	TRUE	0.000586581	TRUE	0.00129707	TRUE	0.000993215
LINC00926	7.41694	22.3499	-1.59137	2.55757	6.59534	-1.36668	1.54621	2.93875	0.526145	-0.926466	FALSE	0.0628052	TRUE	0.000513629	TRUE	0.00741656	TRUE	0.000500286
LINC02207	25.5163	12.33	1.04924	16.0173	9.78022	0.711689	6.91916	4.13764	1.67225	0.741788	TRUE	0.0293876	TRUE	0.00251519	FALSE	0.0760821	TRUE	0.00431505
RPL3L	1.29912	2.73991	-1.07659	1.07262	1.57869	-0.55759	1.02974	1.20262	0.856243	-0.223907	TRUE	0.00434093	TRUE	0.00610351	FALSE	0.177889	TRUE	0.00342461
IL32	33.949	71.7633	-1.07988	14.788	32.6478	-1.14256	5.89286	12.0634	0.488492	-1.03359	TRUE	0.0445109	TRUE	0.0097175	FALSE	0.132212	TRUE	0.0119476
CD19	4.25646	13.4007	-1.65458	1.94526	4.7227	-1.27965	1.32137	2.28453	0.578398	-0.789865	FALSE	0.0594936	TRUE	0.00606257	TRUE	0.000280724	TRUE	0.00517598
HP	1153.8	405.13	1.50993	365.406	155.856	1.22929	153.2	59.6163	2.56976	1.36163	FALSE	0.200755	TRUE	0.00691302	TRUE	0.00326876	TRUE	0.0108497
PLXDC1	3.27289	7.06073	-1.10925	1.19338	1.64486	-0.462917	1.07323	1.2237	0.877037	-0.18929	TRUE	0.000793821	TRUE	0.00277728	FALSE	0.171252	TRUE	0.00266614
LOC101059954	8.2004	18.4849	-1.17258	5.20695	12.2895	-1.23891	2.50642	4.95533	0.505803	-0.983352	TRUE	0.00181779	TRUE	0.00104998	FALSE	0.0881974	TRUE	0.000880351
ITGA2B	629.22	294.752	1.09406	90.5118	53.6708	0.753967	36.2947	19.7436	1.8383	0.87837	FALSE	0.152093	TRUE	0.00119285	TRUE	0.00121535	TRUE	0.00169995
PHOSPHO1	595.213	258.508	1.2032	139.498	73.0142	0.933993	51.2833	25.7482	1.99173	0.99402	TRUE	0.0219828	TRUE	0.00629032	FALSE	0.180812	TRUE	0.0125267
PDK2	52.1115	22.0658	1.23979	8.73095	5.00726	0.802119	3.88786	2.39479	1.62347	0.699077	TRUE	5.80565e-07	TRUE	0.000493537	FALSE	0.141951	TRUE	0.00115157
CD300H	50.5594	114.598	-1.18053	17.2446	45.4599	-1.39845	7.57665	17.1563	0.441624	-1.17911	TRUE	0.00135763	TRUE	0.00153154	FALSE	0.103697	TRUE	0.00145772
EVPL	28.4884	9.87181	1.52899	3.29092	1.84507	0.834813	1.81868	1.28967	1.41019	0.495891	TRUE	0.00289601	TRUE	0.00243691	FALSE	0.130945	TRUE	0.00556007
APCDD1	10.977	27.2241	-1.3104	1.56522	2.82088	-0.849781	1.22775	1.67012	0.735123	-0.443943	TRUE	0.00106467	TRUE	0.00844666	FALSE	0.706314	TRUE	0.0101911
KLHL14	4.98122	18.2562	-1.87382	1.30885	2.36515	-0.853629	1.10387	1.46911	0.751382	-0.412382	FALSE	0.0531216	TRUE	0.00528158	TRUE	0.00192231	TRUE	0.00266614
SERPINB10	60.6918	28.5594	1.08754	14.6546	8.08644	0.857781	6.23366	3.58229	1.74013	0.799197	FALSE	0.100039	TRUE	0.00446984	TRUE	0.0155711	TRUE	0.00775594
GZMM	50.0993	107.599	-1.1028	32.9497	76.3042	-1.2115	12.4047	27.3573	0.453434	-1.14104	TRUE	0.04772	TRUE	0.0124612	FALSE	0.348577	TRUE	0.0145962
SEMA6B	38.5019	14.7963	1.37969	5.20912	3.0033	0.794492	2.76481	1.74174	1.58738	0.666647	FALSE	0.14299	TRUE	0.00925863	TRUE	0.0359069	TRUE	0.0167874
MCEMP1	371.989	147.284	1.33666	126.635	65.3491	0.954432	53.5748	24.9027	2.15136	1.10525	FALSE	0.195209	TRUE	0.0153093	TRUE	0.0317071	TRUE	0.0242015
KANK2	104.388	38.3292	1.44544	11.2016	5.4727	1.03339	4.73189	2.53648	1.86554	0.89959	TRUE	0.000948058	TRUE	0.000882693	FALSE	0.0792061	TRUE	0.00210926
NWD1	5.20253	2.03385	1.355	1.21489	1.0722	0.180248	1.08624	1.02543	1.05931	0.083123	TRUE	6.4707e-05	TRUE	0.000305337	FALSE	0.0535184	TRUE	0.000341237
FAM129C	39.966	97.5928	-1.288	5.04011	11.8145	-1.22903	2.40075	4.73096	0.507454	-0.97865	FALSE	0.128331	TRUE	0.003811	TRUE	0.0012393	TRUE	0.00371268
CD22	11.4876	39.6641	-1.78775	2.97137	8.69216	-1.54859	1.67637	3.66539	0.457351	-1.12863	FALSE	0.0726768	TRUE	0.00283411	TRUE	0.00176914	TRUE	0.00206148
CD79A	4.5686	15.1886	-1.73317	2.7697	8.45527	-1.61012	1.60562	3.59138	0.447076	-1.16141	FALSE	0.0675153	TRUE	0.00452027	TRUE	0.00379298	TRUE	0.00423823
CEACAM8	319.193	147.499	1.11373	53.9604	27.5618	0.969229	21.5754	10.815	1.99495	0.996355	FALSE	0.284957	TRUE	0.0226206	TRUE	0.000182165	TRUE	0.0386809
CABP5	16.9038	7.00783	1.2703	4.58588	2.71303	0.757291	2.43228	1.60027	1.51992	0.603997	TRUE	0.0131113	TRUE	0.00173197	FALSE	0.0726398	TRUE	0.00323124
SPIB	11.4592	28.5439	-1.31668	2.86388	6.09163	-1.08886	1.63494	2.76906	0.590431	-0.76016	FALSE	0.142419	TRUE	0.00886397	TRUE	0.0013922	TRUE	0.00920128
MACROD2	4.62969	16.9421	-1.87163	1.43182	2.99128	-1.06291	1.14925	1.68023	0.683986	-0.547961	FALSE	0.088598	TRUE	0.00973261	TRUE	0.0109533	TRUE	0.00535227
CST7	513.443	192.959	1.41191	252.292	126.338	0.997802	103.76	46.2133	2.24523	1.16686	TRUE	0.000320896	TRUE	0.000136771	FALSE	0.061725	TRUE	0.000293978
MYL9	86.7541	39.7286	1.12675	35.1968	21.4353	0.715458	14.8242	8.15409	1.81801	0.862361	TRUE	0.0119822	TRUE	0.00241112	FALSE	0.0758361	TRUE	0.00436937
BPI	328.17	124.818	1.39461	83.1926	38.7506	1.10224	34.4118	14.9477	2.30214	1.20298	FALSE	0.0721234	TRUE	0.000873441	TRUE	0.000195375	TRUE	0.00191115
LOC105376995	9.91596	4.40064	1.17204	5.38209	3.15466	0.770683	2.77312	1.77098	1.56587	0.646966	FALSE	0.135748	TRUE	0.00201554	TRUE	0.00182093	TRUE	0.00354971
ERG	21.378	9.86944	1.11509	2.41712	1.67421	0.529807	1.54463	1.24849	1.2372	0.307077	FALSE	0.0749219	TRUE	0.00412955	TRUE	0.000994898	TRUE	0.00713477
TSPEAR	1.51854	3.13146	-1.04415	1.07675	1.33068	-0.305477	1.02653	1.11039	0.924478	-0.113289	TRUE	0.0103419	TRUE	0.0251241	FALSE	0.22499	TRUE	0.0212299
S100B	7.37627	16.7346	-1.18187	3.7163	9.20221	-1.30811	2.03595	3.90448	0.521438	-0.939431	TRUE	0.00737688	TRUE	0.013481	FALSE	0.613456	TRUE	0.0160288
LOC112268292	13.1126	5.35542	1.29189	3.70233	2.29705	0.688648	2.09979	1.46174	1.4365	0.522557	TRUE	3.86234e-05	TRUE	0.00101296	FALSE	0.180812	TRUE	0.00191115
IGLV8-61	1.54847	5.09866	-1.71928	1.93187	8.39924	-2.12026	1.32615	3.54505	0.374083	-1.41857	TRUE	0.0105958	TRUE	0.00283581	FALSE	0.101569	TRUE	0.00124997
IGLV6-57	1.42973	3.00394	-1.07111	1.7912	4.69579	-1.39044	1.27326	2.28838	0.556405	-0.845793	TRUE	0.0382439	TRUE	0.0158802	FALSE	0.108537	TRUE	0.0128678
IGLV10-54	1.12529	3.34937	-1.5736	1.23457	5.3802	-2.12365	1.08352	2.55105	0.424736	-1.23536	TRUE	1.38765e-07	TRUE	0.00665173	FALSE	0.053932	TRUE	0.000211546
IGLV1-47	1.32365	3.37532	-1.3505	1.58832	5.41958	-1.77068	1.19694	2.53223	0.472683	-1.08105	FALSE	0.140027	TRUE	0.00478162	TRUE	0.0115568	TRUE	0.00238686
LOC107985542	16.1461	52.8804	-1.71155	6.63297	20.6224	-1.63648	2.95976	7.87261	0.375956	-1.41136	TRUE	0.0205886	TRUE	0.00815396	FALSE	0.0528378	TRUE	0.00647227
OSM	61.1288	27.1476	1.17103	14.0299	8.53634	0.716818	6.33785	3.69078	1.71721	0.780068	TRUE	0.000330606	TRUE	0.000900762	FALSE	0.105251	TRUE	0.00172758
TNFRSF13C	1.35442	2.85428	-1.07545	1.26027	2.3227	-0.88207	1.08565	1.45627	0.745505	-0.42371	FALSE	0.0530529	TRUE	0.0178258	TRUE	0.0208823	TRUE	0.00827269
A4GALT	4.9625	1.89444	1.38929	1.48668	1.14081	0.382035	1.18911	1.05019	1.13229	0.179242	TRUE	0.00443332	TRUE	0.00831026	FALSE	0.139487	TRUE	0.0109658
FAM239B	2.47888	6.2688	-1.3385	1.11285	1.42318	-0.35486	1.03962	1.14476	0.908153	-0.138992	TRUE	0.0184701	TRUE	0.00520923	FALSE	0.0927784	TRUE	0.00458811
MAOB	28.1555	10.2199	1.46204	5.39041	2.83765	0.925695	2.75002	1.67258	1.64418	0.717369	FALSE	0.247422	TRUE	0.00123944	TRUE	7.58942e-05	TRUE	0.00212628
KLHL4	1.31362	2.77715	-1.08005	1.03111	1.20472	-0.224496	1.01112	1.07001	0.944963	-0.0816698	TRUE	0.0245421	TRUE	0.0260725	FALSE	0.182591	TRUE	0.0145578
LINC00892	4.87141	12.3491	-1.342	4.07901	11.8076	-1.53343	2.15739	4.74159	0.454992	-1.13609	TRUE	5.9626e-06	TRUE	3.59229e-05	FALSE	0.144526	TRUE	2.29271e-05
PDZD4	20.9878	45.977	-1.13136	3.51372	8.13147	-1.21052	1.9708	3.49699	0.563569	-0.827335	TRUE	0.000662208	TRUE	0.00973261	FALSE	0.740247	TRUE	0.00986889
LOC101929775	1.30315	3.25882	-1.32234	1.09515	1.80975	-0.724663	1.03907	1.2867	0.807544	-0.308387	FALSE	0.177128	TRUE	0.00951081	TRUE	0.00768226	TRUE	0.0042209
LCK	285.32	579.868	-1.02315	74.3853	160.067	-1.10559	27.1926	56.7182	0.479434	-1.0606	FALSE	0.105257	TRUE	0.0277796	FALSE	0.564033	TRUE	0.0347829
ST6GALNAC3	165.232	81.2716	1.02367	5.7973	4.06507	0.512102	2.96926	2.11265	1.40547	0.491051	FALSE	0.0877676	TRUE	0.00584616	FALSE	0.139422	TRUE	0.00948406
MCOLN2	77.9717	181.002	-1.21498	5.30931	11.417	-1.10459	2.5102	4.61845	0.543516	-0.879606	FALSE	0.0744012	TRUE	0.00778431	FALSE	0.055348	TRUE	0.00929309
FCRL3	41.0862	92.3207	-1.168	6.28617	13.4983	-1.10252	2.84643	5.36085	0.530967	-0.913306	FALSE	0.0641696	TRUE	0.0246749	FALSE	0.0502715	TRUE	0.0308542
LAMC1	113.683	53.6569	1.08318	7.89107	5.06442	0.639824	3.78294	2.47256	1.52997	0.613499	FALSE	0.0663627	TRUE	0.00951081	FALSE	0.226695	TRUE	0.0139507
IGKV1D-39	1.21689	2.67446	-1.13604	1.42153	4.12575	-1.53721	1.13817	2.09504	0.54327	-0.880258	FALSE	0.0702084	TRUE	0.02572	FALSE	0.0607238	TRUE	0.00475103
IL18R1	1198.18	548.683	1.1268	123.925	73.2111	0.759335	51.2456	27.4087	1.86968	0.902795	FALSE	0.143817	TRUE	0.0059955	FALSE	0.0635243	TRUE	0.0095702
LOC107985825	2.42055	5.04494	-1.0595	2.56538	6.38882	-1.31638	1.55939	2.87929	0.541589	-0.88473	FALSE	0.142412	TRUE	0.028578	FALSE	0.0838653	TRUE	0.0291396
TMEM158	173.53	49.2644	1.81657	50.0363	17.6758	1.5012	18.6763	6.78321	2.75331	1.46117	FALSE	0.112041	TRUE	0.0173229	FALSE	0.547351	TRUE	0.0358743
PAQR9	23.7763	10.8936	1.12605	6.2465	3.96973	0.654008	3.01314	2.02178	1.49034	0.575645	FALSE	0.0594159	TRUE	0.0252871	FALSE	0.208505	TRUE	0.0448914
UBQLN4P1	18.7166	4.73294	1.98351	3.11992	1.56579	0.994615	1.90131	1.21701	1.56229	0.64366	FALSE	0.214726	TRUE	0.0206862	FALSE	0.102544	TRUE	0.0226935
LOC105374304	33.7715	12.3491	1.4514	5.76087	3.13325	0.878624	3.01061	1.79881	1.67367	0.743015	FALSE	0.212888	TRUE	0.00905513	FALSE	0.0745411	TRUE	0.0181732
SLC51A	76.2319	33.5446	1.18431	24.2158	13.7696	0.81446	10.6943	5.71181	1.87232	0.904824	FALSE	0.207456	TRUE	0.00541884	FALSE	0.0607238	TRUE	0.0093808
LOC105374406	3.97088	1.96153	1.01748	4.08205	2.31588	0.817736	2.27947	1.48127	1.53886	0.621866	FALSE	0.146019	TRUE	0.0275016	FALSE	0.0815265	TRUE	0.0369306
APBB2	10.3022	5.05319	1.02768	1.39346	1.21221	0.201037	1.15942	1.07719	1.07634	0.106138	FALSE	0.145272	TRUE	0.0154945	FALSE	0.067667	TRUE	0.0257297
HPGD	197.095	85.3242	1.20787	20.7892	11.4047	0.866208	9.04291	4.86539	1.85862	0.894232	FALSE	0.414524	TRUE	0.0161626	FALSE	0.0619281	TRUE	0.0281738
NAIP	804.333	391.49	1.03882	18.1182	11.7759	0.621596	8.07585	4.93262	1.63723	0.711259	FALSE	0.190624	TRUE	0.0135186	FALSE	0.165857	TRUE	0.0230064
LIX1	4.51999	9.36883	-1.05155	1.53436	2.40689	-0.649532	1.18517	1.4798	0.800901	-0.320303	FALSE	0.311198	TRUE	0.0396943	FALSE	0.12049	TRUE	0.0458664
TRGV2	12.4795	26.3998	-1.08096	21.0646	48.4915	-1.20291	8.16877	17.5711	0.464898	-1.10501	FALSE	0.0561733	TRUE	0.0106145	FALSE	0.0866875	TRUE	0.0131477
TRBV7-3	1.68787	3.5327	-1.06557	1.63467	3.39966	-1.05639	1.2281	1.84332	0.666242	-0.585881	FALSE	0.0847479	TRUE	0.021067	FALSE	0.0893575	TRUE	0.0201301
CD72	17.7838	37.8081	-1.08813	7.66977	16.5819	-1.11235	3.31868	6.40242	0.518348	-0.948008	FALSE	0.16565	TRUE	0.0107538	FALSE	0.0748833	TRUE	0.0117773
PFKFB3	1332.75	574.123	1.21498	109.816	62.2288	0.819435	46.1345	23.4069	1.97098	0.978912	FALSE	0.112659	TRUE	0.00500198	FALSE	0.0914204	TRUE	0.00856798
ACBD7	3.96083	1.97124	1.0067	1.40356	1.18487	0.24436	1.16481	1.06578	1.09292	0.128184	FALSE	0.137374	TRUE	0.0159192	FALSE	0.118904	TRUE	0.0238145
PRSS23	37.5419	92.2466	-1.29699	3.05591	6.27803	-1.03871	1.71504	2.83765	0.604386	-0.726458	FALSE	0.0580374	TRUE	0.0111338	FALSE	0.0728243	TRUE	0.0128106
KLRG1	127.207	290.209	-1.18991	22.1176	50.4874	-1.19073	8.33842	18.2073	0.457971	-1.12667	FALSE	0.0902278	TRUE	0.0306111	FALSE	0.0826803	TRUE	0.0343087
LOC105369151	8.13951	21.7963	-1.42107	1.5841	2.75887	-0.800414	1.20533	1.60779	0.749678	-0.415658	FALSE	0.0537178	TRUE	0.0263163	FALSE	0.203531	TRUE	0.0219741
GJB6	34.6718	10.3321	1.74663	7.1452	3.16015	1.17698	3.56012	1.80646	1.97078	0.978765	FALSE	0.0532271	TRUE	0.00549749	FALSE	0.0552278	TRUE	0.00798543
LINC00402	3.48549	7.38712	-1.08365	1.39183	2.25711	-0.697493	1.15396	1.44209	0.800198	-0.321571	FALSE	0.0623381	TRUE	0.022536	FALSE	0.168278	TRUE	0.0216245
TRDV1	10.2354	34.1432	-1.73803	18.979	65.1029	-1.77832	7.11462	23.2687	0.30576	-1.70953	FALSE	0.0909226	TRUE	0.0418736	FALSE	0.224471	TRUE	0.0320668
PRKD1	3.94505	1.75903	1.16526	1.14823	1.05163	0.126779	1.06336	1.01865	1.0439	0.061979	FALSE	0.152058	TRUE	0.0214727	FALSE	0.19207	TRUE	0.0347618
AHSP	760.122	323.018	1.23462	640.971	360.06	0.832021	245.742	126.984	1.93522	0.952499	FALSE	0.0764656	TRUE	0.0223332	FALSE	0.15629	TRUE	0.0362233
IGLV3-12	1.55291	3.14387	-1.01757	2.06726	5.05502	-1.28999	1.3657	2.4259	0.562969	-0.828873	FALSE	0.108975	TRUE	0.0319087	FALSE	0.0752001	TRUE	0.0281056
IGLV3-9	3.63665	7.98722	-1.13508	5.82439	14.3969	-1.30558	2.71196	5.69359	0.476318	-1.07	FALSE	0.267194	TRUE	0.0347348	FALSE	0.106003	TRUE	0.0364613
RGL4	739.837	315.488	1.22962	109.107	59.9748	0.863309	45.978	22.6646	2.02863	1.02051	FALSE	0.121496	TRUE	0.00295376	FALSE	0.0643596	TRUE	0.00522602
BIK	24.4008	12.1456	1.0065	12.4216	7.91576	0.650053	5.69076	3.51345	1.61971	0.695735	FALSE	0.0896612	TRUE	0.0058117	FALSE	0.12051	TRUE	0.0101249
P2RY10	83.7922	180.749	-1.1091	15.2059	33.3635	-1.13364	5.91086	12.1713	0.485639	-1.04205	FALSE	0.0548348	TRUE	0.0133788	FALSE	0.0729323	TRUE	0.0153974
CICP3	1.54024	2.68424	-0.801357	1.10029	1.37656	-0.323181	1.03727	1.1289	0.918834	-0.122124	FALSE	0.0694953	FALSE	0.0306936	FALSE	0.178947	FALSE	0.0349602
MFN2	1397.84	786.443	0.829788	141.196	100.504	0.490447	55.9408	36.3284	1.53987	0.622805	FALSE	0.000761481	FALSE	7.3068e-08	FALSE	6.40564e-05	FALSE	3.22892e-07
AGMAT	7.98347	14.1405	-0.824747	2.30286	3.72613	-0.694255	1.4773	1.96168	0.753081	-0.409123	FALSE	0.0344958	FALSE	0.0160578	FALSE	0.164516	FALSE	0.0208191
TINAGL1	1.12662	2.0416	-0.857706	1.02899	1.25936	-0.291467	1.01136	1.09426	0.92424	-0.113661	FALSE	0.0421435	FALSE	0.0471726	FALSE	0.0568709	FALSE	0.00793592
HIVEP3	24.6922	45.8501	-0.892868	1.61483	2.30231	-0.511702	1.22543	1.45747	0.840793	-0.250178	FALSE	0.00165672	FALSE	4.55522e-05	FALSE	0.000274173	FALSE	7.52285e-05
KIF2C	32.4464	17.7239	0.872358	5.90192	3.96776	0.572858	2.86483	2.06518	1.38721	0.472181	FALSE	0.0030098	FALSE	0.000954296	FALSE	0.00986722	FALSE	0.0022217
BEND5	2.63722	5.26554	-0.997565	1.17942	1.51193	-0.358322	1.06423	1.17611	0.904873	-0.144213	FALSE	0.069254	FALSE	0.0252174	FALSE	0.0798262	FALSE	0.0266653
PLPP3	10.0828	5.77014	0.805221	2.32941	1.85597	0.327788	1.53691	1.3108	1.1725	0.229587	FALSE	0.346507	FALSE	0.0257187	FALSE	0.0358407	FALSE	0.0433366
LOC105378792	2.16364	1.18801	0.864916	1.11008	1.02078	0.120997	1.04167	1.00741	1.03401	0.0482549	FALSE	0.0561733	FALSE	0.00483887	FALSE	0.011534	FALSE	0.00231376
CRYZ	21.0043	38.8183	-0.886057	5.91136	10.9964	-0.895468	2.76596	4.50035	0.614611	-0.702255	FALSE	0.000981429	FALSE	6.58431e-05	FALSE	0.000109666	FALSE	0.000100936
TTLL7	49.5101	27.4725	0.849737	3.25265	2.50638	0.376011	1.86096	1.52926	1.2169	0.283208	FALSE	0.0380461	FALSE	0.000332896	FALSE	0.000326217	FALSE	0.00059815
LOC105378819	31.9899	17.3125	0.885798	16.237	10.9989	0.561929	6.98017	4.53118	1.54047	0.623374	FALSE	0.00882319	FALSE	0.000567744	FALSE	0.00668045	FALSE	0.00109642
EPHX4	1.13487	2.15811	-0.927249	1.05269	1.53772	-0.546721	1.01938	1.18592	0.859564	-0.218322	FALSE	0.00122061	FALSE	0.0109926	FALSE	0.0458022	FALSE	0.000517852
ARHGAP29	32.2167	17.1899	0.906247	2.659	2.05678	0.370496	1.65115	1.37577	1.20016	0.263233	FALSE	0.00804968	FALSE	0.00044427	FALSE	0.00658624	FALSE	0.000808142
PALMD	1.49604	2.63487	-0.816581	1.10521	1.38937	-0.330117	1.03914	1.13993	0.911577	-0.133563	FALSE	0.0207143	FALSE	0.00286442	FALSE	0.0248854	FALSE	0.00237505
KIAA1324	270.627	139.747	0.953492	18.539	11.5406	0.683847	7.38506	4.65581	1.5862	0.665577	FALSE	0.0117309	FALSE	0.00295859	FALSE	0.0226917	FALSE	0.00544052
LOC105378901	12.3953	6.71707	0.883895	3.2135	2.32385	0.467626	1.82358	1.46017	1.24888	0.320633	FALSE	0.242682	FALSE	0.0230104	FALSE	0.0133451	FALSE	0.040297
TSPAN2	505.236	261.571	0.949755	78.0074	49.0305	0.66993	31.4542	18.3129	1.7176	0.780395	FALSE	0.108975	FALSE	0.0019287	FALSE	0.0089068	FALSE	0.00329779
MAB21L3	14.2791	8.01943	0.832338	2.79996	2.17633	0.363505	1.69857	1.42293	1.19372	0.255459	FALSE	0.142741	FALSE	0.0231377	FALSE	0.165728	FALSE	0.0356852
LOC100996756	7.08703	4.00093	0.824845	5.38205	3.61426	0.574456	2.69792	1.92138	1.40415	0.489702	FALSE	0.0195057	FALSE	0.000362531	FALSE	0.00567663	FALSE	0.000528912
BCL9	20.7261	11.288	0.876664	2.54853	2.01285	0.340427	1.60303	1.35927	1.17933	0.237968	FALSE	0.00124423	FALSE	6.01681e-05	FALSE	0.0102776	FALSE	0.000149888
RORC	2.66652	4.92518	-0.885222	1.22992	1.65446	-0.427797	1.08781	1.22982	0.884529	-0.177018	FALSE	0.0511774	FALSE	0.0124962	FALSE	0.0703104	FALSE	0.0165141
S100A9	100082	50978.3	0.973236	80056.9	51519.6	0.635906	32987.4	18881	1.74712	0.804976	FALSE	0.205328	FALSE	0.0118821	FALSE	0.0536363	FALSE	0.0197078
RAB13	45.4678	24.5241	0.890646	13.8664	9.45222	0.552871	6.06524	4.02121	1.50831	0.592935	FALSE	0.00278867	FALSE	0.000100565	FALSE	0.00231348	FALSE	0.000177895
ATP8B2	188.907	371.413	-0.975344	18.5263	39.6578	-1.09803	7.41699	14.5265	0.510585	-0.969778	FALSE	0.0221903	FALSE	0.00528304	FALSE	0.210777	FALSE	0.00611096
HDGF	2911.17	1632.83	0.834224	416.984	295.868	0.495038	157.763	103.38	1.52605	0.609805	FALSE	0.0250196	FALSE	0.0106202	FALSE	0.119207	FALSE	0.0190542
SLAMF6	110.107	206.914	-0.910126	24.2342	47.0307	-0.956557	9.16098	17.0751	0.536511	-0.89832	FALSE	0.10776	FALSE	0.0216124	FALSE	0.0298004	FALSE	0.028067
SLAMF7	260.575	512.475	-0.975783	51.2932	106.181	-1.04968	18.9569	38.2445	0.495678	-1.01253	FALSE	0.000338796	FALSE	0.000393917	FALSE	2.97138e-05	FALSE	0.000388414
FCGR2B	76.4376	141.758	-0.891078	13.3874	26.3729	-0.978174	5.42799	9.94111	0.546015	-0.872988	FALSE	0.0019708	FALSE	0.000914108	FALSE	6.68633e-05	FALSE	0.00078339
SELP	284.263	155.847	0.867101	39.309	27.9145	0.493843	16.2129	10.5276	1.54004	0.622971	FALSE	0.0944855	FALSE	0.00288963	FALSE	0.0181805	FALSE	0.00443936
FLJ23867	12.2332	6.94129	0.817524	2.97737	2.35569	0.337885	1.79854	1.48366	1.21224	0.27767	FALSE	0.0165403	FALSE	0.00824113	FALSE	0.186893	FALSE	0.0125235
NMNAT2	3.79873	2.17154	0.8068	1.22259	1.11654	0.130904	1.09	1.04285	1.04522	0.0638005	FALSE	0.221825	FALSE	0.0387342	FALSE	0.0351091	FALSE	0.0471908
COLGALT2	6.4081	11.9208	-0.895515	1.3967	1.94184	-0.475401	1.14579	1.32911	0.862074	-0.214117	FALSE	0.00639389	FALSE	0.00137751	FALSE	0.109364	FALSE	0.001444
C1orf21	35.0391	62.2601	-0.829344	3.0027	4.93481	-0.716736	1.71546	2.37237	0.723099	-0.467734	FALSE	0.173296	FALSE	0.0234423	FALSE	0.180812	FALSE	0.0300809
HMCN1	7.66634	4.11734	0.896823	1.19195	1.10512	0.109126	1.0711	1.03702	1.03286	0.04665	FALSE	0.0145727	FALSE	0.00103198	FALSE	0.0417277	FALSE	0.00187175
KCNT2	9.99439	5.5593	0.846215	1.31717	1.20253	0.13137	1.12032	1.07005	1.04698	0.0662313	FALSE	0.0670478	FALSE	0.00973261	FALSE	0.0408082	FALSE	0.0171497
PTPRVP	3.06557	1.73445	0.821679	1.26306	1.11131	0.184655	1.10182	1.03998	1.05947	0.0833408	FALSE	0.0182157	FALSE	0.00432809	FALSE	0.016643	FALSE	0.00354942
LOC105372857	3.67247	6.71628	-0.870913	3.21759	6.00961	-0.90129	1.77457	2.73863	0.647978	-0.625984	FALSE	0.100624	FALSE	0.0205993	FALSE	0.00515272	FALSE	0.0245344
FCMR	16.6323	31.2312	-0.909	4.06784	7.47552	-0.877911	2.09392	3.25877	0.642549	-0.638121	FALSE	0.0644525	FALSE	0.0162279	FALSE	0.20095	FALSE	0.0206782
LOC101929541	4.6117	2.30991	0.997461	2.92638	1.88148	0.637249	1.76522	1.31352	1.34389	0.426411	FALSE	0.0033411	FALSE	0.000620413	FALSE	0.00761027	FALSE	0.000474777
SLC35F3	2.09628	3.9487	-0.913547	1.1757	1.55477	-0.403179	1.06382	1.19416	0.890851	-0.166743	FALSE	0.00718071	FALSE	0.000782645	FALSE	0.00080323	FALSE	0.000388087
LYPD8	7.37972	3.83301	0.945089	3.47406	2.4083	0.528605	2.0046	1.50044	1.33601	0.417926	FALSE	0.0585732	FALSE	0.0123809	FALSE	0.129223	FALSE	0.0194767
LOC100131533	22.9563	12.1652	0.916136	5.23993	3.72496	0.492323	2.68416	1.9716	1.36141	0.445105	FALSE	0.117474	FALSE	0.00281786	FALSE	0.0374422	FALSE	0.00502233
LOC105373422	3.89129	6.79257	-0.803708	1.70639	2.56885	-0.590176	1.2609	1.5533	0.811755	-0.300883	FALSE	0.0243615	FALSE	0.00153793	FALSE	0.0029017	FALSE	0.00187946
TDRD15	1.21958	2.22954	-0.870368	1.01776	1.10373	-0.116983	1.00605	1.03609	0.971	-0.0424574	FALSE	0.00546502	FALSE	0.00372976	FALSE	0.0187964	FALSE	0.000859171
KIF3C	104.197	59.7032	0.803431	9.66255	7.25817	0.412799	4.50999	3.27104	1.37876	0.463372	FALSE	0.205626	FALSE	0.0197472	FALSE	0.118585	FALSE	0.0304796
EPAS1	84.4106	43.9041	0.943069	8.21807	5.79189	0.504764	3.88736	2.72069	1.42882	0.51482	FALSE	0.00422281	FALSE	0.000784702	FALSE	0.0549474	FALSE	0.00134208
LOC102724008	8.5276	4.85431	0.812875	4.22537	3.12121	0.436973	2.25163	1.74089	1.29338	0.371146	FALSE	0.235838	FALSE	0.00597266	FALSE	0.00383316	FALSE	0.0114527
STON1	13.3334	7.29237	0.87058	2.10179	1.70604	0.300966	1.43275	1.24701	1.14894	0.200309	FALSE	0.0444862	FALSE	0.00274449	FALSE	0.00751533	FALSE	0.00523349
LOC105374769	9.37327	17.584	-0.907636	3.27229	5.88781	-0.847429	1.7974	2.70714	0.663947	-0.59086	FALSE	0.0229929	FALSE	0.013131	FALSE	0.0032106	FALSE	0.0145578
TGFA	291.426	162.876	0.839352	30.1587	21.5953	0.48186	12.5275	8.36792	1.49709	0.582162	FALSE	0.0168164	FALSE	0.00227346	FALSE	0.0424232	FALSE	0.00367146
C2orf81	3.19471	1.82896	0.804659	1.44534	1.20078	0.267435	1.17999	1.07145	1.1013	0.139204	FALSE	0.0368661	FALSE	0.0214407	FALSE	0.123132	FALSE	0.0323607
TRABD2A	17.8427	32.6039	-0.869711	3.06535	5.71881	-0.899665	1.79695	2.65356	0.677183	-0.562383	FALSE	0.0170703	FALSE	0.00784122	FALSE	0.216672	FALSE	0.00972742
CAPG	504.289	277.221	0.863215	118.434	81.7982	0.533947	48.51	30.1164	1.61075	0.687735	FALSE	0.0346187	FALSE	0.00401452	FALSE	0.0626505	FALSE	0.00668011
ATOH8	4.73506	8.80469	-0.89489	1.17349	1.42768	-0.28287	1.06708	1.15112	0.926995	-0.109367	FALSE	0.0132168	FALSE	0.00177115	FALSE	0.000572479	FALSE	0.00210926
PROM2	2.84831	1.62364	0.810876	1.16881	1.07349	0.122734	1.0696	1.02705	1.04143	0.0585642	FALSE	0.171578	FALSE	0.0288697	FALSE	0.0189694	FALSE	0.0300371
ITPRIPL1	25.6155	50.1468	-0.969139	4.2109	7.70761	-0.872156	2.12956	3.35189	0.635332	-0.654418	FALSE	0.0705072	FALSE	0.0144848	FALSE	0.0276384	FALSE	0.0192251
LOC112268421	5.66359	11.251	-0.990268	1.34942	1.84249	-0.449315	1.12104	1.28947	0.869385	-0.201933	FALSE	0.33517	FALSE	0.0276559	FALSE	0.00297441	FALSE	0.0351741
IL18RAP	1652.34	863.582	0.936107	120.89	83.1772	0.539433	49.8578	30.6802	1.62508	0.700514	FALSE	0.071324	FALSE	0.010243	FALSE	0.143849	FALSE	0.0164096
SH3RF3-AS1	8.68773	4.82985	0.847001	2.35741	1.82986	0.365469	1.53483	1.29686	1.1835	0.243055	FALSE	0.0160364	FALSE	0.0040814	FALSE	0.0228666	FALSE	0.00577582
NEK2P4	1.79512	3.38814	-0.916412	1.27773	1.93604	-0.599535	1.09982	1.32291	0.831366	-0.266445	FALSE	0.0365779	FALSE	0.00892515	FALSE	0.0353026	FALSE	0.00709006
PTP4A1P1	2.55786	1.29496	0.982035	1.84971	1.19124	0.634836	1.34316	1.07007	1.25521	0.327926	FALSE	0.233018	FALSE	0.00297842	FALSE	0.0278754	FALSE	0.00794499
NCKAP1	112.494	62.4477	0.849129	11.9301	8.64607	0.464485	5.31686	3.68118	1.44434	0.530406	FALSE	0.167104	FALSE	0.0044381	FALSE	0.00424176	FALSE	0.0066532
C2orf88	702.666	390.602	0.84714	64.2139	44.9643	0.514107	25.244	16.197	1.55857	0.640219	FALSE	0.0386187	FALSE	0.00497751	FALSE	0.00849295	FALSE	0.00816214
SATB2	7.12584	3.82818	0.896399	1.33576	1.19564	0.15988	1.13302	1.06978	1.05911	0.0828563	FALSE	0.0130537	FALSE	0.0032197	FALSE	0.0376052	FALSE	0.00500228
FAM117B	58.8293	116.642	-0.987487	6.68726	13.8588	-1.05131	3.08558	5.47734	0.563336	-0.827934	FALSE	3.1447e-05	FALSE	8.55161e-08	FALSE	7.36711e-07	FALSE	1.23399e-07
LINC01857	1.45384	2.58697	-0.831397	1.19147	1.82897	-0.61828	1.07264	1.29404	0.828908	-0.270715	FALSE	0.017389	FALSE	0.00878808	FALSE	0.0372677	FALSE	0.00809717
IKZF2	120.872	233.65	-0.950868	4.67296	8.68377	-0.893986	2.27216	3.64552	0.623275	-0.68206	FALSE	0.142053	FALSE	0.0321755	FALSE	0.0877753	FALSE	0.0372929
ATIC	28.291	52.0001	-0.87817	6.64251	12.7949	-0.945766	3.07485	5.17014	0.594732	-0.749687	FALSE	0.000813933	FALSE	8.19397e-06	FALSE	0.000338949	FALSE	1.59298e-05
DIRC3	3.00218	5.69711	-0.924219	1.27827	1.79074	-0.48636	1.10725	1.27617	0.867639	-0.204834	FALSE	0.00954143	FALSE	0.00197846	FALSE	0.00486159	FALSE	0.00164087
PRKAG3	24.0081	13.4351	0.837515	3.51593	2.48117	0.502883	1.90984	1.51858	1.25765	0.33073	FALSE	0.00541106	FALSE	0.00951006	FALSE	0.165728	FALSE	0.0181732
PTPRN	1.92963	3.66798	-0.926658	1.11045	1.43475	-0.36965	1.04367	1.14963	0.907831	-0.139505	FALSE	0.0223746	FALSE	0.0109314	FALSE	0.180812	FALSE	0.0105862
PID1	57.597	101.924	-0.823434	4.76948	8.80483	-0.884462	2.42944	3.74549	0.648631	-0.624529	FALSE	0.00496395	FALSE	0.000396424	FALSE	0.000108606	FALSE	0.000531211
GPR55	23.9294	13.352	0.84173	3.88085	2.71559	0.515105	2.05928	1.59597	1.2903	0.367709	FALSE	0.00241342	FALSE	0.0170164	FALSE	0.139773	FALSE	0.0296399
NMUR1	20.4617	39.4397	-0.946725	2.87074	5.06021	-0.817773	1.66827	2.41802	0.68993	-0.535479	FALSE	0.0414808	FALSE	0.0185517	FALSE	0.450892	FALSE	0.0220056
RBM44	37.4465	20.164	0.893049	4.32358	3.06562	0.496046	2.25019	1.7336	1.29799	0.376282	FALSE	0.00163952	FALSE	6.87487e-05	FALSE	0.00166947	FALSE	0.000118753
CROCC2	2.18978	4.27977	-0.966745	1.09491	1.28552	-0.231536	1.03484	1.09642	0.943832	-0.0833973	FALSE	0.064615	FALSE	0.0255816	FALSE	0.234913	FALSE	0.0307376
NR1D2	116.739	205.067	-0.81281	13.3469	25.2	-0.916917	5.46836	9.4144	0.58085	-0.783761	FALSE	0.00156708	FALSE	0.000230485	FALSE	0.00763765	FALSE	0.000284966
SLC4A7	188.792	345.626	-0.872412	13.5757	26.583	-0.969481	5.5416	9.90221	0.559633	-0.837447	FALSE	0.00447223	FALSE	0.000166162	FALSE	0.00210858	FALSE	0.000200444
LOC102724104	26.2464	49.7248	-0.921847	4.75195	8.6456	-0.863445	2.31869	3.66176	0.633217	-0.659227	FALSE	0.109699	FALSE	0.0275016	FALSE	0.0108994	FALSE	0.0349718
HNRNPA1P21	3.434	6.81186	-0.988157	2.17865	4.32414	-0.988978	1.43968	2.16106	0.666192	-0.585989	FALSE	0.0172025	FALSE	0.0130464	FALSE	0.141671	FALSE	0.0148316
ANO10	177.598	101.586	0.805907	20.1483	14.6257	0.462154	8.56144	5.86326	1.46018	0.54615	FALSE	0.00172856	FALSE	3.59229e-05	FALSE	0.00226724	FALSE	6.96736e-05
LOC105377054	16.4754	9.4151	0.807268	4.19788	2.97296	0.497758	2.16017	1.6904	1.2779	0.353778	FALSE	0.0553522	FALSE	0.012371	FALSE	0.13745	FALSE	0.0218052
LINC00694	163.277	90.7268	0.847722	21.7905	16.0621	0.440038	9.35292	6.4084	1.45948	0.545452	FALSE	0.0650009	FALSE	0.0094518	FALSE	0.10316	FALSE	0.0145962
LZTFL1	100.684	57.5848	0.806073	11.9878	8.23044	0.542522	4.95477	3.51701	1.4088	0.494467	FALSE	0.00633465	FALSE	0.0148423	FALSE	0.467274	FALSE	0.026767
SPINK8	13.0209	6.87709	0.920959	3.16872	2.32557	0.446314	1.87807	1.47968	1.26924	0.343967	FALSE	0.187732	FALSE	0.0258062	FALSE	0.045955	FALSE	0.0422497
CACNA2D3	10.879	20.22	-0.89424	1.66554	2.49649	-0.583909	1.24702	1.51943	0.820716	-0.285044	FALSE	0.0109428	FALSE	0.00986916	FALSE	0.125494	FALSE	0.0112713
SPATA12	3.29195	1.70028	0.953167	1.42164	1.15915	0.29449	1.17278	1.05956	1.10685	0.146457	FALSE	0.138483	FALSE	0.0291787	FALSE	0.0408708	FALSE	0.0338442
GXYLT2	2.43867	1.294	0.914257	1.22147	1.05101	0.216843	1.08539	1.01817	1.06602	0.0922387	FALSE	0.011082	FALSE	0.000914108	FALSE	0.000554051	FALSE	0.00055918
CADM2	1.93923	3.52373	-0.861619	1.051	1.148	-0.127349	1.01769	1.0518	0.96757	-0.0475625	FALSE	0.13878	FALSE	0.0327501	FALSE	0.000128384	FALSE	0.0310579
PROS2P	6.3948	3.43366	0.897152	1.85172	1.50458	0.299504	1.34206	1.1793	1.13801	0.186519	FALSE	0.1848	FALSE	0.00777321	FALSE	0.0295255	FALSE	0.0120587
PROS1	225.529	117.487	0.940811	31.3167	20.2872	0.62636	12.8078	7.91698	1.61776	0.693995	FALSE	0.271913	FALSE	0.0040775	FALSE	0.000662688	FALSE	0.00506334
LOC105374031	18.7624	10.0613	0.899022	2.17042	1.69785	0.354264	1.45547	1.24939	1.16494	0.220259	FALSE	0.00961368	FALSE	0.00277728	FALSE	0.041822	FALSE	0.0050808
PHLDB2	17.618	32.7202	-0.893129	2.53377	4.17397	-0.720136	1.54333	2.1044	0.733384	-0.447359	FALSE	0.108059	FALSE	0.0220033	FALSE	0.182126	FALSE	0.0288445
HEG1	77.5367	145.243	-0.90552	5.67343	10.9009	-0.942156	2.70717	4.4719	0.605374	-0.724101	FALSE	8.6297e-05	FALSE	3.43329e-07	FALSE	3.24751e-05	FALSE	7.19668e-07
GP9	131.322	70.6303	0.894747	51.1043	34.6232	0.561705	20.8122	12.9334	1.60918	0.686328	FALSE	0.311721	FALSE	0.0119527	FALSE	0.00851315	FALSE	0.0177296
LOC105374128	4.79472	2.57019	0.899572	1.48106	1.22784	0.270513	1.17931	1.08118	1.09076	0.125327	FALSE	0.0182157	FALSE	0.00780417	FALSE	0.0395522	FALSE	0.0146188
GYG1	863.654	451.034	0.937218	132.175	88.3012	0.581949	54.7359	33.0046	1.65843	0.72982	FALSE	0.383662	FALSE	0.0292846	FALSE	0.0995235	FALSE	0.0467262
SUCNR1	63.4729	33.1272	0.938126	9.04841	5.55183	0.7047	3.99031	2.62945	1.51754	0.601739	FALSE	0.120672	FALSE	0.0121636	FALSE	0.00722481	FALSE	0.0207922
PLCH1	18.0891	9.43961	0.938323	1.66089	1.39376	0.252981	1.25485	1.14006	1.10069	0.138413	FALSE	0.0963718	FALSE	0.0049441	FALSE	0.00578288	FALSE	0.00827049
LOC101928236	31.3192	17.93	0.804667	2.08946	1.71276	0.286804	1.41375	1.2527	1.12856	0.17448	FALSE	0.00285427	FALSE	2.88458e-05	FALSE	0.000561338	FALSE	6.67114e-05
PTX3	54.9801	27.6423	0.992028	15.1224	9.05673	0.739627	6.65106	3.95087	1.68344	0.751414	FALSE	0.238401	FALSE	0.00622048	FALSE	0.0252215	FALSE	0.0112713
NMRAL2P	5.5543	3.04197	0.868599	2.28128	1.64021	0.475966	1.49426	1.23364	1.21126	0.276509	FALSE	0.277912	FALSE	0.0365436	FALSE	0.000380945	FALSE	0.0498346
LOC105374264	8.67858	4.61228	0.911978	7.01721	4.42488	0.665259	3.2849	2.18875	1.50081	0.585745	FALSE	0.243423	FALSE	0.0160708	FALSE	0.0154099	FALSE	0.0256245
GP5	11.4602	6.53418	0.810552	2.4656	2.00008	0.301885	1.5879	1.35255	1.17401	0.23144	FALSE	0.118585	FALSE	0.0160708	FALSE	0.171145	FALSE	0.0301496
ZFYVE28	11.534	20.2975	-0.815409	1.44573	1.92048	-0.409669	1.16298	1.32013	0.880961	-0.18285	FALSE	0.0308868	FALSE	0.00675462	FALSE	0.151903	FALSE	0.0090292
CYTL1	3.63407	1.84173	0.980522	2.1683	1.45908	0.571503	1.46167	1.16303	1.25677	0.329726	FALSE	0.160487	FALSE	0.00597347	FALSE	0.000280724	FALSE	0.00458836
LOC107986256	4.76811	2.6678	0.837767	1.92229	1.52246	0.33642	1.36594	1.18955	1.14828	0.199479	FALSE	0.188945	FALSE	0.034379	FALSE	0.0404743	FALSE	0.0432357
S100P	975.501	498.652	0.968111	872.075	590.616	0.562233	359.597	211.514	1.70011	0.765627	FALSE	0.00119661	FALSE	0.00528513	FALSE	0.362623	FALSE	0.00860145
ABLIM2	1.99965	3.49182	-0.804228	1.11432	1.30432	-0.227142	1.04066	1.10669	0.940338	-0.0887481	FALSE	0.0997093	FALSE	0.0225255	FALSE	0.0120283	FALSE	0.0213001
UNC93B7	1.16203	2.06075	-0.826523	1.08173	1.54883	-0.517835	1.0297	1.19326	0.862931	-0.212683	FALSE	0.00241342	FALSE	0.0215815	FALSE	0.0621124	FALSE	0.00250425
HS3ST1	7.1563	12.6612	-0.823133	1.27127	1.62561	-0.35471	1.10221	1.21756	0.905261	-0.143594	FALSE	0.00518391	FALSE	0.000658439	FALSE	0.00313333	FALSE	0.000848993
SULT1B1	369.897	210.796	0.811281	107.854	75.7836	0.509124	43.1229	27.9118	1.54497	0.627576	FALSE	0.246759	FALSE	0.0144588	FALSE	0.0344936	FALSE	0.0225998
FRAS1	4.51089	2.33142	0.952205	1.11319	1.04558	0.0904057	1.0426	1.01651	1.02566	0.03655	FALSE	0.0857116	FALSE	0.01715	FALSE	0.0150653	FALSE	0.0253742
BANK1	67.8534	130.951	-0.948535	11.267	24.1489	-1.09985	4.76101	9.02874	0.527318	-0.923256	FALSE	0.112929	FALSE	0.00634283	FALSE	0.0644901	FALSE	0.00668011
LOC107986298	8.0897	4.56777	0.824596	2.03483	1.6324	0.317913	1.39897	1.22659	1.14054	0.189717	FALSE	0.126165	FALSE	0.00924767	FALSE	0.0120748	FALSE	0.0126087
UGT8	1.4878	2.78703	-0.905547	1.0317	1.12737	-0.127943	1.01112	1.0446	0.967948	-0.0469979	FALSE	0.0119272	FALSE	0.0128699	FALSE	0.0929683	FALSE	0.00986889
SLC7A11	36.3972	20.0741	0.858495	2.84998	2.1937	0.377582	1.70794	1.4241	1.19931	0.262201	FALSE	0.0355113	FALSE	0.000579546	FALSE	0.000943909	FALSE	0.000937515
LOC100131429	2.13216	1.14186	0.90093	1.17356	1.02847	0.190388	1.0729	1.0103	1.06196	0.086732	FALSE	0.0116287	FALSE	0.0318198	FALSE	0.00598949	FALSE	0.00968103
HMGB2	1934.06	1012.99	0.933014	571.144	374.167	0.61017	227.425	134.747	1.68779	0.755132	FALSE	0.000204609	FALSE	1.13912e-05	FALSE	0.00149462	FALSE	2.62507e-05
LOC105377548	8.13406	4.09079	0.991597	1.6673	1.33717	0.318336	1.26083	1.12013	1.12562	0.170716	FALSE	0.0216511	FALSE	0.00946164	FALSE	0.158845	FALSE	0.0156379
VEGFC	7.17391	4.04328	0.827232	2.51122	1.90802	0.396314	1.57844	1.32006	1.19574	0.257901	FALSE	0.139713	FALSE	0.00958317	FALSE	0.0102473	FALSE	0.0165936
SLC12A7	24.2689	42.8058	-0.818696	2.00752	3.19925	-0.672316	1.38856	1.77732	0.781264	-0.356119	FALSE	0.00539946	FALSE	0.00125492	FALSE	0.0392487	FALSE	0.0014195
NDUFB4P2	2.99701	1.58181	0.921945	2.98909	1.72128	0.796224	1.75851	1.25457	1.40169	0.487164	FALSE	0.0288524	FALSE	0.0107834	FALSE	0.0168366	FALSE	0.0104896
SLCO4C1	552.175	279.7	0.981245	50.181	31.7291	0.661335	20.259	11.9824	1.69073	0.757646	FALSE	0.000174834	FALSE	6.01241e-06	FALSE	0.00125922	FALSE	1.25695e-05
PAM	380.655	217.758	0.805758	33.6591	22.8651	0.557853	13.293	8.77909	1.51416	0.598519	FALSE	0.000273785	FALSE	4.79076e-09	FALSE	8.17548e-06	FALSE	6.34953e-08
C5orf30	90.6623	47.9524	0.9189	13.328	9.15966	0.541091	5.78473	3.87177	1.49408	0.579255	FALSE	0.00873541	FALSE	8.50689e-06	FALSE	7.20602e-05	FALSE	1.70981e-05
NUDT12	11.8524	6.306	0.91038	2.61013	1.94955	0.420978	1.63111	1.33224	1.22434	0.292	FALSE	0.00140838	FALSE	0.000264668	FALSE	0.00760323	FALSE	0.000520492
TCF7	76.8409	136.817	-0.832306	3.96993	7.11499	-0.841747	2.09229	3.14506	0.665261	-0.588007	FALSE	0.0359123	FALSE	0.0123809	FALSE	0.242371	FALSE	0.0145717
KIF20A	40.7027	21.5458	0.917722	7.21513	4.65154	0.633317	3.39819	2.31444	1.46825	0.554102	FALSE	0.0506449	FALSE	0.00527551	FALSE	0.0482065	FALSE	0.00900689
CYSTM1	754.602	422.821	0.835669	386.877	268.085	0.529186	155.515	98.2537	1.58279	0.66247	FALSE	0.388163	FALSE	0.0246982	FALSE	0.0349522	FALSE	0.0398893
SH3TC2	94.4876	47.262	0.999445	2.71872	2.09668	0.374819	1.68121	1.38342	1.21526	0.281262	FALSE	0.00101692	FALSE	0.000789079	FALSE	0.0291359	FALSE	0.00152375
CAMK2A	1.99162	1.06464	0.903577	1.08751	1.00935	0.107607	1.03671	1.00328	1.03333	0.0472964	FALSE	0.00301497	FALSE	0.0296042	FALSE	0.000499885	FALSE	0.00290539
SYNPO	1.49111	2.61944	-0.812874	1.02973	1.09859	-0.0933865	1.01037	1.03478	0.976415	-0.0344335	FALSE	0.195694	FALSE	0.035323	FALSE	0.0304603	FALSE	0.0315866
SPARC	478.072	245.279	0.962802	66.7195	43.5499	0.61544	26.7107	15.9422	1.67547	0.744565	FALSE	0.0918729	FALSE	0.00321871	FALSE	0.0126208	FALSE	0.00478437
GLRXP3	7.46546	4.20785	0.827145	3.28382	2.51456	0.385072	1.91843	1.53653	1.24855	0.32025	FALSE	0.0377423	FALSE	0.0157527	FALSE	0.0192229	FALSE	0.0266311
ARL10	9.24677	16.2056	-0.809468	1.85284	2.77867	-0.584659	1.31153	1.62288	0.80815	-0.307305	FALSE	0.0174645	FALSE	0.00364362	FALSE	0.152243	FALSE	0.00448065
UNC5A	290.095	158.644	0.870733	20.6752	14.613	0.500648	8.94427	5.95974	1.50078	0.585713	FALSE	0.205256	FALSE	0.00946164	FALSE	0.0187964	FALSE	0.0146449
HK3	5345.76	2786.55	0.939913	671.374	448.863	0.580842	276.747	164.6	1.68133	0.7496	FALSE	0.19656	FALSE	0.0110455	FALSE	0.0470284	FALSE	0.017912
ZNF354A	205.614	116.788	0.816052	32.3887	23.2959	0.475418	13.223	8.83429	1.49679	0.581868	FALSE	0.00281036	FALSE	5.96574e-05	FALSE	0.00343599	FALSE	0.000117166
RUFY1	538.348	308.612	0.802746	40.4302	28.4363	0.507702	16.1731	10.7226	1.50832	0.59294	FALSE	0.00124608	FALSE	4.78001e-06	FALSE	0.000185619	FALSE	1.14948e-05
TXNDC5	1.76279	3.32219	-0.914274	1.13944	1.4499	-0.347634	1.05137	1.16205	0.904758	-0.144396	FALSE	0.0422534	FALSE	0.010655	FALSE	0.0660418	FALSE	0.0114288
RPS10P1	19.8815	10.7251	0.890429	17.1842	11.1729	0.621088	7.21918	4.61161	1.56543	0.646562	FALSE	0.0291533	FALSE	0.000666832	FALSE	0.00242272	FALSE	0.00121813
HIST1H3H	332.645	190.788	0.802017	370.576	253.415	0.548268	141.745	89.9613	1.57562	0.655923	FALSE	0.000471862	FALSE	8.01459e-06	FALSE	0.000326217	FALSE	2.84571e-05
MICA	8.74311	16.4422	-0.911181	1.39892	1.90267	-0.443714	1.14528	1.31684	0.869715	-0.201385	FALSE	0.000451189	FALSE	1.98631e-07	FALSE	3.45649e-06	FALSE	6.49302e-07
HCP5	10.3697	20.3599	-0.97336	1.61065	2.38328	-0.56531	1.21871	1.48793	0.819062	-0.287956	FALSE	0.000981429	FALSE	0.000166495	FALSE	0.00125187	FALSE	0.000181079
NFKBIL1	3.71326	2.11056	0.81506	1.12483	1.06003	0.0855974	1.0486	1.02174	1.02628	0.0374304	FALSE	0.0205124	FALSE	0.00232984	FALSE	0.00620463	FALSE	0.00255229
HSPA1L	1.44355	2.69742	-0.901964	1.02002	1.08606	-0.0905004	1.00721	1.0302	0.977683	-0.0325606	FALSE	0.0543549	FALSE	0.00424318	FALSE	5.21077e-05	FALSE	0.000915108
HLA-DOB	4.82003	8.53828	-0.824903	1.2692	1.59805	-0.332395	1.09567	1.20915	0.90615	-0.142177	FALSE	0.160178	FALSE	0.026002	FALSE	0.0372855	FALSE	0.0293433
SLC26A8	164.456	94.3251	0.801984	22.6528	16.1277	0.490149	9.51973	6.48099	1.46887	0.554706	FALSE	0.175866	FALSE	0.0133484	FALSE	0.00961809	FALSE	0.0201484
LOC101928570	16.9684	9.43821	0.846267	1.87781	1.55856	0.268832	1.33487	1.1951	1.11695	0.159567	FALSE	0.00520686	FALSE	0.00194572	FALSE	0.058777	FALSE	0.00329826
PRSS35	1.07949	1.9655	-0.864546	1.01911	1.2449	-0.288725	1.00661	1.08512	0.927653	-0.108343	FALSE	0.00149822	FALSE	0.0255141	FALSE	0.00926044	FALSE	0.000281941
BACH2	17.7194	34.5926	-0.965132	1.39985	1.88683	-0.430697	1.1407	1.30813	0.872015	-0.197575	FALSE	0.126062	FALSE	0.0160127	FALSE	0.0240811	FALSE	0.0193624
LINC02531	1.16612	2.2292	-0.934804	1.04403	1.36402	-0.385704	1.01583	1.12878	0.899937	-0.152104	FALSE	0.0236309	FALSE	0.0147898	FALSE	0.00274822	FALSE	0.00189932
GPR63	2.0362	3.92673	-0.947452	1.08592	1.26384	-0.218894	1.03103	1.09125	0.944808	-0.081907	FALSE	0.0513507	FALSE	0.00979326	FALSE	0.00999915	FALSE	0.00775594
RPL29P4	10.3806	5.5148	0.912516	8.91537	5.36021	0.734006	3.87815	2.54422	1.5243	0.608148	FALSE	0.0103419	FALSE	0.0136691	FALSE	0.311143	FALSE	0.0266311
AIG1	119.699	68.5146	0.804923	8.00479	5.90746	0.438324	3.73808	2.741	1.36376	0.447593	FALSE	0.0114571	FALSE	0.000142722	FALSE	0.000753876	FALSE	0.000269421
ADGB	4.82841	2.43552	0.987315	1.1816	1.0823	0.126636	1.07232	1.02958	1.04151	0.0586718	FALSE	0.0755042	FALSE	0.00423058	FALSE	0.00694453	FALSE	0.00647873
TIAM2	16.3007	28.8366	-0.822966	2.39056	3.84281	-0.684812	1.5024	2.00194	0.750469	-0.414135	FALSE	0.0756297	FALSE	0.00779396	FALSE	0.0114852	FALSE	0.00797528
AFDN	61.3844	32.4672	0.918889	3.90515	2.88219	0.438215	2.1329	1.65932	1.28541	0.362224	FALSE	0.000220076	FALSE	0.00173343	FALSE	0.170763	FALSE	0.00329779
LOC102724475	2.38652	1.26064	0.920747	1.19534	1.04393	0.195399	1.06946	1.01505	1.05361	0.0753343	FALSE	0.134993	FALSE	0.0309132	FALSE	0.0221057	FALSE	0.0253742
MICALL2	15.0479	8.56242	0.813476	2.14925	1.75792	0.289965	1.42955	1.26892	1.12659	0.171959	FALSE	0.0374716	FALSE	0.0131038	FALSE	0.125671	FALSE	0.0266311
GNA12	211.274	119.52	0.821865	21.244	14.892	0.512511	8.50906	5.79657	1.46795	0.5538	FALSE	0.100287	FALSE	0.0125145	FALSE	0.12933	FALSE	0.0222547
LOC401312	1.15004	2.27861	-0.986466	1.03382	1.3272	-0.360406	1.01247	1.11141	0.910979	-0.13451	FALSE	0.00361533	FALSE	0.014544	FALSE	0.0431513	FALSE	0.00202846
GPR141	975.419	548.978	0.829274	41.1902	28.9879	0.506849	17.0197	11.1682	1.52394	0.607805	FALSE	0.2161	FALSE	0.0075149	FALSE	0.0117956	FALSE	0.0111943
TRGV5	4.41693	8.70672	-0.979086	6.83389	15.3395	-1.16648	3.10373	6.01382	0.516099	-0.95428	FALSE	0.108059	FALSE	0.0137254	FALSE	0.12022	FALSE	0.017288
KIAA1324L	11.0118	21.0901	-0.937519	1.60202	2.51907	-0.653	1.23474	1.5338	0.805021	-0.312902	FALSE	0.000234957	FALSE	1.12494e-05	FALSE	0.000740339	FALSE	1.24035e-05
GNG11	368.737	209.716	0.814157	199.185	139.017	0.518843	77.1073	48.7771	1.58081	0.660663	FALSE	0.142869	FALSE	0.0294196	FALSE	0.0189694	FALSE	0.0470538
EPHB4	57.6193	28.9852	0.991234	7.11909	4.86996	0.547782	3.44077	2.36344	1.45583	0.541841	FALSE	0.0877676	FALSE	0.00476684	FALSE	0.114181	FALSE	0.00893412
PRKAR2B	663.232	369.34	0.844564	50.9492	36.0725	0.49816	20.5122	13.2852	1.54399	0.626663	FALSE	0.0200777	FALSE	0.00209579	FALSE	0.0161302	FALSE	0.00341048
PRRT4	6.52221	3.4674	0.911508	1.61946	1.30785	0.308317	1.24384	1.11222	1.11834	0.16136	FALSE	0.179655	FALSE	0.033106	FALSE	0.045898	FALSE	0.048042
TSPAN33	181.413	103.739	0.806314	32.5163	22.9283	0.504037	13.1009	8.69755	1.50627	0.590981	FALSE	0.0719405	FALSE	0.00714726	FALSE	0.0158909	FALSE	0.011738
COPG2IT1	4.804	2.58555	0.893768	1.5666	1.29285	0.277088	1.21689	1.10382	1.10243	0.140688	FALSE	0.0271725	FALSE	0.00281091	FALSE	0.0489306	FALSE	0.00331858
CALD1	65.7107	36.3106	0.855737	6.51728	4.72738	0.463231	3.17279	2.32649	1.36377	0.447599	FALSE	0.392606	FALSE	0.0241163	FALSE	0.0193256	FALSE	0.0344123
MGAM	2856.22	1555.58	0.876661	97.942	68.8722	0.508006	39.9066	25.4336	1.56905	0.649889	FALSE	0.110579	FALSE	0.0100042	FALSE	0.085536	FALSE	0.0153974
TRBV19	1.37354	2.47303	-0.84838	1.3445	2.41639	-0.845779	1.12437	1.49579	0.751687	-0.411797	FALSE	0.0616887	FALSE	0.0359506	FALSE	0.097373	FALSE	0.022922
LOC100507507	104.458	58.7789	0.829549	24.729	17.6847	0.4837	10.5727	7.02459	1.50509	0.589851	FALSE	0.0207467	FALSE	0.00470912	FALSE	0.0733	FALSE	0.00729066
ZNF282	150.516	76.9588	0.967756	20.0973	13.6782	0.555123	8.68396	5.52162	1.57272	0.653262	FALSE	0.000143208	FALSE	1.49191e-05	FALSE	0.0150653	FALSE	3.43359e-05
LOC728743	9.71391	17.0842	-0.814536	2.57818	4.16509	-0.691995	1.56793	2.10332	0.745453	-0.423811	FALSE	0.149113	FALSE	0.0308627	FALSE	0.134206	FALSE	0.0427656
BET1P1	1.84692	3.6591	-0.986372	1.30318	2.16875	-0.734826	1.11545	1.40692	0.792828	-0.334919	FALSE	0.00542736	FALSE	0.00137028	FALSE	0.00276052	FALSE	0.00162455
MSRA	24.1709	13.7787	0.810835	2.8134	2.26139	0.315106	1.73612	1.4541	1.19394	0.255732	FALSE	0.0257606	FALSE	0.00586106	FALSE	0.107152	FALSE	0.00991608
LINCR-0001	4.03095	2.2803	0.8219	2.33799	1.7282	0.435997	1.52506	1.26432	1.20622	0.270498	FALSE	0.0936346	FALSE	0.0169553	FALSE	0.0531933	FALSE	0.0229729
LOC105379308	19.3526	10.7257	0.851459	9.50486	6.48168	0.552299	4.36473	2.99855	1.45561	0.541626	FALSE	0.186631	FALSE	0.00735067	FALSE	0.00377642	FALSE	0.0122267
CHRNA2	15.1009	8.64832	0.804148	2.68162	2.17261	0.30367	1.66493	1.41353	1.17785	0.236155	FALSE	0.0124461	FALSE	0.000310609	FALSE	0.0164379	FALSE	0.000522125
FZD3	7.60194	14.9351	-0.974272	1.24967	1.64507	-0.396599	1.09513	1.22409	0.894646	-0.160612	FALSE	0.00161268	FALSE	0.000210498	FALSE	0.0177243	FALSE	0.000218738
LOC101929398	5.43054	2.92803	0.891166	2.23217	1.6261	0.457032	1.47663	1.2247	1.20571	0.269888	FALSE	0.0159086	FALSE	0.000317279	FALSE	0.000164074	FALSE	0.000193582
FAM110B	8.75564	4.59441	0.930333	1.21603	1.12038	0.118192	1.08619	1.04343	1.04098	0.057944	FALSE	0.0511774	FALSE	0.00622048	FALSE	0.0424466	FALSE	0.00977588
TRIM55	4.80675	2.61956	0.875735	1.41625	1.22649	0.207541	1.16944	1.08322	1.0796	0.110491	FALSE	0.134171	FALSE	0.0190959	FALSE	0.0477626	FALSE	0.0268305
E2F5	7.69958	13.6228	-0.823171	3.20311	5.50803	-0.782064	1.77431	2.55458	0.694561	-0.525827	FALSE	0.218576	FALSE	0.0374134	FALSE	0.158874	FALSE	0.0475956
CA3	6.36004	3.18927	0.995811	2.47561	1.78866	0.468903	1.57961	1.27431	1.23958	0.309853	FALSE	0.0029116	FALSE	0.00973261	FALSE	0.180812	FALSE	0.0159447
RSPO2	2.09579	1.12909	0.892332	1.15872	1.02256	0.180353	1.05852	1.00813	1.04999	0.0703689	FALSE	0.00739072	FALSE	0.0132403	FALSE	0.00266446	FALSE	0.00573514
LOC105375767	4.98356	2.61732	0.929087	6.25398	3.66788	0.769829	3.00578	1.95241	1.53953	0.622489	FALSE	0.00767359	FALSE	0.00240723	FALSE	0.0210759	FALSE	0.00421654
KHDRBS3	2.85538	1.62653	0.811882	1.22328	1.09613	0.158335	1.09066	1.03395	1.05485	0.0770321	FALSE	0.284109	FALSE	0.0188829	FALSE	0.0353437	FALSE	0.0327435
PDCD1LG2	20.3146	10.7586	0.917019	5.16907	3.41707	0.597146	2.53144	1.85018	1.36821	0.452291	FALSE	0.00154322	FALSE	0.00115455	FALSE	0.0758259	FALSE	0.0023682
NFIB	12.9174	6.9494	0.894357	1.36939	1.22862	0.156492	1.14769	1.08121	1.06149	0.0860926	FALSE	0.182473	FALSE	0.0081667	FALSE	0.0150653	FALSE	0.0143951
FAM201A	5.16255	2.63747	0.968929	2.29416	1.57942	0.538577	1.48806	1.20843	1.2314	0.300299	FALSE	0.0511774	FALSE	0.00536519	FALSE	0.000679735	FALSE	0.00638429
LOC101929959	3.6068	1.95267	0.885275	1.19807	1.09932	0.124092	1.08268	1.03528	1.04578	0.0645821	FALSE	0.0554816	FALSE	0.0212419	FALSE	0.134963	FALSE	0.0264113
LOC101928906	1.33376	2.66271	-0.997402	1.03251	1.17425	-0.18559	1.01205	1.06195	0.953013	-0.0694329	FALSE	0.00127346	FALSE	9.40817e-05	FALSE	0.000537698	FALSE	2.44154e-05
LOC100996643	4.29994	2.29921	0.903177	1.15652	1.08293	0.0948499	1.06454	1.02975	1.03378	0.0479339	FALSE	0.0233501	FALSE	0.0271437	FALSE	0.175925	FALSE	0.0375367
GXYLT1P6	2.30905	1.28722	0.843037	1.49587	1.12657	0.409049	1.18374	1.04406	1.13379	0.181152	FALSE	0.0163015	FALSE	0.00584616	FALSE	0.0448635	FALSE	0.00895375
LOC105376093	17.0164	9.22805	0.882829	6.08253	4.11822	0.562653	2.93982	2.10858	1.39422	0.479457	FALSE	0.00100322	FALSE	0.000294932	FALSE	0.0138112	FALSE	0.000640689
LOC102723989	3.38117	1.80855	0.902687	2.19854	1.45138	0.599127	1.44143	1.16137	1.24115	0.311679	FALSE	0.0056898	FALSE	0.000486002	FALSE	0.002637	FALSE	0.000388747
PTCH1	7.5698	14.8886	-0.975879	1.42733	2.00573	-0.490807	1.15473	1.35028	0.855179	-0.225701	FALSE	0.0303417	FALSE	0.0133484	FALSE	0.415756	FALSE	0.0149274
ZNF883	2.42641	4.44332	-0.872815	1.34123	1.96104	-0.548067	1.12539	1.33553	0.842655	-0.246986	FALSE	0.0404533	FALSE	0.0158259	FALSE	0.0907946	FALSE	0.014476
ORM2	14.5486	8.17171	0.832172	9.00364	6.38364	0.49613	4.15501	2.90629	1.42966	0.515675	FALSE	0.0066785	FALSE	0.00198157	FALSE	0.0536363	FALSE	0.0034737
IER5L	43.2915	75.9567	-0.811094	9.21907	17.8792	-0.95559	4.19046	7.11405	0.58904	-0.763563	FALSE	0.0171477	FALSE	0.00691302	FALSE	0.148401	FALSE	0.00861723
LOC105376314	11.2929	5.79973	0.961358	1.83667	1.5032	0.289051	1.33101	1.17589	1.13192	0.178767	FALSE	0.000981429	FALSE	0.000708033	FALSE	0.0588874	FALSE	0.00144843
FUT7	371.45	196.703	0.917147	73.0657	49.0007	0.57639	30.0381	18.3438	1.6375	0.711498	FALSE	0.135517	FALSE	0.00345806	FALSE	0.0300957	FALSE	0.00554478
UAP1L1	37.8801	20.978	0.852565	6.03314	4.25557	0.503555	2.90545	2.15314	1.3494	0.43232	FALSE	0.000132528	FALSE	1.0537e-06	FALSE	1.54409e-05	FALSE	5.08585e-06
AKR1C3	37.316	18.96	0.976833	10.2412	6.84882	0.580456	4.56188	3.07645	1.48284	0.568362	FALSE	0.0326764	FALSE	0.000176626	FALSE	0.000830425	FALSE	0.000347143
LOC105376436	3.37075	6.46284	-0.9391	1.57196	2.38742	-0.602884	1.20287	1.48199	0.811659	-0.301054	FALSE	0.0304636	FALSE	0.00452028	FALSE	0.00240029	FALSE	0.00467994
HACD1	26.2239	13.1395	0.996973	9.98245	6.43758	0.632875	4.41566	2.89722	1.5241	0.607961	FALSE	0.000485042	FALSE	6.11037e-05	FALSE	0.00763601	FALSE	0.000125827
BAMBI	17.4212	9.95642	0.807142	5.82599	4.23893	0.458805	2.86611	2.139	1.33993	0.422155	FALSE	0.0909434	FALSE	0.00540397	FALSE	0.0108435	FALSE	0.00972742
SH2D4B	5.09226	2.91989	0.802393	1.31791	1.18598	0.152177	1.12491	1.06583	1.05543	0.0778271	FALSE	0.0301144	FALSE	0.00672748	FALSE	0.0400998	FALSE	0.00991608
BMPR1A	9.61666	18.5382	-0.946897	1.77192	2.74533	-0.631669	1.28171	1.60446	0.79884	-0.324021	FALSE	0.0442211	FALSE	0.00686933	FALSE	0.110948	FALSE	0.00854674
RCBTB2P1	10.8567	6.09481	0.832929	2.65017	2.08709	0.344593	1.64344	1.38501	1.18659	0.246823	FALSE	0.0210507	FALSE	0.013016	FALSE	0.180812	FALSE	0.0234669
ANKRD22	164.594	93.366	0.817947	20.8041	14.6944	0.501599	8.93191	5.97193	1.49565	0.580772	FALSE	0.184779	FALSE	0.0111761	FALSE	0.0197174	FALSE	0.0169973
CEP55	62.2775	35.1856	0.823725	13.7339	8.81812	0.639198	5.86397	3.83139	1.53051	0.614011	FALSE	0.162785	FALSE	0.0309085	FALSE	0.180812	FALSE	0.0467262
PIPSL	8.79139	4.89576	0.844557	2.07074	1.64635	0.330873	1.41269	1.22965	1.14886	0.200198	FALSE	0.00762507	FALSE	3.79005e-05	FALSE	0.000273943	FALSE	6.93235e-05
PKD2L1	3.85185	1.95602	0.977626	1.32201	1.13108	0.225038	1.12415	1.04615	1.07456	0.103748	FALSE	0.0045277	FALSE	0.000937365	FALSE	0.00222737	FALSE	0.00103701
NEURL1	13.7109	26.4414	-0.947474	1.91498	3.13231	-0.709893	1.3463	1.74304	0.772386	-0.372606	FALSE	0.000662208	FALSE	9.55067e-05	FALSE	0.000590641	FALSE	8.80159e-05
DUSP5	55.4948	106.547	-0.941063	13.7645	27.7673	-1.01244	5.57811	10.358	0.538533	-0.892893	FALSE	0.00044921	FALSE	0.00120524	FALSE	0.00185156	FALSE	0.00105918
LOC105378516	8.84625	4.93699	0.841434	1.36057	1.24185	0.131716	1.14539	1.08261	1.058	0.0813343	FALSE	0.176276	FALSE	0.0247267	FALSE	0.0559651	FALSE	0.0446253
MRGPRE	2.65532	1.36668	0.958207	1.64403	1.15422	0.510314	1.22733	1.05273	1.16586	0.221393	FALSE	0.0554983	FALSE	0.00395948	FALSE	0.00447032	FALSE	0.00361084
LOC100506258	7.27802	13.5399	-0.895605	1.77178	2.79596	-0.658143	1.28909	1.62863	0.791517	-0.337308	FALSE	0.00698788	FALSE	0.000522143	FALSE	0.0013036	FALSE	0.000620513
RPS2P40	1.55266	2.9146	-0.908555	1.30896	2.30725	-0.817758	1.11983	1.45836	0.767871	-0.381065	FALSE	0.0212546	FALSE	0.0090942	FALSE	0.0755797	FALSE	0.00647873
LDHA	2041.74	1099.75	0.892625	380.047	258.878	0.553905	155.565	94.8821	1.63957	0.713314	FALSE	0.12242	FALSE	0.00785049	FALSE	0.126411	FALSE	0.0123938
E2F8	12.9175	7.34651	0.814197	2.69519	2.00688	0.425429	1.62822	1.35772	1.19923	0.262111	FALSE	0.00343499	FALSE	0.00211588	FALSE	0.0604333	FALSE	0.00438616
ACCS	20.7117	36.9296	-0.834332	3.29926	5.61671	-0.767583	1.85516	2.63415	0.704273	-0.505793	FALSE	0.00392282	FALSE	0.000755665	FALSE	0.06057	FALSE	0.000871855
TP53I11	71.9975	39.8859	0.852068	6.34348	4.73579	0.421669	3.14835	2.34913	1.34022	0.422471	FALSE	0.0945953	FALSE	0.00750843	FALSE	0.0957073	FALSE	0.0120587
LOC105369326	2.42512	4.75016	-0.969921	1.49497	2.46233	-0.719912	1.18049	1.50917	0.782208	-0.354375	FALSE	0.0612577	FALSE	0.0182187	FALSE	0.148465	FALSE	0.0201484
FADS2	65.375	120.316	-0.880014	9.91545	20.8102	-1.06954	4.4134	8.07455	0.546582	-0.871491	FALSE	0.0304636	FALSE	0.00166055	FALSE	0.000295353	FALSE	0.00279944
PGAM1P8	6.50042	3.59281	0.855419	2.94565	2.2268	0.403609	1.77614	1.42826	1.24357	0.314488	FALSE	0.0164184	FALSE	0.00149904	FALSE	0.0563191	FALSE	0.00170903
CABP4	3.90445	7.34016	-0.910692	1.24535	1.57791	-0.341466	1.09031	1.20141	0.90752	-0.139998	FALSE	0.0187819	FALSE	0.00536519	FALSE	0.00250686	FALSE	0.00617279
DOC2GP	3.38705	1.70521	0.990077	4.33844	2.08545	1.05682	2.18993	1.37493	1.59276	0.67153	FALSE	0.00421417	FALSE	0.00462502	FALSE	0.0453041	FALSE	0.00616226
LOC105369360	1.49779	2.99474	-0.999592	1.0486	1.2644	-0.269995	1.019	1.09237	0.932835	-0.100307	FALSE	0.00469922	FALSE	0.00339431	FALSE	0.0508178	FALSE	0.00187946
FOLR1	2.13066	1.08809	0.969504	1.40618	1.04251	0.431722	1.16827	1.0159	1.14999	0.201625	FALSE	0.00189508	FALSE	0.00598532	FALSE	0.000165432	FALSE	0.000421838
LOC107984356	4.87697	2.7994	0.800867	2.09711	1.54103	0.444511	1.38542	1.18921	1.16499	0.220318	FALSE	0.0344054	FALSE	0.025021	FALSE	0.148779	FALSE	0.0375367
LOC107984352	2.96993	5.3594	-0.851644	1.52123	2.36366	-0.635783	1.195	1.48457	0.804945	-0.313039	FALSE	0.00721679	FALSE	0.000170899	FALSE	0.000139609	FALSE	0.000150264
RAB30	19.8836	38.6831	-0.960124	2.09192	3.38936	-0.696184	1.38912	1.82381	0.761657	-0.392786	FALSE	0.176577	FALSE	0.0117255	FALSE	0.236772	FALSE	0.0146988
BIRC3	334.679	660.71	-0.981241	29.0213	62.5901	-1.10882	11.1333	22.3545	0.498034	-1.00568	FALSE	0.00692425	FALSE	0.000223393	FALSE	0.00276604	FALSE	0.000196373
LOC105369464	4.98111	9.59839	-0.946324	1.19378	1.45624	-0.286714	1.06895	1.15843	0.92276	-0.115972	FALSE	0.0634486	FALSE	0.0245698	FALSE	0.254819	FALSE	0.0283161
PDGFD	43.3082	75.7532	-0.806667	7.36395	13.4538	-0.869466	3.27206	5.3355	0.613262	-0.705424	FALSE	0.18375	FALSE	0.0333849	FALSE	0.2684	FALSE	0.0433537
CASP5	94.7226	176.121	-0.894787	24.1455	48.8186	-1.01567	9.57956	18.1458	0.527922	-0.921603	FALSE	0.338627	FALSE	0.0104476	FALSE	0.00818753	FALSE	0.0105285
SLC35F2	12.0043	21.5284	-0.842689	3.04686	5.22377	-0.777769	1.74116	2.48394	0.700964	-0.512588	FALSE	0.0149974	FALSE	0.0019287	FALSE	0.0194608	FALSE	0.00250425
NRGN	46.6831	26.4671	0.818701	19.7618	14.0585	0.491268	8.35505	5.61269	1.4886	0.573956	FALSE	0.145272	FALSE	0.00656371	FALSE	0.0448326	FALSE	0.0104896
LOC105369565	5.55758	2.78056	0.999078	2.41534	1.61618	0.579632	1.55823	1.2261	1.27088	0.34583	FALSE	0.0341517	FALSE	0.00391479	FALSE	0.0020145	FALSE	0.0047907
NINJ2	291.908	147.742	0.982432	98.3684	64.3217	0.612889	38.6489	23.1428	1.67002	0.739866	FALSE	0.000112602	FALSE	0.000103527	FALSE	0.0196779	FALSE	0.000191468
GALNT8	4.73771	2.60187	0.86464	1.95127	1.47311	0.405544	1.35035	1.1654	1.1587	0.212502	FALSE	0.0216211	FALSE	0.00417455	FALSE	0.0523594	FALSE	0.00634215
ANO2	14.3042	7.61964	0.908648	1.4687	1.30807	0.167094	1.1892	1.1087	1.07261	0.101122	FALSE	0.202944	FALSE	0.0162598	FALSE	0.101909	FALSE	0.0263588
C12orf57	39.7331	69.5504	-0.807716	21.0924	42.1587	-0.999107	8.48494	15.4581	0.548899	-0.865389	FALSE	0.00471077	FALSE	0.000333094	FALSE	0.0210759	FALSE	0.000433248
CLEC6A	31.8814	18.1722	0.810978	11.1761	7.67042	0.543043	4.86669	3.37606	1.44153	0.527602	FALSE	0.000499394	FALSE	8.35949e-06	FALSE	0.000658475	FALSE	3.83036e-05
OVOS	6.01029	10.715	-0.83412	1.44565	2.02603	-0.486937	1.1663	1.35526	0.86057	-0.216635	FALSE	0.0296925	FALSE	0.0326921	FALSE	0.00628364	FALSE	0.0393861
KLRB1	71.6251	135.93	-0.924325	55.4022	121.766	-1.1361	20.7179	43.0974	0.480722	-1.05672	FALSE	0.00154672	FALSE	0.00718955	FALSE	0.519243	FALSE	0.00679246
CD69	55.6426	99.5009	-0.83852	20.3958	39.4603	-0.952131	7.98432	14.4564	0.552304	-0.856465	FALSE	0.110589	FALSE	0.0148617	FALSE	0.284854	FALSE	0.0186522
CLEC12A	948.195	1805.72	-0.929321	202.541	419.31	-1.0498	75.5524	148.774	0.507833	-0.977574	FALSE	0.0202426	FALSE	0.00318593	FALSE	0.0647892	FALSE	0.00332778
CLEC12B	53.285	97.7931	-0.876003	8.53813	15.9917	-0.905335	3.80532	6.37577	0.596841	-0.74458	FALSE	0.0651693	FALSE	0.00912309	FALSE	0.164636	FALSE	0.0102492
TAS2R43	2.4428	1.32864	0.878589	1.15455	1.04303	0.146538	1.06036	1.01438	1.04533	0.0639584	FALSE	0.0213064	FALSE	0.00425739	FALSE	0.0270848	FALSE	0.00571294
MANSC1	40.6498	22.7623	0.836604	5.01685	3.84429	0.384066	2.61042	2.02155	1.29129	0.368818	FALSE	0.111039	FALSE	0.0189365	FALSE	0.151747	FALSE	0.0313572
RN7SKP134	8.33361	4.21793	0.982407	13.3266	8.10177	0.717998	5.9673	3.54376	1.68389	0.751796	FALSE	0.00366183	FALSE	0.00244555	FALSE	0.127639	FALSE	0.00355447
C12orf60	34.8936	19.2471	0.858322	4.38688	3.353	0.387744	2.35456	1.83797	1.28106	0.357338	FALSE	0.00362561	FALSE	0.000493537	FALSE	0.0408708	FALSE	0.000945152
GUCY2C	47.1656	24.0133	0.9739	6.63973	4.57926	0.536008	3.25677	2.28083	1.42788	0.513878	FALSE	0.00567263	FALSE	0.000667219	FALSE	0.0247158	FALSE	0.00115157
H2AFJ	327.542	170.811	0.939279	45.6453	30.1228	0.599609	18.0667	11.2217	1.60998	0.687045	FALSE	0.000197545	FALSE	2.66632e-05	FALSE	0.00192231	FALSE	5.15263e-05
PDE6H	6.26106	3.14933	0.99136	3.54731	2.23789	0.664587	2.00471	1.44968	1.38286	0.467653	FALSE	0.00364255	FALSE	0.000229234	FALSE	0.000994898	FALSE	0.000167586
LINC02422	9.09189	4.59659	0.984017	5.90039	3.37174	0.807316	2.74182	1.82142	1.50532	0.590071	FALSE	0.021287	FALSE	0.0135015	FALSE	0.0743292	FALSE	0.0226617
LOC102725258	13.796	7.22717	0.932747	1.84269	1.48057	0.315658	1.31635	1.1671	1.12788	0.173617	FALSE	0.00104088	FALSE	0.000567744	FALSE	0.0158449	FALSE	0.000991599
TROAP	13.5634	7.5357	0.847902	3.03783	2.32173	0.387843	1.77605	1.46281	1.21413	0.279922	FALSE	0.00747132	FALSE	0.00417455	FALSE	0.077306	FALSE	0.00816457
LOC105369763	2.41623	1.29248	0.902621	1.17246	1.04116	0.171345	1.07143	1.0154	1.05518	0.0774899	FALSE	0.025076	FALSE	0.00304535	FALSE	0.00161084	FALSE	0.00323397
NR4A1	3.35145	6.02553	-0.846301	1.15376	1.38582	-0.264404	1.05809	1.13542	0.931889	-0.10177	FALSE	0.00728221	FALSE	0.00219158	FALSE	0.0232033	FALSE	0.00259143
FAM19A2	68.7776	36.781	0.902976	7.05905	4.75913	0.568776	3.26491	2.32413	1.40479	0.490354	FALSE	0.00303366	FALSE	9.29459e-06	FALSE	8.91333e-06	FALSE	1.59298e-05
MSRB3	84.1905	44.8751	0.907741	9.00092	5.99134	0.587194	4.09856	2.78836	1.46988	0.555701	FALSE	0.0126237	FALSE	0.000151534	FALSE	0.000280724	FALSE	0.000281941
IRAK3	3702.12	2065.89	0.841584	213.698	150.046	0.510168	85.9092	54.822	1.56706	0.648058	FALSE	0.0867089	FALSE	0.00304535	FALSE	0.0171633	FALSE	0.004632
DYRK2	280.294	489.196	-0.803473	18.3363	34.2649	-0.902026	7.21252	12.5773	0.573454	-0.802251	FALSE	0.0232398	FALSE	0.00193881	FALSE	0.0168366	FALSE	0.00238312
PTPRB	3.48995	6.27577	-0.846586	1.10303	1.25319	-0.184128	1.03792	1.08983	0.952368	-0.0704089	FALSE	0.00385918	FALSE	0.00192583	FALSE	0.0261734	FALSE	0.00271841
LOC105369851	4.09894	2.26301	0.857006	2.33519	1.66942	0.4842	1.5097	1.23039	1.22701	0.295146	FALSE	0.0233501	FALSE	0.00588005	FALSE	0.0166892	FALSE	0.0065633
LIN7A	697.438	396.17	0.815947	57.2525	40.0584	0.515235	22.884	14.8776	1.53815	0.621199	FALSE	0.00343625	FALSE	0.000200073	FALSE	0.00220813	FALSE	0.000322364
NT5DC3	42.8226	23.9784	0.836635	2.67634	2.13046	0.329091	1.64953	1.40318	1.17557	0.233358	FALSE	0.000761481	FALSE	6.62894e-05	FALSE	0.00801809	FALSE	0.000137781
ALDH2	283.915	156.969	0.854978	70.6141	48.195	0.551071	28.5671	17.6301	1.62035	0.696309	FALSE	0.00194962	FALSE	0.000728483	FALSE	0.0224013	FALSE	0.0014769
RPH3A	5.60113	3.00656	0.897604	1.45018	1.23224	0.234943	1.16946	1.08301	1.07982	0.110793	FALSE	0.202516	FALSE	0.0234325	FALSE	0.0104849	FALSE	0.0365182
HPD	8.33739	4.26557	0.966856	2.847	2.03845	0.481972	1.71233	1.36779	1.25189	0.324111	FALSE	0.00918478	FALSE	0.00230665	FALSE	0.025114	FALSE	0.00365187
HIP1R	55.2015	105.786	-0.938368	6.58012	12.9961	-0.981892	3.00268	5.18425	0.579194	-0.787882	FALSE	0.0112112	FALSE	0.00175039	FALSE	0.0268226	FALSE	0.00175057
LOC105370088	6.74092	3.72291	0.856515	5.50299	3.6531	0.591093	2.82097	1.95245	1.44484	0.530905	FALSE	0.00926226	FALSE	0.00576536	FALSE	0.114767	FALSE	0.00953636
LOC102723345	2.04996	1.06428	0.945717	2.53693	1.08376	1.22703	1.54133	1.02744	1.50016	0.585119	FALSE	0.130616	FALSE	0.0198373	FALSE	0.000954768	FALSE	0.00193448
CSNK1A1L	166.61	88.1076	0.919138	33.4116	23.0278	0.536974	13.9375	8.88201	1.56918	0.650014	FALSE	0.0182846	FALSE	0.00267882	FALSE	0.0535482	FALSE	0.00407485
LOC105377814	24.6185	14.0883	0.805247	18.7961	13.3841	0.489906	7.9258	5.40288	1.46696	0.552828	FALSE	0.0709671	FALSE	0.00804979	FALSE	0.0276995	FALSE	0.0136966
LOC101929140	7.12829	3.88406	0.875991	2.64298	1.93907	0.446798	1.63174	1.33003	1.22684	0.294952	FALSE	0.0131554	FALSE	0.0030933	FALSE	0.0289893	FALSE	0.00422822
TNFSF11	4.4359	2.423	0.872434	1.64385	1.29539	0.343687	1.2358	1.10394	1.11944	0.162782	FALSE	0.00599308	FALSE	0.00790767	FALSE	0.0508375	FALSE	0.0145816
CDADC1	140.139	74.8785	0.904239	14.2667	9.92761	0.523131	6.28834	4.20158	1.49666	0.581747	FALSE	0.000750592	FALSE	3.45674e-05	FALSE	0.00437351	FALSE	6.96739e-05
DACH1	161.527	84.1923	0.940014	7.66648	5.2708	0.540542	3.68504	2.56483	1.43676	0.522819	FALSE	0.247274	FALSE	0.00827171	FALSE	0.0133608	FALSE	0.0128678
RPL35AP31	8.9426	4.60785	0.956602	9.81025	6.00229	0.708777	4.51365	2.8374	1.59077	0.669724	FALSE	0.119087	FALSE	0.00951081	FALSE	0.016335	FALSE	0.0142523
KLF12	193.109	346.049	-0.84156	11.0117	20.3449	-0.885627	4.53447	7.70598	0.588435	-0.765044	FALSE	0.177647	FALSE	0.037362	FALSE	0.357971	FALSE	0.0484035
RPL7L1P12	1.31298	2.43504	-0.891106	1.21647	2.06021	-0.76009	1.07702	1.37174	0.785147	-0.348965	FALSE	0.0119272	FALSE	0.00105148	FALSE	0.000997821	FALSE	0.000239612
TRAV2	1.95124	3.75216	-0.943326	2.60601	6.39662	-1.29547	1.59891	2.89249	0.55278	-0.855224	FALSE	0.0144295	FALSE	0.0104146	FALSE	0.0768053	FALSE	0.00856178
TRAV3	1.93565	3.69194	-0.93156	2.50941	6.19462	-1.30367	1.56665	2.82943	0.553698	-0.852828	FALSE	0.0764043	FALSE	0.0178248	FALSE	0.0619281	FALSE	0.018218
TRAJ15	1.37125	2.64285	-0.946605	5.24812	18.9124	-1.84946	2.42837	7.28921	0.333146	-1.58578	FALSE	0.0627876	FALSE	0.0123809	FALSE	0.0117863	FALSE	0.00501656
HAUS4	489.468	280.867	0.801328	141.296	105.046	0.427705	57.9059	38.3179	1.5112	0.595692	FALSE	0.0412284	FALSE	0.00883519	FALSE	0.160908	FALSE	0.0138077
LTB4R	15.2813	7.94259	0.944083	1.72344	1.45193	0.247323	1.29116	1.16237	1.1108	0.1516	FALSE	0.0351753	FALSE	0.0116252	FALSE	0.18705	FALSE	0.0204476
PYGL	6616.19	3635.5	0.863844	1080.85	762.449	0.503447	439.126	276.636	1.58738	0.666646	FALSE	0.145272	FALSE	0.0118199	FALSE	0.108325	FALSE	0.0186458
LOC105370492	5.94685	3.2995	0.849878	4.00976	2.76434	0.536584	2.22118	1.62481	1.36704	0.451058	FALSE	0.0273859	FALSE	0.00924424	FALSE	0.0697741	FALSE	0.0141243
LGALS3	1051.44	542.756	0.953995	256.64	165.443	0.633414	96.4194	57.9978	1.66247	0.733326	FALSE	0.0258046	FALSE	0.00423058	FALSE	0.12759	FALSE	0.00810576
LOC101928377	11.313	5.77782	0.969386	2.59194	1.90441	0.444689	1.63052	1.32617	1.22949	0.298063	FALSE	0.00965856	FALSE	0.00223298	FALSE	0.0160515	FALSE	0.00394016
TTC8	32.9695	16.7886	0.973654	5.45899	3.78652	0.527761	2.7636	1.99424	1.38579	0.47071	FALSE	0.00104613	FALSE	1.90142e-05	FALSE	0.00220813	FALSE	3.45541e-05
TC2N	102.666	202.705	-0.981417	6.49014	13.4866	-1.0552	3.01228	5.34692	0.563368	-0.82785	FALSE	0.00372312	FALSE	0.00418241	FALSE	0.501295	FALSE	0.00448065
CKB	8.95173	17.8032	-0.9919	3.67055	7.90846	-1.1074	2.02019	3.43201	0.588632	-0.764561	FALSE	0.00013793	FALSE	0.000153624	FALSE	0.0104849	FALSE	0.000163423
FMN1	60.7815	31.7422	0.93723	1.52549	1.34798	0.178473	1.21345	1.12547	1.07817	0.108582	FALSE	0.252598	FALSE	0.0160597	FALSE	0.0757854	FALSE	0.0226617
RASGRP1	187.587	354.764	-0.919301	23.6511	47.6411	-1.0103	9.07783	17.2089	0.527509	-0.922733	FALSE	0.0857116	FALSE	0.0159154	FALSE	0.297942	FALSE	0.0200125
SPTBN5	12.3852	22.8653	-0.884544	1.46718	2.0773	-0.501667	1.17963	1.38038	0.854567	-0.226734	FALSE	0.00154091	FALSE	1.21543e-06	FALSE	0.000287775	FALSE	2.611e-06
LOC112268143	2.79021	1.48939	0.905654	2.51169	1.46145	0.781251	1.59469	1.16606	1.36759	0.451633	FALSE	0.0412256	FALSE	0.00907372	FALSE	0.0025242	FALSE	0.00492352
PRKXP1	65.8058	33.273	0.983864	3.91036	2.75716	0.50412	2.11464	1.62324	1.30273	0.381537	FALSE	2.97408e-05	FALSE	1.55953e-10	FALSE	1.50264e-06	FALSE	5.58725e-10
ROGDI	195.078	110.103	0.8252	53.8409	39.9	0.432314	21.9238	14.6534	1.49616	0.581267	FALSE	0.00197054	FALSE	9.69684e-05	FALSE	0.0116795	FALSE	0.00019303
LOC101928595	27.9641	50.4887	-0.852383	6.18565	11.5032	-0.895033	2.84136	4.65039	0.610995	-0.710768	FALSE	0.0164283	FALSE	0.00988586	FALSE	0.00810658	FALSE	0.0104244
LOC105371240	6.14364	3.47825	0.820732	1.58949	1.36375	0.220987	1.23586	1.13068	1.09303	0.128331	FALSE	0.0785949	FALSE	0.025188	FALSE	0.117586	FALSE	0.0392399
MT2A	210.723	114.538	0.879523	245.759	158.153	0.635928	91.6797	56.1307	1.63333	0.707814	FALSE	0.0592536	FALSE	0.00868048	FALSE	0.094746	FALSE	0.0146279
TSNAXIP1	9.4035	4.88405	0.945121	2.34416	1.79341	0.38637	1.50293	1.27728	1.17666	0.234701	FALSE	0.0298537	FALSE	0.0226206	FALSE	0.189191	FALSE	0.0458664
NPIPB15	1.33231	2.46844	-0.889672	1.05553	1.26909	-0.265816	1.01978	1.09582	0.930604	-0.103761	FALSE	0.0749219	FALSE	0.028663	FALSE	0.0370823	FALSE	0.0123553
NUDT7	8.71839	15.9776	-0.873919	4.09989	8.02062	-0.968128	2.16931	3.49822	0.62012	-0.689381	FALSE	0.0105381	FALSE	0.00044427	FALSE	0.0304603	FALSE	0.000588997
C16orf74	5.3008	9.4482	-0.833829	3.70375	7.07949	-0.934658	1.99177	3.10932	0.640579	-0.642551	FALSE	0.00541865	FALSE	0.001478	FALSE	0.0291507	FALSE	0.00221846
SLC22A31	3.65779	2.04646	0.837842	1.36656	1.16598	0.229003	1.14691	1.06187	1.08009	0.111153	FALSE	0.236234	FALSE	0.0390612	FALSE	0.0036475	FALSE	0.0499789
ALOX15B	8.16757	4.09036	0.997677	2.25509	1.70706	0.401676	1.50712	1.24941	1.20627	0.270549	FALSE	0.00799445	FALSE	0.00380559	FALSE	0.0463869	FALSE	0.00611752
LOC105371529	9.68277	18.1194	-0.904045	1.86317	2.93077	-0.653519	1.31137	1.67718	0.781888	-0.354966	FALSE	0.000708776	FALSE	0.000137464	FALSE	0.000306413	FALSE	0.000130332
LRRC75A	60.9932	32.5986	0.90384	10.1854	6.87658	0.56674	4.38142	3.03838	1.44202	0.528094	FALSE	0.0216211	FALSE	0.00977365	FALSE	0.103968	FALSE	0.0188311
TBC1D27P	1.20773	2.18173	-0.853177	1.03874	1.22268	-0.235217	1.01296	1.0763	0.94115	-0.0875028	FALSE	0.0564333	FALSE	0.0398038	FALSE	0.0836731	FALSE	0.0123938
LGALS9C	2.92884	1.58938	0.881863	1.26453	1.10821	0.190379	1.1042	1.03872	1.06303	0.0881881	FALSE	0.164019	FALSE	0.0312279	FALSE	0.0111101	FALSE	0.0307054
SLC47A1	5.52019	11.0058	-0.995476	1.76295	2.89299	-0.714572	1.28513	1.66997	0.76955	-0.377913	FALSE	0.0170703	FALSE	0.00694065	FALSE	0.0224013	FALSE	0.00847915
MEIS3P2	3.06634	1.53582	0.997503	1.49721	1.16684	0.359667	1.19942	1.05954	1.13202	0.178898	FALSE	0.0634215	FALSE	0.00314047	FALSE	0.00185156	FALSE	0.00210926
FLOT2	572.421	315.528	0.859306	91.8874	65.0384	0.498574	37.3686	23.9711	1.5589	0.640529	FALSE	0.0296788	FALSE	0.00227346	FALSE	0.0454893	FALSE	0.003677
MAPT	1.20014	2.09277	-0.802214	1.00547	1.03297	-0.0389258	1.00201	1.01175	0.990377	-0.0139506	FALSE	0.0141056	FALSE	0.00424727	FALSE	0.0179685	FALSE	0.000885235
ITGB3	2334.79	1253.69	0.897106	240.046	158.562	0.598263	93.9553	57.0607	1.64658	0.719477	FALSE	0.157245	FALSE	0.00487908	FALSE	0.007476	FALSE	0.0068545
THCAT158	4.92925	2.6414	0.900067	3.58203	2.29789	0.640465	1.9879	1.45918	1.36234	0.446088	FALSE	0.156856	FALSE	0.00546702	FALSE	0.0155106	FALSE	0.00855203
SAMD14	7.93805	4.03426	0.976481	1.63224	1.34707	0.277028	1.24897	1.12382	1.11137	0.152335	FALSE	0.23569	FALSE	0.00579289	FALSE	0.0278754	FALSE	0.0100616
ABCC3	253.609	135.531	0.903988	18.5157	12.7247	0.541119	7.91286	5.11657	1.54652	0.629023	FALSE	0.0745929	FALSE	0.00209262	FALSE	0.00698722	FALSE	0.00370334
LOC105371870	39.6823	79.154	-0.996168	4.24497	7.87371	-0.891289	2.13939	3.3798	0.632992	-0.659741	FALSE	0.123144	FALSE	0.0299669	FALSE	0.126717	FALSE	0.0385712
WIPI1	345.334	185.428	0.897132	39.0045	26.5959	0.552439	15.8274	10.0894	1.56871	0.649583	FALSE	0.000292412	FALSE	1.47968e-07	FALSE	6.16514e-05	FALSE	3.54501e-07
ABCA10	11.6756	6.48284	0.848803	1.86129	1.55229	0.261902	1.3301	1.19565	1.11245	0.153744	FALSE	0.00914285	FALSE	0.000509212	FALSE	0.0245837	FALSE	0.000785913
ST6GALNAC1	3.37787	6.04856	-0.840477	1.34868	1.92228	-0.511267	1.13184	1.32243	0.855874	-0.224529	FALSE	0.0132684	FALSE	0.00867189	FALSE	0.110788	FALSE	0.00993872
MAFG	127.273	71.1791	0.838401	12.808	9.16959	0.48212	5.69717	3.93594	1.44747	0.533537	FALSE	0.00712948	FALSE	0.000530205	FALSE	0.00775891	FALSE	0.00085092
MYOM1	57.0725	31.4693	0.858848	5.67558	4.23167	0.423544	2.84352	2.14036	1.32852	0.409825	FALSE	0.021099	FALSE	0.000310433	FALSE	0.00603116	FALSE	0.00054895
ASXL3	2.9125	1.59525	0.868475	1.04087	1.01641	0.0343126	1.01672	1.00587	1.01078	0.0154749	FALSE	0.252261	FALSE	0.00936452	FALSE	0.0728243	FALSE	0.0190471
LOC105372097	4.58164	2.52231	0.861122	1.34346	1.17883	0.188606	1.13154	1.06226	1.06522	0.0911523	FALSE	0.0169991	FALSE	0.00284016	FALSE	0.0041781	FALSE	0.00495796
ALPK2	1.82469	3.50725	-0.942684	1.03165	1.11378	-0.110512	1.0119	1.03914	0.973789	-0.0383196	FALSE	0.0149329	FALSE	0.0261641	FALSE	0.50664	FALSE	0.0283737
LOC102724745	2.00487	3.61776	-0.851591	1.13922	1.39342	-0.290588	1.0481	1.1359	0.922711	-0.116049	FALSE	0.205626	FALSE	0.0491893	FALSE	0.0430386	FALSE	0.0493983
ADGRE1	1059.35	563.229	0.911392	136.305	98.221	0.472735	57.3179	36.11	1.58731	0.666588	FALSE	0.0867089	FALSE	0.0251241	FALSE	0.524704	FALSE	0.0408422
CLEC4G	7.72662	4.33712	0.833102	3.41169	2.32234	0.554911	1.89402	1.47007	1.28839	0.365568	FALSE	0.00633465	FALSE	0.00612548	FALSE	0.0533683	FALSE	0.0116751
PRAM1	121.841	66.6894	0.869473	26.3903	18.0498	0.548029	10.8644	7.05474	1.54001	0.622941	FALSE	0.000384999	FALSE	8.45544e-08	FALSE	2.62011e-05	FALSE	2.69315e-07
SPC24	15.5031	8.62243	0.846394	3.83197	2.67643	0.517775	2.06898	1.6026	1.29101	0.368505	FALSE	0.0372412	FALSE	0.00458279	FALSE	0.00831798	FALSE	0.00885617
ZNF443	44.2761	23.6078	0.907263	8.77916	6.41635	0.45233	4.06872	2.90132	1.40237	0.487868	FALSE	0.000687381	FALSE	0.00160394	FALSE	0.0528378	FALSE	0.00310291
CYP4F3	1178.75	596.057	0.983734	122.574	78.3786	0.645123	48.884	28.2371	1.7312	0.791771	FALSE	0.000156333	FALSE	2.08921e-05	FALSE	0.000887415	FALSE	4.29761e-05
CYP4F12	28.0882	14.9678	0.908101	3.75765	2.66525	0.495557	2.01561	1.58195	1.27413	0.349516	FALSE	0.000362468	FALSE	0.000269431	FALSE	0.00736814	FALSE	0.000540233
TMEM38A	31.9939	17.8149	0.844713	10.4863	7.38008	0.506804	4.71213	3.29282	1.43103	0.517055	FALSE	0.00275153	FALSE	0.00094134	FALSE	0.0159016	FALSE	0.0018364
ZNF257	9.71764	17.1187	-0.816895	2.32583	3.82909	-0.71926	1.48327	1.99128	0.744882	-0.424916	FALSE	0.00459858	FALSE	6.11037e-05	FALSE	0.00124927	FALSE	8.68831e-05
TSHZ3	74.9302	40.9082	0.87316	5.49676	4.11947	0.416121	2.81639	2.12457	1.32562	0.406671	FALSE	0.092383	FALSE	0.00843065	FALSE	0.11537	FALSE	0.0136635
LOC105372407	7.38537	4.08932	0.85281	4.34055	2.98213	0.541534	2.31654	1.70349	1.35988	0.443479	FALSE	0.0212292	FALSE	0.00977365	FALSE	0.0920384	FALSE	0.0148384
PRG1	2.61519	1.33125	0.974131	2.69065	1.37676	0.966679	1.63522	1.13986	1.43458	0.520625	FALSE	0.0664115	FALSE	0.00653493	FALSE	0.0309924	FALSE	0.00938778
ZNF428	80.6119	45.0703	0.838816	29.2848	21.1909	0.466708	11.9301	8.03954	1.48393	0.569425	FALSE	0.00478175	FALSE	0.00193881	FALSE	0.0626987	FALSE	0.0038576
LOC105372421	2.61163	1.45431	0.844616	1.54196	1.18901	0.375003	1.2107	1.0663	1.13543	0.183235	FALSE	0.0448114	FALSE	0.00650501	FALSE	0.00279526	FALSE	0.00374281
SIGLEC5	319.107	172.201	0.889947	50.2059	34.7065	0.532649	20.6121	13.0851	1.57523	0.655565	FALSE	0.0119787	FALSE	0.00149499	FALSE	0.0282865	FALSE	0.00238504
NCR1	55.347	31.6763	0.805103	2.48587	2.07583	0.260059	1.57707	1.38066	1.14225	0.191885	FALSE	0.00362217	FALSE	6.61337e-05	FALSE	0.00486159	FALSE	0.000211049
GP6	7.74713	4.43331	0.805278	1.14403	1.09251	0.0664766	1.05799	1.03322	1.02398	0.034184	FALSE	0.478261	FALSE	0.0242192	FALSE	0.0167368	FALSE	0.0408356
PTPRH	1.94546	3.60106	-0.888311	1.11226	1.34008	-0.268824	1.04102	1.12284	0.927139	-0.109142	FALSE	0.0115851	FALSE	0.0083502	FALSE	0.0392628	FALSE	0.00986889
SRXN1	1024.22	584.297	0.809759	194.452	136.742	0.507955	74.338	48.5488	1.5312	0.614665	FALSE	0.00089923	FALSE	2.54263e-06	FALSE	0.000389774	FALSE	7.29004e-06
LINC00654	21.3335	12.0769	0.820876	2.696	2.13372	0.337452	1.65062	1.40312	1.17639	0.234372	FALSE	0.00733571	FALSE	0.00028397	FALSE	0.00194517	FALSE	0.000423063
BFSP1	6.29235	12.5096	-0.991366	1.8548	2.92391	-0.656631	1.29758	1.6726	0.775786	-0.36627	FALSE	0.04772	FALSE	0.014234	FALSE	0.0418211	FALSE	0.0159092
LOC100130264	5.7206	3.23196	0.82376	2.34619	1.80733	0.376458	1.51145	1.27972	1.18108	0.240109	FALSE	0.0344742	FALSE	0.00886657	FALSE	0.0196779	FALSE	0.0145962
LOC105379477	1.91544	3.58166	-0.90295	1.26479	1.89164	-0.58074	1.10017	1.31123	0.839035	-0.253197	FALSE	0.00885333	FALSE	0.000981057	FALSE	0.000669972	FALSE	0.000630053
LOC107985433	2.27922	1.27633	0.836536	1.59824	1.13346	0.495746	1.20881	1.04721	1.15431	0.207028	FALSE	0.0288545	FALSE	0.0192208	FALSE	0.0488092	FALSE	0.0264183
ZNF341-AS1	3.28357	1.76563	0.895081	2.61934	1.69956	0.624045	1.66388	1.25671	1.324	0.404905	FALSE	0.0435784	FALSE	0.0126116	FALSE	0.026834	FALSE	0.0177124
CD40	23.7283	41.4291	-0.804039	5.69121	10.3067	-0.856778	2.72682	4.28072	0.637001	-0.650632	FALSE	0.00159192	FALSE	0.000169218	FALSE	0.00033012	FALSE	0.000239766
LINC00494	1.45135	2.84635	-0.97172	1.07726	1.33813	-0.312857	1.02611	1.11663	0.918933	-0.121968	FALSE	0.0746927	FALSE	0.0163498	FALSE	0.0337374	FALSE	0.0113741
PCK1	2.50626	1.397	0.8432	1.24564	1.0795	0.20652	1.10496	1.02983	1.07296	0.101593	FALSE	0.0867089	FALSE	0.0312511	FALSE	0.0887041	FALSE	0.0367761
LAMA5	3.16279	5.66684	-0.841348	1.10773	1.25616	-0.181411	1.03883	1.0902	0.95288	-0.069633	FALSE	0.0164295	FALSE	0.00184715	FALSE	0.00596091	FALSE	0.00292485
LOC105369304	2.85013	1.54504	0.883383	1.27263	1.08909	0.224682	1.10083	1.03141	1.0673	0.093968	FALSE	0.04675	FALSE	0.0167033	FALSE	0.0104709	FALSE	0.0148117
LOC105372767	9.69427	5.16286	0.908963	2.08028	1.6063	0.373039	1.4023	1.21271	1.15634	0.209562	FALSE	0.00101692	FALSE	0.000130188	FALSE	0.00153467	FALSE	0.00023823
C21orf59-TCP10L	8.40184	15.5766	-0.890603	1.48329	2.12112	-0.516028	1.17644	1.38768	0.84777	-0.238255	FALSE	0.00775269	FALSE	0.013635	FALSE	0.701168	FALSE	0.0154019
TRPM2	206.314	116.094	0.829554	14.5035	10.8281	0.421625	6.51975	4.57041	1.42651	0.512492	FALSE	0.189822	FALSE	0.0242192	FALSE	0.0939432	FALSE	0.0372326
TSPEAR-AS1	1.70008	3.011	-0.824635	1.15416	1.49624	-0.3745	1.05511	1.16908	0.90251	-0.147985	FALSE	0.0402818	FALSE	0.029287	FALSE	0.24223	FALSE	0.0376172
LINC01694	3.00711	1.53586	0.969325	1.13618	1.05194	0.111148	1.05717	1.01852	1.03795	0.0537334	FALSE	0.0116332	FALSE	0.00933603	FALSE	0.0645312	FALSE	0.00929854
LOC101930531	1.36	2.63556	-0.954507	1.27252	2.39937	-0.914971	1.10176	1.48885	0.740008	-0.434387	FALSE	0.00194436	FALSE	0.000425619	FALSE	0.0320622	FALSE	0.000441474
TPTEP1	13.4414	7.28634	0.883419	5.19918	3.83094	0.440585	2.67655	1.98934	1.34544	0.428083	FALSE	0.0052955	FALSE	0.00804473	FALSE	0.464458	FALSE	0.0123435
LOC112268289	3.66091	1.98524	0.882891	2.47658	1.60926	0.621948	1.56124	1.2208	1.27887	0.354869	FALSE	0.0774192	FALSE	0.016087	FALSE	0.0526708	FALSE	0.0188818
SEPT5-GP1BB	4.93816	2.65891	0.893135	1.40707	1.2297	0.194388	1.15859	1.08018	1.0726	0.101106	FALSE	0.0296788	FALSE	0.00631485	FALSE	0.0420585	FALSE	0.00857708
IGLV2-18	1.50692	2.8914	-0.940166	1.90072	4.4928	-1.24107	1.30671	2.22487	0.587319	-0.767785	FALSE	0.0291533	FALSE	0.0145602	FALSE	0.0563959	FALSE	0.0107633
IGLV3-10	1.11856	2.13437	-0.932169	1.22961	3.12194	-1.34425	1.07968	1.73083	0.623791	-0.680866	FALSE	0.00459858	FALSE	0.0380698	FALSE	0.0363428	FALSE	0.00266647
VPREB3	1.46915	2.63675	-0.843777	1.51719	2.83798	-0.903468	1.17527	1.64325	0.715211	-0.483559	FALSE	0.156481	FALSE	0.0355505	FALSE	0.0341036	FALSE	0.0270868
UPB1	43.6027	22.4583	0.957172	5.40307	3.79715	0.508862	2.77602	2.01419	1.37823	0.462818	FALSE	0.0783733	FALSE	0.00474444	FALSE	0.0605426	FALSE	0.00797528
SELENOM	2.42	4.28091	-0.82291	2.08276	3.91234	-0.909536	1.41036	2.03946	0.691538	-0.532119	FALSE	0.0531216	FALSE	0.0121518	FALSE	0.0460759	FALSE	0.0126087
H1F0	453.73	231.576	0.970348	104.762	61.2653	0.773981	39.1071	22.4437	1.74245	0.801118	FALSE	0.0963285	FALSE	0.00447513	FALSE	0.0150923	FALSE	0.00788709
COX5BP7	5.00487	2.63312	0.926558	6.52791	3.90949	0.739641	3.05529	2.00757	1.52189	0.605861	FALSE	0.0168561	FALSE	0.0178258	FALSE	0.223627	FALSE	0.0295933
TEF	13.4507	25.2825	-0.910458	2.57906	4.4034	-0.771771	1.57416	2.1947	0.717258	-0.479435	FALSE	0.000961658	FALSE	0.000294932	FALSE	0.0026846	FALSE	0.000386216
TSPO	2005.51	1107.27	0.856962	802.292	566.301	0.502559	329.579	206.417	1.59667	0.675066	FALSE	0.134626	FALSE	0.0183221	FALSE	0.151578	FALSE	0.0288198
LOC105373085	4.09329	7.63258	-0.89891	1.37145	1.95273	-0.509796	1.14199	1.3369	0.854204	-0.227347	FALSE	0.0288545	FALSE	0.00846064	FALSE	0.0439083	FALSE	0.00930029
LOC105373133	13.3856	6.79869	0.977356	4.6019	3.16515	0.539956	2.43346	1.77114	1.37395	0.458331	FALSE	0.0024542	FALSE	0.000361178	FALSE	0.0386957	FALSE	0.000584588
CBX1P4	3.27676	1.80685	0.858789	1.57249	1.24973	0.331429	1.21116	1.08701	1.11421	0.156018	FALSE	0.0258046	FALSE	0.00584616	FALSE	0.01901	FALSE	0.00611096
PCYT1B	33.1924	17.187	0.949536	3.70085	2.70736	0.450967	2.048	1.59399	1.28483	0.361581	FALSE	0.0537833	FALSE	0.00219737	FALSE	0.0141882	FALSE	0.00455705
SHROOM4	26.9779	14.8175	0.864478	1.67671	1.45161	0.207979	1.27343	1.16498	1.0931	0.12842	FALSE	0.24693	FALSE	0.016932	FALSE	0.0453041	FALSE	0.0270442
MAGEE1	1.89641	3.32943	-0.812007	1.14638	1.42253	-0.311379	1.05268	1.14675	0.917966	-0.123487	FALSE	0.0644525	FALSE	0.0311164	FALSE	0.123779	FALSE	0.0298399
TMSB15A	2.53286	1.38367	0.872265	2.17621	1.36148	0.676647	1.45664	1.12759	1.29182	0.369408	FALSE	0.0147834	FALSE	0.00269154	FALSE	0.00199664	FALSE	0.00135459
BEX3	151.928	82.023	0.889287	56.814	38.5461	0.559664	22.6414	14.1424	1.60096	0.678939	FALSE	0.0119822	FALSE	0.00108211	FALSE	0.0125461	FALSE	0.00193629
TBC1D8B	12.3254	6.30151	0.967867	1.93077	1.52448	0.340852	1.35743	1.18603	1.14451	0.194736	FALSE	0.00112328	FALSE	0.000318947	FALSE	0.0384938	FALSE	0.000644782
GPC4	2.33579	1.29327	0.852891	1.19152	1.05145	0.180416	1.07268	1.01808	1.05363	0.0753702	FALSE	0.0334542	FALSE	0.0225401	FALSE	0.0687964	FALSE	0.0292988
FHL1	136.633	69.3481	0.97838	16.3006	10.7295	0.603333	6.88813	4.40427	1.56397	0.645209	FALSE	3.069e-05	FALSE	3.84889e-05	FALSE	0.00603116	FALSE	8.07418e-05
CD40LG	9.89457	18.8506	-0.929903	3.59357	7.32458	-1.02733	1.99049	3.22207	0.617767	-0.694865	FALSE	0.000330606	FALSE	2.29493e-05	FALSE	0.00265256	FALSE	2.11023e-05
ZNF185	296.972	164.236	0.854554	29.6521	20.9407	0.501824	12.2908	8.02489	1.53158	0.615024	FALSE	0.00154672	FALSE	0.000166495	FALSE	0.00807352	FALSE	0.000281941
PLXNB3	5.48988	2.75285	0.995847	1.3386	1.16784	0.196874	1.13523	1.05992	1.07105	0.0990272	FALSE	0.0634486	FALSE	0.0039018	FALSE	0.0405698	FALSE	0.00718399
TKTL1	7.68249	14.2296	-0.88925	2.34692	3.9909	-0.765949	1.48027	2.04859	0.72258	-0.468771	FALSE	0.00361908	FALSE	0.00334329	FALSE	0.0146423	FALSE	0.00407673
LOC102723681	8.69919	4.43765	0.971085	2.68161	1.89833	0.49837	1.65353	1.32854	1.24462	0.315705	FALSE	0.0799516	FALSE	0.00880622	FALSE	0.00149438	FALSE	0.0116247
LOC391322	4.22168	8.4034	-0.993156	3.02753	6.12079	-1.01558	1.70494	2.80931	0.606891	-0.720492	FALSE	0.00805162	FALSE	0.0102189	FALSE	8.13783e-05	FALSE	0.0102674

## Sheet: MRN_counts
gene symbol	ensembl ID	entrez ID	P043-1	P043-4	P043-5	P043-6	P043-7	P043-8	P043-9	P043-10	P043-11	P043-12	P043-13	P043-14	P043-15	P043-16	P043-17	P043-18	P043-19	P043-20	P018-1	P018-5	P018-7	P018-12	P018-13	P018-14	P018-15	P018-16	P018-17	P018-18	P018-19	P055-3	P055-4	P055-5	P055-6	P055-7	P055-8	P055-9	P055-10	P055-11	P063-4	P063-5	P063-7	P063-9	P063-10	P063-11	P015-12	P015-13	P015-14
CICP3	NA	100132630	0	0	0.902864	0	0	0	1.8467	0	0	2.14588	0	1.35207	1.28917	2.53012	0	1.12924	0	0	0	0	2.47014	1.062	2.16211	0	1.88396	0	0	0	1.40227	0	0	0	0.911066	0	1.67446	0	2.20296	0	0	0	0	1.5973	0	0	0	0	0
RNF207	ENSG00000158286	388591	0.970489	4.09166	7.22291	3.14288	3.2573	10.8737	0	2.04704	4.82841	2.14588	0	1.35207	1.28917	1.26506	1.03622	1.12924	0	1.6488	4.01768	4.02453	6.58705	4.24802	6.48634	10.1002	5.65188	7.41162	1.07338	3.1475	5.60908	0	1.45473	0	2.7332	0	1.67446	1.84917	2.20296	0.913039	0	1.48572	0.980984	3.99324	1.85769	5.57509	6.53256	3.39573	4.01959
UTS2	ENSG00000049247	10911	62.1113	52.3732	33.406	54.4766	67.3175	51.1064	70.1744	83.9288	70.8166	75.1058	90.4589	113.574	105.712	88.5543	101.55	101.631	108.159	61.83	0	12.8785	7.41043	2.12401	1.08106	1.12224	4.7099	3.70581	1.07338	1.04917	1.40227	2.9422	3.63683	8.47735	8.19959	11.9006	6.69782	5.5475	5.5074	3.65216	0.922541	0	0.980984	2.39595	4.64422	1.85836	4.89942	0	1.33986
SLC2A5	ENSG00000142583	6518	136.839	97.3814	32.5031	13.6191	26.0584	10.8737	40.6273	23.541	20.9231	65.4493	39.5758	13.5207	20.6267	8.85543	24.8693	55.3325	24.5309	35.4492	16.0707	18.5128	34.582	16.9921	4.32423	12.3447	3.76792	8.64689	3.22013	12.59	4.20681	225.814	74.1913	99.185	87.4623	149.419	97.1184	45.3046	14.3192	22.826	46.1271	31.943	12.7528	71.0797	20.4345	17.6545	45.7279	11.3191	37.5161
MFN2	ENSG00000116688	9927	1044.25	1056.47	989.539	1743.25	2057.53	1721.31	1294.53	2069.56	1463.01	1718.85	3314.47	2866.39	2638.93	2520	1806.13	2535.13	1981.42	1245.67	1155.75	623.802	813.5	1019.52	807.55	840.56	713.079	1032.69	1105.58	859.269	940.923	798.071	1269.25	1354.68	1142.48	1002.3	1183.84	954.17	986.926	979.691	1048.93	886.233	1226.23	911.258	769.082	1064.84	1380	1148.89	1700.29
AGMAT	ENSG00000116771	79814	2.91147	13.9116	4.51432	5.23813	11.9434	0	15.6969	12.2823	6.43787	9.65646	0	1.35207	9.02417	1.26506	6.21732	3.38771	6.69023	2.4732	22.7668	23.3423	15.6442	14.8681	8.64846	11.2224	26.3754	18.529	17.174	23.0817	15.425	2.20665	3.63683	5.08641	3.64426	7.93376	4.18614	0.924583	4.40592	8.21735	6.45779	0.742861	0.980984	1.5973	0	5.57509	3.26628	7.92336	2.67972
EIF1AXP1	NA	280661	1.94098	1.63666	0	0	2.17153	0	1.8467	0	1.60947	0	0	1.35207	0	1.26506	0	0	0	0.8244	1.33923	9.65888	5.76367	5.31002	3.24317	5.61121	6.59386	2.47054	3.22013	2.09834	5.60908	2.9422	4.3642	0	2.7332	1.32229	0	1.84917	2.20296	2.73912	14.7607	6.68575	5.8859	9.58378	8.35959	12.0794	3.26628	1.13191	1.33986
PADI4	ENSG00000159339	23569	576.47	216.858	163.418	662.1	825.182	822.052	457.057	748.195	667.929	1027.88	924.376	1088.42	1182.17	1285.3	762.658	929.361	1044.79	600.163	332.128	138.444	166.323	183.727	139.456	221.082	113.98	111.174	104.118	120.654	124.802	319.228	320.041	471.341	342.561	273.715	404.381	210.805	235.717	220.956	840.435	574.975	447.329	309.876	262.863	238.8	210.675	232.041	657.872
HSPG2	ENSG00000142798	3339	3.88195	2.45499	0.902864	1.04763	5.42883	0	7.38678	3.07057	0	1.07294	1.41342	1.35207	2.57833	1.26506	4.14488	2.25847	4.46016	1.6488	30.8022	8.04906	4.94028	6.37202	2.16211	5.61121	4.7099	2.47054	2.14675	5.24584	7.01135	4.4133	5.81893	2.5432	3.64426	3.96688	5.02337	8.32125	8.81184	7.30432	9.22541	20.0573	6.86689	19.1676	17.648	27.8755	4.89942	1.13191	5.35945
LOC105376871	NA	105376871	0.970489	0.818331	1.80573	2.09525	2.17153	2.17474	1.8467	1.02352	4.82841	3.21882	11.3074	9.46449	6.44584	2.53012	9.32598	9.03388	10.0354	6.5952	1.33923	1.60981	0	3.18601	1.08106	6.73346	1.88396	0	0	1.04917	2.80454	2.20665	0.727366	5.08641	3.64426	0	0	4.62292	20.9281	7.30432	2.76762	0	0	0.798648	1.85769	0.929182	0	3.39573	2.67972
ZNF683	ENSG00000176083	257101	0.970489	1.63666	2.70859	0	2.17153	0	0	1.02352	1.60947	0	0	1.35207	2.57833	0	1.03622	0	1.11504	0.8244	0	0.804906	0	19.1161	43.2423	26.9338	37.6792	25.9407	13.9539	27.2784	28.0454	1.4711	0	0	0.911066	0	1.67446	1.84917	0	2.73912	0	0	0	0	0	0	0	0	0
TINAGL1	ENSG00000142910	64129	1.94098	0	0	0	0	0	0	0	0	0	0	0	0	0	0	0	1.11504	0	16.0707	0.804906	0	0	0	0	0	0	0	0	1.40227	0.735549	0	0	0	0	0	0	0	0	0.922541	0.742861	0.980984	0.798648	0.928843	0.929182	0	0	0
SPOCD1	ENSG00000134668	90853	0.970489	12.275	10.8344	20.9525	30.4014	31.5337	11.0802	19.4469	38.6272	10.7294	15.5476	25.6893	25.7833	69.5783	18.652	30.4894	14.4955	27.2052	12.053	0	0	0	0	1.12224	0	2.47054	1.07338	3.1475	0	0.735549	1.45473	0.847735	4.55533	3.96688	5.8606	1.84917	0	1.82608	0	0	0.980984	7.98648	2.78653	8.36264	0	1.13191	8.03917
LCK	ENSG00000182866	3932	77.6391	260.229	246.482	168.668	307.272	110.912	232.684	287.61	93.3492	154.503	173.851	143.319	126.338	48.0723	99.4771	95.985	148.3	137.675	231.686	571.484	330.999	699.86	817.279	559.999	928.792	757.22	466.919	1005.1	736.192	109.597	93.1028	121.226	156.703	105.784	113.863	185.841	164.12	169.825	0	4.45717	25.5056	53.5094	50.1575	62.2552	47.361	156.203	206.339
HIVEP3	ENSG00000127124	59269	22.3212	35.1882	27.0859	19.9049	20.6295	15.2232	29.5471	22.5175	4.82841	22.5317	4.24026	2.70414	18.0483	13.9157	15.5433	13.5508	8.92031	29.6784	50.8906	52.3189	46.9327	48.8522	92.9709	59.4789	67.8225	50.6461	38.6416	66.0976	60.2976	9.56214	24.0031	11.0206	19.1324	26.4459	33.4891	23.1146	19.8266	29.2173	14.7607	30.4573	19.6197	23.9595	35.296	16.7253	16.3314	18.1105	36.1763
KIF2C	ENSG00000142945	11004	32.9966	23.7316	14.4458	28.2859	29.3157	45.6696	23.0837	12.2823	43.4557	27.8964	15.5476	6.76035	6.44584	37.9518	32.1228	28.2309	37.9113	61.83	12.053	38.6355	17.291	32.9221	29.1885	15.7114	10.3618	30.8817	11.8072	14.6884	11.2182	153.73	42.9146	33.0617	20.0434	19.8344	18.419	10.1704	20.9281	20.9999	31.3664	31.943	8.82886	8.78513	6.5019	8.36264	8.1657	11.3191	34.8364
BEND5	ENSG00000162373	79656	0.970489	4.09166	4.51432	0	2.17153	0	1.8467	0	3.21894	2.14588	0	0	0	0	1.03622	0	0	1.6488	5.3569	2.41472	2.47014	0	3.24317	2.24449	1.88396	0	0	2.09834	0	1.4711	0	2.5432	0	1.32229	3.34891	3.69833	8.81184	10.9565	0	0	0.980984	2.39595	0	8.36264	4.89942	0	0
PODN	ENSG00000174348	127435	0	0	0	0	0	1.08737	0.923348	0	0	0	0	0	1.28917	0	0	0	0	0	0	4.82944	0	4.24802	5.40529	2.24449	2.82594	3.70581	1.07338	3.1475	0	0	0	0	3.64426	0	1.67446	0.924583	3.30444	0	0	0	0	0	0.928843	0	0	1.13191	0
BSND	ENSG00000162399	7809	2.91147	0	0.902864	3.14288	5.42883	0	0	1.02352	1.60947	2.14588	2.82684	9.46449	0	8.85543	1.03622	3.38771	13.3805	0	1.33923	0.804906	0.823381	0	0	0	0	0	0	0	0	3.67775	2.90946	4.23867	0	2.64459	2.51168	0	0	0.913039	6.45779	1.48572	0.980984	0	0	0	6.53256	1.13191	1.33986
PCSK9	ENSG00000169174	255738	50.4654	0	0	68.0957	27.1441	69.5917	5.54009	5.11761	32.1894	62.2305	50.8831	137.911	23.205	150.542	21.7606	105.019	39.0264	79.9668	17.4099	0.804906	0	0	0	0	0	0	0	1.04917	0	20.5954	22.5483	18.6502	1.82213	0	0	2.77375	2.20296	0.913039	17.5283	2.97144	6.86689	0	0	0	1.63314	3.39573	12.0588
PLPP3	ENSG00000162407	8613	21.3507	4.09166	0.902864	9.42864	7.60036	11.9611	8.31013	4.09409	19.3136	19.3129	12.7208	9.46449	9.02417	10.1205	15.5433	28.2309	17.8406	42.0444	29.463	1.60981	1.64676	2.12401	2.16211	1.12224	0.94198	1.23527	3.22013	0	0	16.1821	2.90946	6.78188	3.64426	6.61147	2.51168	5.5475	6.60888	2.73912	21.2184	8.91433	2.94295	3.19459	5.57306	4.64591	8.1657	3.39573	10.7189
CACHD1	ENSG00000158966	57685	11.6459	3.27333	4.51432	7.33338	7.60036	8.69896	6.46343	3.07057	3.21894	6.43764	8.48052	8.11242	15.47	15.1807	11.3984	13.5508	11.1504	10.7172	24.1061	2.41472	0	2.12401	3.24317	0	1.88396	0	0	1.04917	2.80454	2.9422	4.3642	6.78188	3.64426	0	4.18614	2.77375	7.71036	9.13039	1.84508	0.742861	1.96197	3.99324	5.57306	1.85836	4.89942	9.05527	9.37904
LOC101927139	ENSG00000227466	101927139	6.79342	3.27333	4.51432	0	1.08577	0	0	0	0	2.14588	0	0	0	0	1.03622	0	0	0	0	0	0.823381	3.18601	0	1.12224	0	1.23527	0	1.04917	0	0	0	0.847735	0.911066	10.5784	3.34891	2.77375	13.2178	0.913039	0	0	0.980984	1.5973	3.71537	4.64591	4.89942	14.7148	4.01959
IL23R	ENSG00000162594	149233	0	1.63666	0.902864	1.04763	2.17153	0	1.8467	0	0	1.07294	0	0	1.28917	0	0	0	0	0.8244	0	4.02453	9.05719	8.49603	4.32423	4.48897	9.4198	6.17635	7.51364	10.4917	8.41362	0	0.727366	0	0	0	0.837228	0.924583	0	1.82608	0	0	0	0	0	0	3.26628	0	1.33986
GADD45A	ENSG00000116717	1647	363.933	71.1948	75.8406	662.1	575.456	737.237	142.196	418.621	721.042	618.013	742.045	1092.47	807.019	1290.36	550.233	728.357	735.926	568.836	348.199	94.979	51.0496	87.0843	90.8088	99.8796	59.3447	281.642	206.088	78.6876	98.1589	253.764	296.765	239.061	167.636	159.998	157.399	102.629	143.192	141.521	476.031	298.63	257.018	103.824	92.8843	118.935	213.941	174.314	309.508
LOC105378781	NA	105378781	0	3.27333	3.61146	10.4763	9.77189	8.69896	1.8467	5.11761	19.3136	5.3647	5.65368	2.70414	5.15667	16.4458	8.28976	2.25847	4.46016	3.2976	0	0.804906	0.823381	2.12401	3.24317	1.12224	0	2.47054	2.14675	1.04917	0	1.4711	0.727366	2.5432	5.46639	6.61147	10.0467	8.32125	4.40592	2.73912	0.922541	0	0	1.5973	2.78653	1.85836	1.63314	0	0
LOC105378792	NA	105378792	0	0	0	1.04763	1.08577	0	0	1.02352	0	2.14588	1.41342	0	1.28917	5.06024	1.03622	1.12924	1.11504	2.4732	0	0	0	1.062	0	0	0	2.47054	0	0	0	0	0	0	2.7332	0	2.51168	0.924583	4.40592	1.82608	0	0	0	0	0	0.929182	1.63314	0	0
CRYZ	ENSG00000116791	1429	14.5573	15.5483	15.3487	11.5239	15.2007	7.61159	21.237	14.3293	16.0947	13.9482	9.89394	4.05621	11.6025	6.3253	12.4346	5.64618	13.3805	8.244	16.0707	29.7815	19.7611	23.3641	33.5128	30.3006	36.7372	28.4112	18.2474	37.77	35.0568	24.2731	29.822	26.2798	16.3992	25.1236	7.53505	31.4358	20.9281	22.826	20.2959	37.8859	39.2394	47.9189	40.8691	23.2296	19.5977	12.451	21.4378
SLC44A5	ENSG00000137968	204962	1.94098	2.45499	4.51432	7.33338	5.42883	1.08737	1.8467	2.04704	1.60947	1.07294	0	0	0	1.26506	1.03622	0	1.11504	0.8244	2.67845	7.24416	8.23381	9.55803	14.0537	12.3447	8.47782	11.1174	7.51364	22.0325	15.425	1.4711	0.727366	0.847735	5.46639	2.64459	1.67446	4.62292	5.5074	9.13039	2.76762	2.97144	1.96197	2.39595	2.78653	5.57509	0	0	1.33986
ST6GALNAC3	ENSG00000184005	256435	171.776	58.1015	55.9776	233.621	204.124	308.813	140.349	229.269	329.941	281.11	472.082	630.064	438.317	431.386	258.019	379.423	340.087	314.921	105.799	105.443	91.3953	38.2321	35.6749	38.1563	35.7952	175.408	142.759	41.9667	32.2522	166.234	167.294	110.206	45.5533	47.6026	59.4432	48.0783	48.4651	40.1737	330.27	183.487	154.014	44.7243	44.5845	45.5299	29.3965	39.6168	40.1959
LOC653631	NA	653631	0.970489	0	0.902864	0	0	0	0	1.02352	0	0	0	0	0	0	0	0	0	0.8244	2.67845	4.82944	4.94028	14.8681	15.1348	23.5671	8.47782	11.1174	9.6604	22.0325	11.2182	0.735549	0	0.847735	0	0	1.67446	0.924583	1.10148	0.913039	0.922541	0.742861	0	0.798648	3.71537	1.85836	1.63314	1.13191	2.67972
TTLL7	ENSG00000137941	79739	44.6425	28.6416	18.0573	69.1433	47.7737	52.1938	34.1639	29.6822	64.3787	36.48	57.9502	58.139	68.3259	120.181	66.3181	39.5232	54.6369	46.9908	92.4066	12.0736	5.76367	44.6042	44.3233	24.6893	20.7235	18.529	17.174	20.9834	28.0454	17.6532	25.4578	30.5185	41.909	60.8255	49.3965	46.2292	57.2769	56.6084	12.9156	15.6001	10.7908	39.1338	53.8729	52.0342	42.4616	81.4975	52.2546
LOC105378819	ENSG00000284882	105378819	58.2293	14.73	27.0859	29.3335	38.0018	52.1938	35.0872	60.3878	28.9704	40.7717	94.6991	66.2514	61.88	45.5422	29.0142	50.8156	50.1768	31.3272	22.7668	8.04906	6.58705	5.31002	4.32423	10.1002	12.2457	4.94108	5.36689	4.19667	8.41362	20.5954	26.1852	22.8888	25.5098	10.5784	7.53505	24.9638	27.537	21.9129	23.0635	31.2002	48.0682	29.55	21.3634	22.3004	40.8285	31.6935	33.4966
LPAR3	ENSG00000171517	23566	0.970489	2.45499	2.70859	1.04763	5.42883	8.69896	4.61674	8.18818	4.82841	4.29176	2.82684	2.70414	0	5.06024	0	0	7.80527	2.4732	0	0.804906	2.47014	0	1.08106	0	4.7099	1.23527	2.14675	2.09834	1.40227	3.67775	3.63683	5.08641	4.55533	9.25606	4.18614	5.5475	4.40592	1.82608	0	1.48572	0	2.39595	1.85769	0	29.3965	15.8467	21.4378
MCOLN2	ENSG00000153898	255231	18.4393	49.0999	56.8804	35.6193	44.5164	31.5337	30.4705	28.6586	17.7042	30.0423	19.7879	28.3935	15.47	13.9157	27.9779	13.5508	25.6459	23.9076	22.7668	66.8072	42.8158	264.439	477.827	246.893	332.519	184.055	184.621	369.307	340.752	12.5043	20.3662	21.1934	31.8873	42.3134	49.3965	40.6817	58.3784	47.478	3.69016	9.6572	10.7908	35.1405	37.1537	26.0171	29.3965	52.0678	54.9344
WDR63	ENSG00000162643	126820	0.970489	0.818331	0.902864	2.09525	1.08577	0	0	4.09409	0	0	0	2.70414	3.8675	1.26506	0	0	1.11504	1.6488	0	0	0	1.062	10.8106	2.24449	2.82594	7.41162	0	3.1475	1.40227	0	0	0.847735	0.911066	1.32229	0.837228	0	1.10148	0.913039	0	0	0	0	0	0	0	0	0
EPHX4	ENSG00000172031	253152	0	0	0	0	0	0	0	0	0	0	0	0	0	0	0	1.12924	1.11504	0	0	0	0	1.062	0	0	1.88396	1.23527	0	1.04917	0	0	0	0	0	0	0	0	0	0.913039	0	0	0	0	0	0	0	0	0
ARHGAP29	ENSG00000137962	9411	71.8162	17.185	21.6687	36.6669	22.8011	38.058	18.467	14.3293	61.1598	22.5317	36.7489	62.1952	29.6509	61.988	38.3401	73.4003	53.5219	42.0444	40.1768	17.7079	14.8209	3.18601	7.5674	10.1002	8.47782	8.64689	3.22013	6.29501	12.6204	25.7442	42.9146	27.1275	29.1541	25.1236	18.419	27.7375	13.2178	25.5651	41.5144	32.6859	22.5626	23.9595	27.8653	27.8755	9.79883	16.9786	24.1175
SLC44A3	ENSG00000143036	126969	2.91147	0.818331	0.902864	0	4.34306	0	2.77004	10.2352	0	10.7294	5.65368	5.40828	12.8917	20.241	10.3622	7.90465	15.6105	2.4732	0	0.804906	2.47014	0	0	1.12224	0	3.70581	0	1.04917	0	0.735549	2.90946	3.39094	0.911066	2.64459	1.67446	0.924583	0	0.913039	3.69016	2.22858	5.8859	1.5973	0	0	0	1.13191	4.01959
PALMD	ENSG00000099260	54873	0.970489	0.818331	0	0	0	0	0.923348	0	0	0	1.41342	0	1.28917	1.26506	0	1.12924	0	0	6.69613	1.60981	0.823381	0	3.24317	1.12224	1.88396	1.23527	1.07338	1.04917	1.40227	0.735549	0	1.69547	0	0	0.837228	0	1.10148	1.82608	5.53525	2.22858	0	1.5973	0.928843	0	0	0	0
AGL	ENSG00000162688	178	272.707	115.385	77.6463	344.669	255.155	322.949	224.374	284.539	584.237	586.898	347.701	569.221	632.981	1060.12	597.899	507.027	750.421	458.367	226.329	133.614	115.273	107.262	155.672	120.08	113.038	139.585	105.191	156.326	107.975	266.269	229.848	237.366	210.456	195.699	128.933	122.045	123.366	202.695	324.734	196.115	126.547	163.723	142.113	106.856	102.888	152.808	143.365
KIAA1324	ENSG00000116299	57535	52.4064	199.673	167.933	98.4769	282.299	106.562	297.318	457.515	45.0651	116.95	299.645	240.668	353.232	56.9277	154.397	168.256	129.345	25.5564	41.516	40.2453	97.1589	113.634	112.43	65.0901	53.6928	23.4701	28.9812	94.4251	37.8613	42.6619	471.333	772.286	487.42	289.582	319.821	401.269	272.065	520.432	36.9016	52.0003	270.752	301.889	142.113	145.882	826.368	402.96	459.573
LOC105378901	NA	105378901	1.94098	15.5483	12.6401	7.33338	8.68612	6.52422	6.46343	7.16466	11.2663	4.29176	1.41342	13.5207	20.6267	31.6265	8.28976	9.03388	8.92031	9.0684	1.33923	0	0.823381	7.43403	11.8916	1.12224	0.94198	0	0	1.04917	7.01135	0.735549	4.3642	5.93414	0	14.5452	14.2329	7.39667	8.81184	17.3477	1.84508	1.48572	0	19.9662	12.075	18.5836	16.3314	15.8467	32.1567
BCL2L15	ENSG00000188761	440603	196.039	64.6482	16.2516	29.3335	24.9726	46.7569	40.6273	25.5881	77.2545	93.3458	25.4416	29.7455	25.7833	49.3374	54.9197	93.7265	42.3715	53.586	41.516	20.9276	27.9949	27.6121	11.8916	7.8557	10.3618	6.17635	12.8805	12.59	18.2295	169.176	75.6461	85.6212	74.7074	67.437	42.6986	20.3408	19.8266	7.30432	107.937	64.6289	12.7528	49.5162	18.5769	5.57509	26.1302	26.0339	24.1175
DENND2C	ENSG00000175984	163259	45.613	67.9215	25.2802	121.525	82.5182	157.669	38.7806	50.1526	170.604	95.4916	56.5368	71.6597	39.9642	150.542	59.0646	58.7202	47.9467	88.2108	99.1027	12.0736	6.58705	7.43403	11.8916	10.1002	4.7099	9.88216	5.36689	11.5408	11.2182	38.9841	21.0936	38.1481	25.5098	29.0905	47.722	39.7571	47.3636	30.1303	42.4369	25.2573	11.7718	16.7716	24.1499	26.9463	13.0651	12.451	8.03917
TSPAN2	ENSG00000134198	10100	755.04	174.305	113.761	519.623	449.507	556.734	481.064	494.361	885.208	840.112	963.952	938.336	904.996	951.326	841.411	942.912	1031.41	778.234	250.435	155.347	216.549	103.014	116.754	77.4347	111.154	114.88	235.07	83.9334	71.5158	699.507	632.081	766.352	204.99	170.576	93.7695	145.16	113.452	161.608	1221.44	788.176	580.743	669.267	272.151	344.727	556.9	298.824	280.031
MAB21L3	ENSG00000173212	126868	43.672	6.54665	7.22291	7.33338	10.8577	0	14.7736	12.2823	6.43787	16.0941	43.816	24.3373	48.9884	7.59037	21.7606	23.7139	24.5309	7.4196	18.7492	9.65888	16.4676	3.18601	2.16211	3.36673	0.94198	2.47054	22.5409	3.1475	5.60908	6.61994	11.6379	31.3662	12.7549	7.93376	3.34891	12.9442	11.0148	4.5652	18.4508	13.3715	12.7528	8.78513	8.35959	3.71673	27.7634	4.52764	13.3986
PHGDH	ENSG00000092621	26227	4.85244	22.0949	9.9315	62.8576	53.2025	63.0675	30.4705	18.4234	85.3018	28.9694	43.816	32.4497	16.7592	40.4819	27.9779	20.3262	16.7256	30.5028	9.37458	14.4883	4.1169	10.62	11.8916	2.24449	4.7099	9.88216	5.36689	1.04917	5.60908	38.9841	5.81893	5.93414	2.7332	1.32229	0.837228	1.84917	1.10148	7.30432	4.61271	5.20003	4.90492	8.78513	3.71537	5.57509	6.53256	1.13191	10.7189
LOC105369140	NA	105369140	0.970489	2.45499	2.70859	2.09525	1.08577	2.17474	0.923348	2.04704	1.60947	2.14588	2.82684	0	2.57833	1.26506	2.07244	7.90465	3.34512	0	6.69613	13.6834	12.3507	20.1781	19.459	22.4449	20.7235	17.2938	18.2474	27.2784	23.8386	0	0.727366	5.08641	1.82213	0	3.34891	4.62292	3.30444	4.5652	6.45779	5.20003	3.92394	7.18784	4.64422	8.36264	3.26628	4.52764	4.01959
LOC729086	NA	729086	1.94098	0.818331	1.80573	2.09525	9.77189	6.52422	5.54009	2.04704	3.21894	5.3647	18.3745	6.76035	7.735	3.79518	7.25354	10.1631	12.2654	6.5952	0	0	0.823381	0	0	0	0	0	1.07338	1.04917	0	0	1.45473	1.69547	0	1.32229	2.51168	0	0	0.913039	0.922541	0.742861	1.96197	0	0	0	0	0	1.33986
CD160	ENSG00000117281	11126	4.85244	25.3683	83.9664	31.4288	45.6022	27.1843	43.3973	44.0115	27.361	21.4588	12.7208	14.8728	9.02417	8.85543	14.5071	15.8093	20.0707	10.7172	10.7138	184.324	89.7485	115.758	231.346	67.3346	140.355	137.115	71.9163	107.015	89.7453	11.7688	12.3652	24.5843	38.2648	39.6688	47.722	73.0421	53.9725	46.565	10.148	11.1429	0.980984	15.1743	41.7979	41.8132	55.5267	56.5955	29.477
LOC100996756	NA	100996756	9.70489	8.18331	7.22291	7.33338	3.2573	3.26211	8.31013	5.11761	3.21894	12.8753	11.3074	8.11242	7.735	15.1807	5.1811	6.77541	13.3805	8.244	2.67845	0.804906	3.29352	1.062	4.32423	1.12224	2.82594	0	1.07338	1.04917	2.80454	5.14884	5.09156	3.39094	2.7332	5.28918	6.69782	6.47208	5.5074	1.82608	1.84508	8.17147	3.92394	6.38919	1.85769	3.71673	8.1657	0	1.33986
LOC728989	NA	728989	0	0	0	0	0	0	0	0	0	0	0	0	0	0	0	0	0	0	2.67845	0	0	3.18601	2.16211	0	1.88396	1.23527	1.07338	0	2.80454	0	0	0.847735	0	0	0	0	0	0	0.922541	0	0	0	0	0	0	0	0
BCL9	ENSG00000116128	607	21.3507	17.185	19.863	12.5715	22.8011	14.1358	27.7004	36.8468	8.04734	36.48	35.3355	36.5059	32.2292	37.9518	31.0866	22.5847	37.9113	9.8928	17.4099	13.6834	8.23381	14.8681	14.0537	17.9559	10.3618	12.3527	7.51364	16.7867	11.2182	5.88439	13.82	21.1934	22.7766	22.479	25.9541	6.47208	11.0148	17.3477	14.7607	10.4001	11.7718	14.3757	13.0038	5.57509	3.26628	10.1872	44.2155
ACP6	ENSG00000162836	51205	116.459	36.0066	35.2117	82.7625	105.319	72.8538	68.3277	77.7877	75.645	127.68	122.968	139.263	100.555	125.241	93.2598	108.407	107.044	76.6692	26.7845	20.1227	29.6417	28.6741	21.6211	32.545	28.2594	16.0585	15.0273	36.7209	23.8386	42.6619	36.3683	57.646	44.6422	50.2472	60.2804	36.9833	45.1607	38.3477	54.4299	57.2003	44.1443	25.5568	24.1499	27.8755	19.5977	30.5615	79.0519
RORC	ENSG00000143365	6097	0.970489	0.818331	1.80573	2.09525	6.51459	0	9.23348	7.16466	0	2.14588	1.41342	2.70414	1.28917	0	0	1.12924	0	0.8244	0	2.41472	3.29352	4.24802	7.5674	4.48897	11.3038	0	2.14675	6.29501	12.6204	2.20665	1.45473	1.69547	1.82213	1.32229	0	0	2.20296	0.913039	0.922541	2.97144	0.980984	0.798648	0	0	0	0	1.33986
TCHH	ENSG00000159450	7062	0	0	0.902864	6.28576	4.34306	4.34948	2.77004	4.09409	16.0947	1.07294	5.65368	16.2248	5.15667	7.59037	6.21732	1.12924	8.92031	0.8244	2.67845	0.804906	0.823381	7.43403	0	1.12224	0	0	0	2.09834	0	0.735549	0.727366	3.39094	2.7332	1.32229	1.67446	0.924583	1.10148	3.65216	0.922541	2.22858	0	1.5973	1.85769	1.85836	0	3.39573	9.37904
S100A9	ENSG00000163220	6280	122527	38552.4	32510.3	200689	177226	205661	83089.3	168429	200042	194631	254671	198554	180611	283656	153939	200652	208807	219956	52020.9	65643.3	52690.6	22822.5	13261.3	22589.6	25177.2	121720	88066.3	23111.1	24238.2	103395	115148	91080.6	41564.6	26530.5	37775.7	24857.4	23924.1	20610	217142	159430	160318	52456.8	22460.4	24452.4	46147.6	26492.3	43225.3
S100A12	ENSG00000163221	6283	7892.98	2112.11	1511.39	27085.3	24086.6	38515.8	9075.59	20893.2	32414.7	29970.4	40839.3	34247.9	25386.3	59273.2	24937.7	30161.9	40110.2	34981	3228.87	4372.25	2900.77	849.603	314.588	420.841	622.648	6199.82	5717.88	684.058	566.517	8493.39	13353.7	7830.53	2571.03	1467.75	2007.67	619.471	563.957	565.171	15224.7	13311.3	14054.6	2415.91	912.124	885.511	2890.66	1567.69	4459.06
S100A8	ENSG00000143546	6279	75206.1	17265.2	13674.8	113748	103616	134086	44496.1	88198	101363	117116	150625	119523	99978.8	148822	80976.5	98021	111076	106661	28749.2	31479.9	24873.5	9261.73	5443.12	8292.25	9988.75	56822.4	41715.7	9116.22	9224.13	60477.6	71251.3	47785.1	19138.8	12207.4	18282.5	8403.54	8858.1	8203.66	130826	90100.9	90815.6	22509.9	9409.18	9348.5	22895	12667.2	24896
RAB13	ENSG00000143545	5872	66.9637	45.8266	27.9888	48.1908	59.7171	148.97	41.5507	23.541	46.6746	60.0846	38.1623	33.8017	34.8075	51.8675	53.8835	74.5295	59.0971	93.1572	88.3889	27.3668	33.7586	32.9221	23.7833	30.3006	22.6075	19.7643	28.9812	17.8359	12.6204	93.4147	51.643	40.6913	35.5316	66.1147	58.606	23.1146	20.9281	18.2608	37.8242	32.6859	14.7148	29.55	26.0076	23.2296	29.3965	44.1445	44.2155
AQP10	ENSG00000143595	89872	0	31.0966	9.02864	124.668	117.263	63.0675	24.007	18.4234	70.8166	36.48	73.4978	78.42	74.7717	204.94	65.2819	72.2711	63.5572	19.7856	29.463	4.82944	2.47014	24.4261	16.2159	3.36673	0	4.94108	1.07338	2.09834	7.01135	9.56214	19.6389	22.0411	34.6205	33.0573	41.8614	35.1342	30.8414	35.6085	12.9156	8.91433	9.80984	23.9595	27.8653	49.2467	14.6983	14.7148	22.7777
ATP8B2	ENSG00000143515	57198	121.311	185.761	220.299	172.858	300.757	96.776	240.994	281.469	98.1776	175.962	141.342	114.926	140.519	94.8796	110.876	111.794	165.026	120.362	117.852	232.618	178.674	384.445	537.285	474.709	662.212	461.991	354.215	625.304	541.276	52.9595	59.644	60.1892	77.4406	101.817	92.0951	160.878	263.254	264.781	14.7607	19.3144	39.2394	67.0865	58.5171	73.4054	47.361	95.0804	138.006
IQGAP3	ENSG00000183856	128239	13.5868	3.27333	3.61146	17.8096	4.34306	28.2716	12.0035	5.11761	27.361	16.0941	7.0671	6.76035	2.57833	13.9157	14.5071	13.5508	18.9557	25.5564	8.03535	8.04906	1.64676	10.62	7.5674	8.97794	2.82594	4.94108	1.07338	5.24584	5.60908	73.5549	13.0926	22.8888	12.7549	26.4459	28.4658	7.39667	5.5074	5.47824	9.22541	12.6286	6.86689	6.38919	1.85769	3.71673	17.9645	9.05527	29.477
HDGF	ENSG00000143321	3068	747.276	707.857	1293.8	1826.01	4767.6	10394.2	940.891	835.194	2155.08	1801.47	1754.05	1414.26	1396.17	2246.75	1010.31	986.952	868.615	1122.01	912.013	602.07	494.852	2889.71	3025.88	3250.02	1061.61	1061.1	1303.08	1932.57	2681.14	966.512	656.084	2304.99	3732.64	5217.77	5557.52	2475.11	3329.77	1974.9	740.801	564.574	611.153	1148.46	3124.63	3902.57	6922.88	6416.79	10034.2
FCRL3	ENSG00000160856	115352	4.85244	10.6383	46.9489	11.5239	13.0292	20.66	15.6969	18.4234	11.2663	9.65646	15.5476	16.2248	15.47	6.3253	9.32598	4.51694	11.1504	3.2976	24.1061	117.516	44.4626	79.6503	138.375	74.068	146.007	77.822	51.5221	118.556	159.859	0	2.90946	5.93414	7.28852	10.5784	14.2329	21.2654	29.7399	35.6085	6.45779	2.97144	1.96197	3.99324	15.7903	9.29182	11.432	20.3744	40.1959
CD1C	ENSG00000158481	911	8.7344	47.4632	15.3487	17.8096	19.5438	10.8737	36.0106	26.6116	11.2663	8.58352	22.6147	9.46449	5.15667	15.1807	30.0504	15.8093	14.4955	14.8392	9.37458	20.1227	19.7611	20.1781	16.2159	20.2004	32.0273	14.8232	30.0546	40.9176	21.0341	36.0419	45.0967	31.3662	32.7984	30.4128	25.9541	18.4917	11.0148	23.739	10.148	21.543	28.4485	44.7243	48.2998	42.7424	8.1657	27.1658	16.0783
FCRL6	ENSG00000181036	343413	3.88195	31.0966	98.4122	29.3335	32.573	40.2327	34.1639	32.7527	17.7042	34.3341	21.2013	17.5769	20.6267	18.9759	23.8331	10.1631	23.4158	14.0148	0	100.613	64.2237	203.905	392.424	199.759	305.201	230.995	138.466	267.538	213.145	2.20665	5.81893	4.23867	20.9545	25.1236	32.6519	34.2096	38.5518	17.3477	0	1.48572	0.980984	3.99324	7.43074	17.6545	24.4971	27.1658	56.2742
ATP1A4	ENSG00000132681	480	1.94098	1.63666	5.41718	7.33338	29.3157	18.4853	9.23348	17.3999	17.7042	30.0423	15.5476	25.6893	11.6025	36.6868	14.5071	16.9385	16.7256	1.6488	0	2.41472	0.823381	2.12401	1.08106	0	0	6.17635	4.29351	0	2.80454	0	0	0	0	1.32229	0	0	0	0	0	0	0	0	0	0.929182	0	1.13191	1.33986
CASQ1	ENSG00000143318	844	1.94098	1.63666	1.80573	2.09525	2.17153	3.26211	0.923348	5.11761	3.21894	19.3129	4.24026	4.05621	10.3133	1.26506	8.28976	3.38771	3.34512	0.8244	1.33923	0.804906	2.47014	0	1.08106	0	0	1.23527	1.07338	0	0	0	0.727366	0	0	0	1.67446	0	0	0	0	0.742861	0	0	0	0	0	0	0
SLAMF6	ENSG00000162739	114836	19.4098	48.2815	78.5492	45.0479	60.8029	38.058	87.718	59.3643	46.6746	35.407	38.1623	54.0828	43.8317	25.3012	37.3039	18.0678	47.9467	56.0592	45.5337	214.91	135.858	229.393	327.56	179.559	288.246	181.585	161.007	285.374	235.581	26.4798	36.3683	42.3867	47.3754	62.1478	58.606	105.403	131.076	163.434	52.5848	63.8861	18.6387	32.7446	38.0826	47.3883	63.6924	73.5741	76.3722
SLAMF1	ENSG00000117090	6504	26.2032	23.7316	14.4458	20.9525	24.9726	16.3106	36.0106	42.9879	27.361	21.4588	21.2013	24.3373	10.3133	30.3615	21.7606	12.4216	18.9557	24.732	41.516	49.9042	32.1119	56.2862	55.1339	44.8897	69.7065	67.9398	49.3754	86.0318	74.3203	5.14884	5.09156	5.93414	2.7332	2.64459	0.837228	3.69833	16.5222	20.9999	11.993	12.6286	4.90492	4.79189	1.85769	0	9.79883	9.05527	12.0588
SLAMF7	ENSG00000026751	57823	38.8195	164.485	384.62	234.668	161.779	158.756	99.7216	131.011	82.0829	160.941	154.063	83.8283	81.2175	43.0121	116.057	116.311	113.734	112.943	104.46	441.894	638.12	569.234	607.554	472.464	515.263	664.575	559.23	445.896	370.199	110.332	178.932	166.156	199.523	239.335	228.563	260.733	209.281	170.738	526.771	648.518	516.979	332.238	253.574	189.553	344.592	301.088	301.469
ITLN1	ENSG00000179914	55600	64.0522	9.00164	60.4919	35.6193	166.122	534.986	18.467	19.4469	53.1125	46.1364	24.0281	5.40828	33.5184	20.241	7.25354	5.64618	5.5752	12.366	9.37458	2.41472	4.94028	231.517	170.807	107.735	7.53584	7.41162	11.8072	45.1142	92.5498	2.20665	2.1821	222.954	372.626	265.781	227.726	160.878	152.004	91.3039	1.84508	2.97144	2.94295	67.8851	158.832	198.845	752.877	659.903	1199.18
FCGR2B	ENSG00000072694	2213	98.9898	68.7398	83.9664	20.9525	19.5438	21.7474	43.3973	47.082	25.7515	10.7294	26.855	17.5769	18.0483	15.1807	33.159	36.1355	17.8406	23.0832	103.12	111.882	140.798	194.347	187.023	270.461	178.034	235.937	171.74	135.343	176.686	36.0419	98.1944	91.5554	112.972	129.585	154.887	144.235	124.467	134.217	69.1906	104.001	179.52	199.662	129.109	165.394	174.746	124.51	156.764
FCRLA	ENSG00000132185	84824	2.91147	2.45499	3.61146	3.14288	2.17153	0	6.46343	5.11761	0	0	4.24026	0	0	0	5.1811	0	3.34512	3.2976	14.7315	23.3423	8.23381	3.18601	12.9727	14.5892	6.59386	6.17635	2.14675	9.44251	12.6204	2.9422	2.1821	2.5432	0	1.32229	0.837228	74.8913	100.235	210.912	2.76762	5.20003	0	3.19459	4.64422	76.1929	1.63314	0	0
FCRLB	ENSG00000162746	127943	3.88195	4.09166	11.7372	3.14288	2.17153	4.34948	0	5.11761	4.82841	6.43764	8.48052	1.35207	1.28917	7.59037	0	3.38771	4.46016	5.7708	22.7668	60.368	32.1119	6.37202	4.32423	2.24449	12.2457	59.293	51.5221	5.24584	12.6204	7.35549	10.1831	9.32508	13.666	9.25606	14.2329	6.47208	11.0148	8.21735	11.993	23.0287	8.82886	7.18784	4.64422	1.85836	9.79883	5.65955	4.01959
NOS1AP	ENSG00000198929	9722	6.79342	1.63666	0	3.14288	5.42883	7.61159	0	2.04704	12.8757	4.29176	4.24026	4.05621	6.44584	13.9157	2.07244	3.38771	3.34512	5.7708	1.33923	0	0.823381	1.062	0	0	0	1.23527	2.14675	0	1.40227	8.09104	1.45473	0	0.911066	2.64459	2.51168	0.924583	1.10148	0.913039	0.922541	0	0	0	0.928843	0	1.63314	1.13191	4.01959
LOC105371475	NA	105371475	11.6459	2.45499	1.80573	5.23813	7.60036	16.3106	7.38678	2.04704	16.0947	10.7294	9.89394	20.281	11.6025	24.0362	5.1811	7.90465	12.2654	4.9464	9.37458	0.804906	2.47014	1.062	1.08106	0	0.94198	3.70581	8.58702	2.09834	2.80454	13.2399	7.27366	5.93414	5.46639	3.96688	9.20951	0.924583	4.40592	0.913039	1.84508	0.742861	0.980984	0	0	0	3.26628	3.39573	13.3986
C1orf226	ENSG00000239887	400793	8.7344	0	2.70859	5.23813	3.2573	2.17474	5.54009	2.04704	8.04734	6.43764	4.24026	13.5207	9.02417	1.26506	7.25354	3.38771	2.23008	7.4196	0	1.60981	1.64676	0	1.08106	2.24449	0	1.23527	0	3.1475	0	2.20665	2.1821	1.69547	1.82213	3.96688	1.67446	0.924583	0	1.82608	0	0	0.980984	0	1.85769	0	1.63314	2.26382	4.01959
ILDR2	ENSG00000143195	387597	2.91147	9.00164	9.9315	29.3335	32.573	26.0969	20.3137	10.2352	28.9704	19.3129	16.961	39.21	36.0967	50.6024	36.2677	16.9385	13.3805	14.0148	0	1.60981	0.823381	8.49603	1.08106	3.36673	4.7099	4.94108	2.14675	2.09834	1.40227	5.88439	4.3642	8.47735	11.8439	9.25606	10.884	4.62292	17.6237	15.5217	0.922541	0.742861	1.96197	14.3757	7.43074	13.0086	0	6.79145	5.35945
MAEL	ENSG00000143194	84944	0.970489	10.6383	7.22291	3.14288	7.60036	2.17474	1.8467	4.09409	9.65681	2.14588	4.24026	9.46449	5.15667	5.06024	3.10866	2.25847	1.11504	0	2.67845	0	0	1.062	0	1.12224	0.94198	1.23527	0	0	0	0.735549	0	0	0.911066	0	0.837228	1.84917	3.30444	1.82608	0	0	1.96197	1.5973	4.64422	0.929182	1.63314	1.13191	0
SELP	ENSG00000174175	6403	53.3769	240.589	89.3835	501.813	593.914	471.919	202.213	213.916	412.024	350.851	455.121	547.588	464.1	957.651	557.486	468.633	371.308	332.233	692.38	57.9533	65.8705	192.223	183.78	61.7234	75.3584	83.9983	57.9624	132.195	143.032	139.019	197.116	200.913	266.942	379.498	399.358	262.582	208.18	273.912	149.452	109.943	89.2695	224.42	223.851	241.587	106.154	142.621	211.698
RPS14P2	NA	100271064	0.970489	0	0	1.04763	0	0	0	0	0	0	0	0	0	0	0	0	0	0	16.0707	24.1472	8.23381	13.806	15.1348	22.4449	16.0137	17.2938	19.3208	29.3767	28.0454	1.4711	0	0	0	0	0	0	0	0	0	0.742861	0	0	0	0.929182	0	0	0
LOC105371636	NA	105371636	2.91147	0.818331	4.51432	6.28576	19.5438	7.61159	6.46343	17.3999	12.8757	16.0941	15.5476	21.6331	28.3617	10.1205	9.32598	18.0678	15.6105	8.244	8.03535	0.804906	0.823381	7.43403	4.32423	0	1.88396	2.47054	0	4.19667	2.80454	2.9422	4.3642	0.847735	5.46639	5.28918	5.02337	1.84917	1.10148	1.82608	4.61271	3.71431	8.82886	2.39595	2.78653	4.64591	3.26628	3.39573	8.03917
FLJ23867	NA	NA	10.6754	9.00164	4.51432	22.0001	15.2007	16.3106	16.6203	7.16466	20.9231	28.9694	22.6147	33.8017	18.0483	24.0362	16.5795	19.197	23.4158	18.1368	8.03535	8.04906	6.58705	2.12401	7.5674	2.24449	13.1877	16.0585	9.6604	3.1475	2.80454	8.09104	14.5473	10.1728	4.55533	2.64459	7.53505	2.77375	1.10148	0	13.8381	8.17147	7.84787	7.98648	9.28843	5.57509	6.53256	6.79145	9.37904
LAMC1	ENSG00000135862	3915	158.19	46.6449	17.1544	102.667	60.8029	103.3	88.6414	85.9759	151.29	153.43	234.628	236.612	184.351	247.952	293.25	350.063	190.672	455.069	304.004	75.6612	60.9302	24.4261	18.378	23.5671	28.2594	83.9983	113.778	15.7375	18.2295	279.509	221.847	114.444	101.128	80.6599	106.328	48.0783	44.0592	77.6083	107.015	66.1146	78.4787	23.9595	12.075	25.0879	6.53256	13.5829	14.7385
NMNAT2	ENSG00000157064	23057	1.94098	1.63666	0	4.1905	3.2573	4.34948	0	1.02352	8.04734	3.21882	7.0671	6.76035	3.8675	6.3253	2.07244	12.4216	2.23008	7.4196	1.33923	1.60981	4.94028	0	0	1.12224	0.94198	2.47054	1.07338	0	0	8.82659	4.3642	2.5432	2.7332	1.32229	2.51168	0.924583	0	1.82608	4.61271	6.68575	2.94295	1.5973	0	0	1.63314	1.13191	0
LOC107985235	NA	107985235	0.970489	0.818331	0.902864	0	0	0	0.923348	0	1.60947	0	0	0	0	0	1.03622	0	3.34512	0	1.33923	0	0	0	0	0	0	0	1.07338	0	0	1.4711	15.2747	13.5638	10.9328	7.93376	3.34891	11.095	18.7252	14.6086	0	0	0	0	0.928843	0	13.0651	6.79145	10.7189
COLGALT2	ENSG00000198756	23127	0	4.09166	4.51432	6.28576	4.34306	3.26211	7.38678	2.04704	3.21894	6.43764	1.41342	1.35207	2.57833	3.79518	5.1811	3.38771	7.80527	6.5952	6.69613	6.43925	7.41043	11.682	24.8643	11.2224	15.0717	9.88216	8.58702	13.6392	18.2295	5.88439	2.90946	5.93414	6.37746	9.25606	12.5584	9.24583	8.81184	9.13039	3.69016	1.48572	0	1.5973	3.71537	4.64591	1.63314	13.5829	5.35945
C1orf21	ENSG00000116667	81563	15.5278	12.275	43.3375	15.7144	15.2007	19.5727	20.3137	19.4469	17.7042	11.8023	18.3745	21.6331	15.47	21.506	14.5071	6.77541	15.6105	12.366	22.7668	46.6846	24.7014	52.0382	90.8088	41.523	89.4881	70.4104	46.1552	70.2943	49.0795	18.3887	20.3662	19.4979	33.7094	19.8344	39.3497	40.6817	25.334	31.9564	6.45779	6.68575	4.90492	11.1811	10.2173	21.3712	22.8639	29.4296	36.1763
HMCN1	ENSG00000143341	83872	6.79342	0	3.61146	6.28576	1.08577	5.43685	0	2.04704	3.21894	4.29176	1.41342	8.11242	7.735	12.6506	6.21732	5.64618	8.92031	2.4732	14.7315	1.60981	2.47014	3.18601	1.08106	4.48897	2.82594	1.23527	1.07338	1.04917	2.80454	5.14884	2.90946	3.39094	5.46639	5.28918	5.8606	11.095	6.60888	12.7826	3.69016	2.22858	6.86689	2.39595	2.78653	6.50428	14.6983	11.3191	21.4378
LINC01032	NA	102724954	0.970489	13.0933	3.61146	3.14288	20.6295	3.26211	27.7004	44.0115	1.60947	10.7294	21.2013	20.281	32.2292	8.85543	19.6882	15.8093	14.4955	2.4732	4.01768	0	0	1.062	0	5.61121	5.65188	2.47054	1.07338	0	5.60908	0.735549	0.727366	0	1.82213	2.64459	2.51168	2.77375	4.40592	3.65216	0.922541	0.742861	0.980984	0.798648	3.71537	4.64591	1.63314	3.39573	0
KCNT2	ENSG00000162687	343450	1.94098	2.45499	1.80573	9.42864	10.8577	8.69896	7.38678	10.2352	20.9231	9.65646	7.0671	14.8728	14.1808	16.4458	14.5071	5.64618	6.69023	8.244	4.01768	0	1.64676	10.62	7.5674	4.48897	1.88396	0	0	2.09834	2.80454	0.735549	2.90946	1.69547	13.666	27.7682	6.69782	8.32125	8.81184	13.6956	0.922541	1.48572	0.980984	7.98648	13.9326	7.43346	6.53256	22.6382	10.7189
PTPRVP	ENSG00000243323	148713	4.85244	3.27333	2.70859	1.04763	1.08577	2.17474	0	5.11761	1.60947	3.21882	1.41342	0	1.28917	1.26506	3.10866	4.51694	1.11504	1.6488	1.33923	0	1.64676	2.12401	0	2.24449	0.94198	3.70581	1.07338	2.09834	0	2.9422	0.727366	0.847735	1.82213	1.32229	0.837228	0	2.20296	4.5652	0.922541	0	0	0	0	0	1.63314	2.26382	1.33986
LGR6	ENSG00000133067	59352	0	0.818331	0.902864	0	1.08577	0	0.923348	0	0	0	0	1.35207	0	3.79518	0	0	0	1.6488	0	8.04906	4.94028	8.49603	8.64846	4.48897	5.65188	2.47054	2.14675	2.09834	4.20681	0	0	0	0.911066	0	1.67446	1.84917	0	0	0	0	0	0	0.928843	0	0	0	0
CHIT1	ENSG00000133063	1118	556.09	166.94	28.8916	163.43	109.662	110.912	91.4114	58.3408	133.586	187.764	49.4697	86.5325	25.7833	79.6988	89.1149	141.154	98.1234	75.8448	26.7845	13.6834	13.1741	21.2401	9.72951	20.2004	0.94198	8.64689	15.0273	6.29501	0	83.8526	61.0987	54.255	92.0176	88.5937	128.096	29.5867	25.334	24.6521	52.5848	31.2002	26.4866	20.7649	5.57306	5.57509	39.1953	20.3744	18.7581
PIK3C2B	ENSG00000133056	5287	9.70489	18.0033	17.1544	3.14288	24.9726	10.8737	17.5436	11.2587	6.43787	19.3129	9.89394	8.11242	16.7592	3.79518	10.3622	3.38771	4.46016	14.8392	25.4453	44.2699	37.0521	29.7361	48.6476	37.034	40.5051	20.9996	26.8344	45.1142	30.8499	7.35549	11.6379	14.4115	19.1324	10.5784	15.9073	28.6621	39.6533	71.2171	9.22541	8.91433	4.90492	7.18784	10.2173	18.5836	9.79883	18.1105	29.477
KLHDC8A	ENSG00000162873	55220	1.94098	2.45499	5.41718	15.7144	24.9726	47.8443	6.46343	2.04704	11.2663	11.8023	14.1342	1.35207	5.15667	1.26506	7.25354	4.51694	3.34512	4.122	1.33923	1.60981	0	5.31002	15.1348	4.48897	0	2.47054	1.07338	0	0	0	0	9.32508	3.64426	10.5784	5.02337	1.84917	11.0148	3.65216	0.922541	0	0	1.5973	2.78653	3.71673	29.3965	33.9573	30.8168
LOC105372857	NA	105372857	3.88195	2.45499	5.41718	1.04763	0	1.08737	5.54009	0	1.60947	0	0	0	0	1.26506	2.07244	1.12924	1.11504	0	14.7315	4.82944	5.76367	4.24802	5.40529	3.36673	1.88396	1.23527	1.07338	9.44251	2.80454	0	0	1.69547	4.55533	10.5784	3.34891	8.32125	12.1163	10.9565	0.922541	2.22858	1.96197	3.99324	5.57306	4.64591	4.89942	0	0
RPS14P1	NA	100271063	7.76391	2.45499	2.70859	7.33338	4.34306	6.52422	4.61674	6.14113	11.2663	2.14588	5.65368	14.8728	12.8917	6.3253	7.25354	3.38771	5.5752	5.7708	29.463	53.9287	45.2859	67.9682	71.3498	52.7454	70.6485	60.5282	62.2559	82.8843	92.5498	8.09104	9.45576	5.93414	2.7332	2.64459	5.8606	2.77375	8.81184	10.0434	9.22541	8.17147	3.92394	4.79189	5.57306	4.64591	3.26628	4.52764	1.33986
FCMR	ENSG00000162894	9214	5.82293	13.9116	17.1544	5.23813	13.0292	6.52422	20.3137	20.4704	8.04734	7.51058	12.7208	5.40828	10.3133	8.85543	5.1811	6.77541	15.6105	9.8928	17.4099	30.5864	15.6442	24.4261	34.5938	34.7895	58.4027	30.8817	22.5409	57.7042	57.4931	2.9422	2.90946	6.78188	3.64426	2.64459	13.3956	15.7179	42.9577	62.0867	0	1.48572	3.92394	3.99324	9.28843	10.221	6.53256	15.8467	2.67972
PFKFB2	ENSG00000123836	5208	1050.07	150.573	240.162	2996.21	2776.3	4122.22	611.256	1545.52	2750.58	2610.46	3052.99	6672.46	3413.72	6043.2	1841.36	3417.07	2457.55	1802.96	803.535	318.743	282.42	153.991	157.834	263.727	161.078	1098.15	751.364	141.638	161.261	791.451	1056.14	628.171	226.855	159.998	220.191	282.923	256.645	238.303	2128.3	1274.75	1500.91	234.004	261.934	287.117	272.734	261.471	518.527
CR2	ENSG00000117322	1380	21.3507	4.90999	5.41718	5.23813	15.2007	4.34948	13.8502	6.14113	8.04734	4.29176	15.5476	6.76035	18.0483	10.1205	16.5795	13.5508	10.0354	8.244	12.053	25.757	14.8209	6.37202	2.16211	7.8557	11.3038	24.7054	18.2474	7.34418	1.40227	2.20665	19.6389	11.8683	0.911066	0	0	9.24583	28.6385	76.6953	11.993	14.1144	27.4676	3.99324	0	17.6545	6.53256	3.39573	4.01959
LAMB3	ENSG00000196878	3914	1.94098	5.72832	3.61146	25.143	32.573	65.2422	7.38678	10.2352	51.503	16.0941	8.48052	10.8166	20.6267	49.3374	18.652	22.5847	30.1061	28.0296	5.3569	12.0736	7.41043	7.43403	3.24317	7.8557	5.65188	9.88216	12.8805	10.4917	2.80454	11.0332	2.90946	4.23867	8.19959	9.25606	11.7212	4.62292	1.10148	7.30432	12.9156	8.91433	4.90492	4.79189	5.57306	9.29182	6.53256	5.65955	26.7972
G0S2	ENSG00000123689	50486	26.2032	7.36498	15.3487	36.6669	39.0876	92.4265	48.9374	103.376	78.864	100.856	59.3636	85.1804	56.7234	74.6386	91.1874	105.019	92.5482	76.6692	13.3923	10.4638	6.58705	12.744	5.40529	19.0781	11.3038	27.1759	26.8344	14.6884	15.425	10.2977	18.1841	10.1728	24.5988	9.25606	20.9307	12.9442	20.9281	20.0869	54.4299	26.743	41.2013	5.59054	11.1461	14.8669	8.1657	13.5829	32.1567
LOC101929541	NA	NA	5.82293	1.63666	0.902864	3.14288	4.34306	4.34948	3.69339	4.09409	3.21894	5.3647	7.0671	5.40828	3.8675	11.3855	3.10866	11.2924	11.1504	5.7708	0	0	3.29352	2.12401	1.08106	2.24449	0.94198	2.47054	0	2.09834	1.40227	0.735549	3.63683	4.23867	1.82213	1.32229	2.51168	7.39667	5.5074	0	0.922541	2.97144	3.92394	0	1.85769	2.78755	0	1.13191	2.67972
MARC2	ENSG00000117791	54996	0.970489	3.27333	5.41718	10.4763	7.60036	4.34948	3.69339	2.04704	8.04734	11.8023	4.24026	6.76035	14.1808	10.1205	9.32598	11.2924	6.69023	7.4196	0	2.41472	1.64676	2.12401	2.16211	1.12224	1.88396	0	0	1.04917	0	5.88439	9.45576	3.39094	4.55533	7.93376	3.34891	0	1.10148	2.73912	4.61271	2.97144	0	1.5973	0	0	1.63314	4.52764	5.35945
MARC1	ENSG00000186205	64757	494.949	292.144	257.316	460.956	566.77	534.986	533.695	823.936	561.705	880.884	1468.54	1366.94	1445.16	1151.21	1099.43	1427.35	1303.48	1270.4	420.517	337.256	319.472	216.649	207.563	383.807	289.188	331.052	443.305	224.522	281.856	624.481	584.802	617.999	471.932	375.531	417.777	325.453	251.137	302.216	556.292	410.802	357.078	236.4	287.012	258.313	194.344	282.977	419.377
LOC105373143	NA	105373143	2.91147	1.63666	0.902864	6.28576	6.51459	2.17474	0.923348	5.11761	4.82841	6.43764	8.48052	5.40828	1.28917	5.06024	3.10866	3.38771	2.23008	1.6488	1.33923	0.804906	0	0	0	0	0	0	0	0	0	0	2.1821	0.847735	0	0	1.67446	0	0	0	0	0.742861	0.980984	0	0.928843	0	0	0	2.67972
SLC35F3	ENSG00000183780	148641	0	0	3.61146	0	0	1.08737	0.923348	1.02352	1.60947	0	0	0	0	1.26506	1.03622	1.12924	0	0	4.01768	1.60981	5.76367	4.24802	3.24317	0	4.7099	2.47054	1.07338	3.1475	1.40227	0	2.1821	3.39094	3.64426	3.96688	3.34891	4.62292	1.10148	0.913039	0.922541	0	2.94295	6.38919	3.71537	1.85836	0	0	1.33986
RGS7	ENSG00000182901	6000	0	0	0	0	1.08577	0	0	5.11761	1.60947	3.21882	8.48052	5.40828	9.02417	3.79518	20.7244	12.4216	11.1504	0	1.33923	0	0	0	1.08106	3.36673	0	0	0	0	0	0	0	2.5432	0	0	0.837228	1.84917	0	2.73912	0	0	0	0.798648	1.85769	1.85836	1.63314	5.65955	17.4182
LYPD8	ENSG00000259823	646627	9.70489	2.45499	2.70859	10.4763	10.8577	9.78633	4.61674	8.18818	8.04734	9.65646	8.48052	27.0414	25.7833	11.3855	10.3622	11.2924	13.3805	7.4196	0	0.804906	2.47014	1.062	1.08106	7.8557	0.94198	2.47054	2.14675	2.09834	1.40227	2.20665	3.63683	0.847735	10.0217	2.64459	5.02337	0	0	0.913039	8.30287	7.42861	7.84787	6.38919	5.57306	6.50428	0	3.39573	9.37904
LOC107985747	NA	107985747	30.0851	9.00164	12.6401	24.0954	20.6295	20.66	20.3137	22.5175	20.9231	36.48	52.2965	40.5621	37.3859	21.506	14.5071	27.1016	37.9113	9.0684	2.67845	1.60981	2.47014	6.37202	1.08106	4.48897	2.82594	4.94108	4.29351	3.1475	2.80454	5.88439	0.727366	3.39094	5.46639	7.93376	15.9073	2.77375	3.30444	4.5652	24.9086	12.6286	5.8859	8.78513	8.35959	8.36264	1.63314	7.92336	17.4182
LOC100131533	NA	NA	37.8491	7.36498	16.2516	25.143	15.2007	28.2716	24.007	38.8939	28.9704	39.6988	39.5758	73.0118	55.4342	32.8916	38.3401	24.8432	42.3715	14.0148	4.01768	4.02453	6.58705	4.24802	5.40529	7.8557	8.47782	14.8232	6.44026	6.29501	4.20681	8.82659	7.27366	10.1728	21.8656	17.1898	14.2329	11.095	11.0148	10.0434	42.4369	37.8859	12.7528	19.1676	10.2173	17.6545	13.0651	12.451	44.2155
LOC105379854	NA	105379854	0	1.63666	0	1.04763	1.08577	1.08737	2.77004	0	6.43787	3.21882	1.41342	1.35207	2.57833	2.53012	2.07244	1.12924	1.11504	0.8244	0	6.43925	4.1169	3.18601	6.48634	10.1002	7.53584	8.64689	8.58702	10.4917	9.81589	0	0	0	0	0	0	0.924583	0	0	0.922541	0.742861	0.980984	1.5973	3.71537	0	3.26628	2.26382	0
LOC105379521	NA	105379521	0.970489	0.818331	0.902864	2.09525	2.17153	3.26211	0	0	0	3.21882	2.82684	1.35207	2.57833	1.26506	3.10866	2.25847	3.34512	0.8244	9.37458	5.63434	9.05719	3.18601	11.8916	20.2004	3.76792	4.94108	6.44026	9.44251	15.425	2.20665	0	0	0	0	0	0	1.10148	0	0.922541	1.48572	0	0.798648	0.928843	1.85836	0	0	0
LINC01871	NA	101929531	2.91147	9.00164	11.7372	8.38101	10.8577	9.78633	8.31013	12.2823	4.82841	7.51058	8.48052	13.5207	5.15667	2.53012	5.1811	4.51694	5.5752	3.2976	0	19.3178	11.5273	36.1081	70.2687	26.9338	73.4744	44.4697	32.2013	60.8517	58.8953	1.4711	6.54629	7.62961	10.0217	10.5784	5.8606	8.32125	11.0148	9.13039	0	0	0	1.5973	2.78653	4.64591	8.1657	5.65955	9.37904
LOC105373422	NA	105373422	2.91147	5.72832	3.61146	0	1.08577	1.08737	3.69339	1.02352	3.21894	5.3647	2.82684	1.35207	0	0	5.1811	3.38771	2.23008	2.4732	4.01768	7.24416	2.47014	4.24802	4.32423	2.24449	8.47782	7.41162	7.51364	3.1475	9.81589	1.4711	3.63683	2.5432	0.911066	1.32229	5.8606	0	6.60888	1.82608	1.84508	2.22858	3.92394	3.99324	2.78653	1.85836	0	3.39573	0
TDRD15	ENSG00000218819	100129278	0	0	0	0	0	0	0	0	0	0	0	0	0	0	0	0	0	0	0	3.21963	2.47014	0	2.16211	0	4.7099	2.47054	2.14675	2.09834	1.40227	0.735549	0	0	0.911066	0	0	0	0	0.913039	0	0	0	1.5973	0	0	1.63314	0	0
KIF3C	ENSG00000084731	3797	69.8752	49.9182	25.2802	158.192	193.266	160.931	84.948	149.434	159.337	170.597	234.628	250.133	229.472	266.928	156.469	213.425	268.724	150.865	140.619	70.0269	85.6316	31.8601	30.2696	14.5892	42.3891	86.4689	72.9897	37.77	35.0568	82.3815	201.48	141.572	44.6422	38.3465	46.0475	27.7375	36.3488	40.1737	162.367	141.144	221.702	43.127	23.2211	37.1673	22.8639	27.1658	53.5945
OTOF	ENSG00000115155	9381	7.76391	4.09166	14.4458	1.04763	2.17153	0	4.61674	4.09409	1.60947	6.43764	2.82684	2.70414	1.28917	0	1.03622	3.38771	1.11504	0	1.33923	0.804906	4.1169	33.9841	5.40529	20.2004	2.82594	2.47054	4.29351	5.24584	2.80454	0	0	2.5432	0.911066	6.61147	0.837228	28.6621	117.858	22.826	1.84508	3.71431	2.94295	0.798648	1.85769	5.57509	78.3907	18.1105	68.333
GCKR	ENSG00000084734	2646	0	0.818331	1.80573	10.4763	2.17153	11.9611	0.923348	0	6.43787	1.07294	8.48052	13.5207	1.28917	12.6506	2.07244	3.38771	4.46016	5.7708	0	0	0	1.062	0	0	0	0	0	0	0	2.9422	0.727366	2.5432	0.911066	2.64459	0.837228	1.84917	2.20296	0.913039	0	0.742861	0	0.798648	0	0	3.26628	0	0
LINC00211	ENSG00000237803	101929559	147.514	60.5565	61.3948	84.8577	94.4616	104.388	69.2511	166.834	94.9587	79.3976	138.515	173.065	255.255	165.723	91.1874	152.447	176.176	53.586	26.7845	19.3178	39.5223	45.6662	34.5938	56.1121	41.4471	95.1158	77.2832	41.9667	61.6999	38.9841	96.7397	71.2097	95.6619	68.7593	61.1176	157.179	137.685	116.869	21.2184	22.2858	26.4866	35.1405	51.0864	40.884	109.42	89.4208	97.81
LOC105374506	NA	105374506	0	0	0	2.09525	0	3.26211	1.8467	1.02352	1.60947	3.21882	1.41342	5.40828	5.15667	6.3253	3.10866	0	3.34512	1.6488	1.33923	0.804906	0	1.062	1.08106	0	1.88396	0	1.07338	1.04917	1.40227	0.735549	0.727366	5.93414	4.55533	2.64459	0.837228	0.924583	0	1.82608	0.922541	0	0	0	0	0	0	4.52764	4.01959
OXER1	ENSG00000162881	165140	7.76391	5.72832	4.51432	18.8573	23.8868	33.7085	21.237	58.3408	46.6746	37.5529	42.4026	48.6745	56.7234	61.988	24.8693	54.2033	56.867	32.976	2.67845	12.8785	4.1169	13.806	15.1348	23.5671	6.59386	14.8232	7.51364	7.34418	9.81589	1.4711	9.45576	7.62961	10.9328	2.64459	12.5584	12.0196	28.6385	17.3477	4.61271	14.8572	14.7148	10.3824	7.43074	12.0794	4.89942	5.65955	16.0783
EPAS1	ENSG00000116016	2034	24.2622	21.2766	27.9888	104.763	105.319	86.9896	57.2476	127.94	112.663	116.95	103.18	213.627	188.218	285.904	124.346	199.875	233.043	143.446	83.032	60.368	33.7586	33.9841	30.2696	58.3566	43.3311	38.2934	27.9078	25.18	32.2522	55.9017	81.465	56.7982	36.4426	34.3796	61.9549	65.6454	57.2769	79.4344	108.86	89.8862	104.965	25.5568	28.7941	23.2296	40.8285	62.255	75.0323
LOC102724008	NA	102724008	9.70489	4.09166	5.41718	6.28576	4.34306	4.34948	7.38678	1.02352	4.82841	11.8023	8.48052	12.1686	10.3133	27.8313	8.28976	15.8093	7.80527	9.8928	1.33923	4.82944	2.47014	5.31002	3.24317	28.0561	2.82594	0	1.07338	0	5.60908	11.7688	2.90946	3.39094	4.55533	2.64459	7.53505	6.47208	15.4207	10.0434	4.61271	2.97144	0	2.39595	0.928843	1.85836	3.26628	4.52764	9.37904
STON1	ENSG00000243244	11037	2.91147	8.18331	4.51432	24.0954	20.6295	11.9611	8.31013	8.18818	35.4083	8.58352	8.48052	21.6331	11.6025	37.9518	10.3622	18.0678	7.80527	46.1664	26.7845	3.21963	2.47014	1.062	3.24317	2.24449	0.94198	3.70581	2.14675	4.19667	7.01135	18.3887	7.27366	13.5638	6.37746	9.25606	6.69782	12.9442	16.5222	16.4347	8.30287	4.45717	4.90492	6.38919	6.5019	2.78755	13.0651	5.65955	8.03917
LOC105374769	NA	105374769	12.6164	2.45499	9.9315	0	0	1.08737	7.38678	4.09409	0	0	7.0671	1.35207	5.15667	2.53012	4.14488	5.64618	7.80527	0	14.7315	4.02453	12.3507	11.682	29.1885	41.523	38.6212	19.7643	23.6143	11.5408	21.0341	0	7.27366	16.9547	6.37746	15.8675	10.884	12.0196	20.9281	29.2173	8.30287	6.68575	19.6197	23.9595	13.9326	34.3797	39.1953	10.1872	9.37904
TGFA	ENSG00000163235	7039	266.884	53.1915	108.344	227.335	274.699	314.25	187.44	523.02	328.332	302.569	610.597	627.36	737.404	638.856	539.871	766.751	781.642	397.361	159.368	161.786	135.034	41.4181	71.3498	105.491	115.863	308.817	274.785	97.5726	162.663	130.192	282.218	233.127	112.972	74.0485	92.9323	147.009	194.962	209.999	383.777	366.231	340.401	208.447	124.465	151.457	302.131	172.05	298.789
CLEC4F	ENSG00000152672	165530	16.4983	9.00164	50.5604	14.6668	4.34306	7.61159	1.8467	4.09409	14.4852	1.07294	2.82684	2.70414	0	0	3.10866	0	1.11504	4.122	2.67845	4.02453	27.1716	20.1781	15.1348	6.73346	6.59386	1.23527	5.36689	13.6392	8.41362	0	0	0	0	0	0	0	0	0	0.922541	1.48572	11.7718	15.1743	102.173	62.2552	3.26628	13.5829	14.7385
C2orf81	ENSG00000284308	388963	3.88195	2.45499	2.70859	5.23813	3.2573	3.26211	7.38678	4.09409	3.21894	1.07294	0	5.40828	0	1.26506	6.21732	5.64618	1.11504	11.5416	1.33923	0.804906	0.823381	0	1.08106	1.12224	0	0	0	0	0	2.9422	3.63683	0	2.7332	0	3.34891	1.84917	0	1.82608	0.922541	0.742861	3.92394	2.39595	0.928843	1.85836	0	0	1.33986
TRABD2A	ENSG00000186854	129293	9.70489	41.7349	45.1432	35.6193	57.5456	25.0095	31.3938	37.8703	17.7042	31.1153	11.3074	5.40828	16.7592	2.53012	13.4709	7.90465	17.8406	8.244	46.8729	37.8306	42.8158	33.9841	35.6749	39.2785	70.6485	35.8228	36.4948	49.3109	47.6772	3.67775	15.2747	11.8683	10.9328	11.9006	10.0467	12.0196	13.2178	11.8695	1.84508	2.22858	3.92394	4.79189	1.85769	3.71673	13.0651	6.79145	6.69931
CAPG	ENSG00000042493	822	723.014	434.534	332.254	1023.53	752.435	940.575	541.082	638.678	947.977	884.102	928.617	780.144	690.994	1039.88	717.064	930.49	976.774	1007.42	439.266	414.527	311.238	210.277	79.9982	148.136	86.6621	239.642	212.529	114.359	105.17	839.997	674.996	507.793	335.272	256.525	373.404	270.903	257.746	201.782	739.878	657.432	633.716	470.404	245.215	223.004	143.716	166.391	290.75
ATOH8	ENSG00000168874	84913	1.94098	18.0033	8.12578	1.04763	5.42883	1.08737	14.7736	5.11761	3.21894	2.14588	4.24026	2.70414	1.28917	1.26506	10.3622	5.64618	7.80527	7.4196	16.0707	10.4638	15.6442	7.43403	1.08106	6.73346	8.47782	1.23527	5.36689	10.4917	14.0227	0.735549	2.1821	2.5432	0.911066	1.32229	1.67446	0.924583	1.10148	0	2.76762	5.94289	9.80984	7.18784	4.64422	10.221	1.63314	2.26382	6.69931
THNSL2	ENSG00000144115	55258	48.5244	11.4566	9.9315	5.23813	4.34306	3.26211	9.23348	6.14113	3.21894	8.58352	5.65368	6.76035	19.3375	7.59037	7.25354	1.12924	10.0354	8.244	5.3569	0.804906	0.823381	5.31002	1.08106	1.12224	3.76792	1.23527	3.22013	1.04917	2.80454	2.9422	1.45473	2.5432	4.55533	2.64459	4.18614	4.62292	8.81184	8.21735	0.922541	0	0	0.798648	0.928843	0.929182	6.53256	7.92336	5.35945
IGKC	NA	3514	68.9047	23.7316	3.61146	7.33338	8.68612	0	26.7771	35.8233	3.21894	11.8023	14.1342	17.5769	2.57833	3.79518	14.5071	5.64618	13.3805	14.8392	349.538	782.369	49.4028	10.62	21.6211	25.8116	53.6928	72.8809	42.9351	176.26	106.573	2.9422	0.727366	0.847735	2.7332	1.32229	2.51168	133.14	266.558	419.998	11.0705	8.91433	22.5626	16.7716	9.28843	126.369	14.6983	2.26382	4.01959
IGKJ4	NA	28947	0.970489	0	0	0	0	0	0	0	0	0	0	0	0	0	0	0	0	0	5.3569	1.60981	0.823381	0	1.08106	0	0.94198	0	0	1.04917	1.40227	0	0	0	0	0	0	2.77375	4.40592	2.73912	0	0	0	0	0	2.78755	0	0	0
IGKJ1	NA	28950	0.970489	0	0	0	0	0	0	0	0	0	0	0	0	0	0	0	0	0	0	3.21963	1.64676	1.062	1.08106	0	0.94198	0	0	0	0	0.735549	0.727366	0	0	0	0.837228	0.924583	1.10148	1.82608	0.922541	0	0	0	0	0.929182	0	0	0
IGKV4-1	NA	28908	3.88195	2.45499	0	0	0	0	0	3.07057	0	7.51058	1.41342	0	0	3.79518	0	0	2.23008	0.8244	28.1237	30.5864	2.47014	0	3.24317	1.12224	9.4198	16.0585	8.58702	25.18	8.41362	0	0	0	0	0	0	23.1146	24.2325	32.8694	0	0	0.980984	0.798648	0.928843	6.50428	0	0	0
IGKV1D-39	NA	28893	0	0	0	0	0	0	0	0	0	0	0	0	0	0	0	0	0	0	1.33923	4.82944	0	0	0	0	0	0	0	1.04917	0	0	0	0	0	0	0	0	3.30444	2.73912	0	0	0	0	0	0.929182	0	0	0
MAL	ENSG00000172005	4118	6.79342	28.6416	27.9888	34.5717	118.348	247.92	46.1674	34.7998	25.7515	36.48	29.6818	16.2248	36.0967	32.8916	12.4346	11.2924	15.6105	10.7172	5.3569	16.903	10.704	16.9921	21.6211	49.3787	30.1433	23.4701	8.58702	33.5734	33.6545	22.0665	23.2757	37.3003	59.2193	58.1809	62.7921	40.6817	40.7547	27.3912	0.922541	2.22858	4.90492	25.5568	36.2249	65.9719	163.314	109.795	253.234
PROM2	ENSG00000155066	150696	0	0.818331	0.902864	2.09525	1.08577	4.34948	0	3.07057	8.04734	4.29176	5.65368	4.05621	2.57833	5.06024	6.21732	4.51694	4.46016	1.6488	0	0.804906	0.823381	0	0	0	0	1.23527	0	0	0	1.4711	2.90946	1.69547	0	0	0	0	0	0	2.76762	4.45717	0.980984	0.798648	0.928843	0	0	1.13191	1.33986
ITPRIPL1	ENSG00000198885	150771	1.94098	13.9116	21.6687	9.42864	13.0292	4.34948	12.9269	9.2117	6.43787	6.43764	11.3074	6.76035	10.3133	6.3253	11.3984	2.25847	11.1504	7.4196	14.7315	70.8318	29.6417	52.0382	73.5119	37.034	75.3584	59.293	47.2286	60.8517	49.0795	27.2153	15.2747	22.0411	18.2213	14.5452	12.5584	24.0392	25.334	28.3042	4.61271	5.20003	7.84787	11.1811	11.1461	7.43346	8.1657	11.3191	13.3986
AFF3	ENSG00000144218	3899	22.3212	20.4583	19.863	16.762	11.9434	6.52422	16.6203	26.6116	9.65681	12.8753	9.89394	8.11242	16.7592	21.506	13.4709	9.03388	14.4955	9.0684	50.8906	55.5385	37.0521	31.8601	31.3507	23.5671	43.3311	30.8817	20.3942	50.3601	53.2863	11.0332	3.63683	7.62961	20.0434	29.0905	26.7913	61.9471	125.569	251.086	12.9156	11.1429	13.7338	39.1338	48.2998	76.1929	6.53256	19.2425	17.4182
LOC112268421	NA	112268421	0.970489	1.63666	0.902864	1.04763	1.08577	1.08737	2.77004	2.04704	1.60947	4.29176	0	1.35207	1.28917	2.53012	1.03622	1.12924	2.23008	2.4732	14.7315	8.85397	9.05719	6.37202	8.64846	3.36673	4.7099	2.47054	3.22013	6.29501	7.01135	0	0.727366	1.69547	2.7332	0	6.69782	11.095	33.0444	53.8693	5.53525	3.71431	0.980984	1.5973	3.71537	10.221	1.63314	4.52764	9.37904
IL1R2	ENSG00000115590	7850	1558.6	198.036	351.214	6766.62	2387.6	10215.8	1644.48	2846.42	6666.42	2377.63	11516.5	19917.3	11119.1	27640.3	5610.1	12350.4	11212.8	11791.4	4628.36	1524.49	819.264	248.509	206.482	967.373	842.13	3629.22	4169	484.716	584.747	2108.82	2014.8	1147.83	466.466	159.998	246.982	463.216	304.008	332.346	3749.21	1730.87	1585.27	320.258	286.084	524.988	534.036	372.398	494.409
IL18R1	ENSG00000115604	8809	1198.55	94.9264	331.351	1332.58	933.758	2224.76	803.313	1403.25	1818.7	1170.58	3584.43	5624.61	3041.15	3592.77	2439.26	3270.27	2880.15	2713.93	1131.65	421.771	312.885	231.517	232.427	253.627	442.73	1718.26	1889.14	285.374	326.729	758.351	1022.68	543.398	441.867	337.185	324.007	383.702	354.676	348.781	2234.39	1326.75	1307.65	216.434	137.469	192.341	300.498	239.965	479.671
IL18RAP	ENSG00000115607	8807	1800.26	318.331	912.796	1828.11	2059.7	2504.21	1464.43	3490.21	2195.32	2523.55	5020.47	5575.93	5152.8	5038.74	2727.33	4397.24	3609.38	1976.91	1317.8	745.343	722.105	704.108	677.823	727.213	1008.86	2818.89	2089.87	908.579	1228.39	527.389	784.1	565.439	504.73	404.622	454.615	516.842	432.881	281.216	2142.14	1447.84	1938.42	784.273	574.954	659.719	731.646	608.967	1189.8
SH3RF3-AS1	NA	100287216	6.79342	4.09166	7.22291	8.38101	13.0292	3.26211	2.77004	16.3764	4.82841	18.24	16.961	25.6893	9.02417	11.3855	16.5795	13.5508	4.46016	11.5416	9.37458	4.82944	4.94028	2.12401	7.5674	2.24449	0.94198	1.23527	4.29351	2.09834	5.60908	3.67775	5.81893	9.32508	7.28852	7.93376	8.37228	8.32125	5.5074	7.30432	11.993	3.71431	9.80984	0.798648	6.5019	4.64591	1.63314	4.52764	12.0588
CHCHD5	ENSG00000125611	84269	8.7344	6.54665	7.22291	15.7144	10.8577	10.8737	7.38678	5.11761	3.21894	9.65646	5.65368	13.5207	2.57833	11.3855	6.21732	16.9385	7.80527	12.366	4.01768	7.24416	4.1169	3.18601	3.24317	2.24449	1.88396	1.23527	3.22013	0	5.60908	6.61994	7.27366	3.39094	2.7332	2.64459	0.837228	1.84917	2.20296	4.5652	1.84508	0	2.94295	6.38919	2.78653	0.929182	4.89942	2.26382	5.35945
LINC01961	ENSG00000234148	101927424	0	0	0.902864	5.23813	3.2573	2.17474	0.923348	1.02352	4.82841	8.58352	19.7879	18.929	7.735	8.85543	4.14488	7.90465	8.92031	10.7172	1.33923	0.804906	0	0	0	2.24449	0	0	0	1.04917	1.40227	0	0	0	0	0	0	0	0	0	1.84508	2.22858	2.94295	2.39595	0	0.929182	0	0	0
TFCP2L1	ENSG00000115112	29842	1.94098	5.72832	5.41718	19.9049	24.9726	19.5727	26.7771	23.541	12.8757	34.3341	21.2013	18.929	38.675	27.8313	26.9417	24.8432	22.3008	11.5416	14.7315	10.4638	7.41043	5.31002	0	2.24449	1.88396	1.23527	4.29351	2.09834	5.60908	8.82659	12.3652	6.78188	3.64426	2.64459	0.837228	3.69833	3.30444	1.82608	0.922541	8.91433	1.96197	2.39595	2.78653	1.85836	1.63314	0	10.7189
NEK2P4	NA	100381202	0	0	0.902864	1.04763	1.08577	2.17474	0	0	0	0	0	2.70414	0	0	0	0	0	0.8244	0	0.804906	0	5.31002	7.5674	2.24449	1.88396	1.23527	0	3.1475	9.81589	1.4711	0	0.847735	1.82213	0	0.837228	4.62292	1.10148	0.913039	0	0	0	2.39595	0.928843	3.71673	0	0	0
LOC107985825	NA	107985825	0	0	0	0	0	0	0	0	0	0	0	0	0	0	0	1.12924	0	0.8244	2.67845	0	0	10.62	6.48634	14.5892	8.47782	7.41162	2.14675	8.39334	12.6204	0	0	0.847735	4.55533	1.32229	0.837228	0	0	0	2.76762	0	0	1.5973	5.57306	11.1502	16.3314	4.52764	4.01959
PTP4A1P1	NA	100421652	9.70489	0.818331	0.902864	1.04763	0	3.26211	3.69339	0	3.21894	3.21882	0	2.70414	1.28917	7.59037	1.03622	1.12924	3.34512	2.4732	5.3569	0	0	0	0	0	0	0	1.07338	0	0	3.67775	0.727366	0.847735	0	5.28918	3.34891	0.924583	0	0.913039	0	0	0	0	0	0	0	0	0
LINC01806	ENSG00000227403	100996579	7.76391	3.27333	24.3773	4.1905	26.0584	64.1549	15.6969	13.3058	20.9231	11.8023	14.1342	5.40828	11.6025	27.8313	18.652	5.64618	8.92031	4.9464	9.37458	4.02453	3.29352	23.3641	25.9454	15.7114	16.9556	14.8232	8.58702	15.7375	23.8386	22.0665	7.27366	44.9299	44.6422	43.6357	30.1402	36.9833	50.6681	32.8694	3.69016	0.742861	1.96197	3.99324	17.648	17.6545	88.1895	55.4635	69.6728
SLC4A10	ENSG00000144290	57282	0	9.00164	3.61146	2.09525	1.08577	5.43685	6.46343	9.2117	1.60947	2.14588	0	4.05621	0	1.26506	4.14488	2.25847	1.11504	0	0	36.2208	57.6367	45.6662	34.5938	31.4228	80.0683	30.8817	33.2747	54.5567	40.6658	59.5795	47.2788	42.3867	53.7529	30.4128	28.4658	48.0783	23.1311	23.739	0.922541	6.68575	21.5816	64.6905	37.1537	25.0879	19.5977	22.6382	21.4378
SLC38A11	ENSG00000169507	151258	0.970489	0	0	0	0	0	1.8467	0	0	0	1.41342	0	0	0	0	0	1.11504	0	1.33923	15.2932	4.1169	0	1.08106	1.12224	3.76792	0	0	0	0	0	0	0	0	0	0	0	1.10148	1.82608	0.922541	1.48572	0	0	0	0	0	0	0
SCN3A	ENSG00000153253	6328	2.91147	0	0	0	2.17153	0	0.923348	0	3.21894	2.14588	4.24026	0	1.28917	1.26506	2.07244	1.12924	2.23008	3.2976	12.053	20.9276	9.88057	0	7.5674	2.24449	8.47782	1.23527	1.07338	6.29501	7.01135	3.67775	2.1821	1.69547	0	1.32229	0	8.32125	30.8414	64.8258	3.69016	3.71431	0.980984	2.39595	0.928843	11.1502	0	1.13191	0
DHRS9	ENSG00000073737	10170	723.014	293.781	348.506	848.577	539.625	1303.76	226.22	584.431	1133.07	781.1	1163.24	1729.3	1097.08	2377.05	780.274	1242.16	1132.88	1258.03	333.467	111.882	279.126	332.407	301.615	325.45	116.805	223.584	262.977	156.326	127.607	386.899	373.139	366.221	128.46	231.401	303.077	563.996	645.467	357.911	811.836	626.232	520.902	568.638	365.035	459.945	762.676	399.564	523.886
MYO3B	ENSG00000071909	140469	0	5.72832	0.902864	5.23813	15.2007	6.52422	4.61674	2.04704	20.9231	3.21882	0	12.1686	11.6025	10.1205	7.25354	5.64618	4.46016	2.4732	12.053	2.41472	1.64676	21.2401	77.8361	33.6673	56.5188	27.1759	23.6143	28.3275	25.2409	0	1.45473	0	1.82213	5.28918	7.53505	0	5.5074	8.21735	0	0	0	3.99324	3.71537	0.929182	1.63314	0	1.33986
LOC105373735	NA	105373735	0	0	0	0	0	0	0	0	0	0	0	0	0	0	0	0	0	0	0	0	0.823381	4.24802	5.40529	1.12224	5.65188	0	0	6.29501	1.40227	0	0	0	0	0	0	0	0	0	0	0	0	0	0	0	0	0	0
NCKAP1	ENSG00000061676	10787	96.0784	114.566	56.8804	187.525	150.921	169.63	71.0978	88.0229	231.763	122.315	156.89	214.979	214.002	382.048	202.063	168.256	161.681	133.553	318.736	20.9276	19.7611	41.4181	24.8643	23.5671	24.4915	17.2938	17.174	34.6225	30.8499	44.133	47.2788	65.2756	92.9287	117.684	69.4899	111.875	88.1184	130.565	45.2045	39.3716	26.4866	91.0459	110.532	118.006	26.1302	73.5741	44.2155
C2orf88	ENSG00000187699	84281	117.429	836.335	571.513	926.102	1067.31	1290.71	402.58	449.326	1351.95	645.91	644.519	923.463	947.538	1526.93	755.405	566.876	524.068	398.185	946.832	59.5631	57.6367	407.809	355.668	224.449	144.123	167.997	159.933	249.702	281.856	106.655	191.297	382.328	673.277	952.052	644.666	1150.18	885.589	1079.21	155.909	127.029	85.3456	483.981	833.172	844.627	645.09	764.039	1098.69
PLCL1	ENSG00000115896	5334	154.308	47.4632	37.0174	60.7623	51.031	82.6402	78.4846	83.9288	131.976	115.878	200.706	223.091	198.532	225.181	204.135	229.235	202.937	174.773	76.3359	22.5374	29.6417	3.18601	8.64846	14.5892	15.0717	32.117	40.7883	13.6392	21.0341	31.6286	56.7345	93.2508	39.1758	56.8586	35.1636	33.285	35.2473	43.8259	47.0496	55.7146	36.2964	41.5297	51.0864	63.1844	35.9291	23.7701	44.2155
SATB2	ENSG00000119042	23314	7.76391	7.36498	13.543	4.1905	7.60036	18.4853	4.61674	5.11761	8.04734	15.0212	14.1342	13.5207	18.0483	8.85543	9.32598	4.51694	6.69023	7.4196	9.37458	1.60981	5.76367	4.24802	1.08106	1.12224	2.82594	1.23527	0	1.04917	0	3.67775	4.3642	7.62961	6.37746	6.61147	5.02337	2.77375	0	5.47824	3.69016	8.17147	3.92394	4.79189	3.71537	3.71673	1.63314	1.13191	2.67972
LOC101927741	NA	101927741	6.79342	4.90999	9.9315	1.04763	2.17153	1.08737	1.8467	2.04704	0	0	1.41342	1.35207	0	0	0	0	0	3.2976	1.33923	0	1.64676	2.12401	1.08106	4.48897	0.94198	0	0	2.09834	4.20681	0	0	0.847735	4.55533	6.61147	20.0935	24.0392	42.9577	6.39128	0	2.97144	0	3.19459	4.64422	3.71673	11.432	10.1872	13.3986
DAZAP2P1	NA	645805	21.3507	4.90999	1.80573	3.14288	1.08577	2.17474	0.923348	0	1.60947	3.21882	7.0671	4.05621	2.57833	1.26506	2.07244	0	2.23008	0.8244	58.9259	55.5385	86.455	72.2163	37.837	63.9678	45.215	58.0577	52.5955	47.2126	32.2522	46.3396	52.3703	50.8641	39.1758	23.8013	64.4666	39.7571	71.5962	41.0868	45.2045	46.0574	49.0492	38.3351	22.2922	18.5836	32.6628	36.2211	52.2546
FAM117B	ENSG00000138439	150864	56.2883	97.3814	71.3263	22.0001	38.0018	42.4074	98.7982	44.0115	49.8935	37.5529	24.0281	44.6183	51.5667	18.9759	24.8693	46.2987	45.7166	50.2884	80.3535	76.4661	123.507	112.572	86.4846	106.613	108.328	64.234	85.8702	81.8351	92.5498	74.2905	85.8292	77.9916	81.9959	129.585	72.8388	149.783	80.408	158.869	45.2045	82.4576	140.281	134.173	191.342	164.465	16.3314	70.1784	37.5161
LOC101927865	NA	NA	3.88195	0.818331	0.902864	14.6668	7.60036	20.66	0.923348	6.14113	19.3136	12.8753	15.5476	22.9852	14.1808	36.6868	31.0866	38.394	40.1414	45.342	9.37458	0	0.823381	1.062	2.16211	0	0	1.23527	3.22013	0	0	2.9422	6.54629	5.08641	0	0	2.51168	0	2.20296	2.73912	3.69016	8.91433	2.94295	7.18784	4.64422	11.1502	6.53256	3.39573	6.69931
MYOSLID	ENSG00000229647	105373853	5.82293	7.36498	3.61146	28.2859	7.60036	26.0969	2.77004	6.14113	12.8757	9.65646	14.1342	21.6331	18.0483	22.7711	7.25354	5.64618	15.6105	9.0684	10.7138	4.82944	3.29352	3.18601	0	2.24449	2.82594	2.47054	2.14675	0	0	12.5043	10.1831	4.23867	4.55533	3.96688	4.18614	2.77375	2.20296	2.73912	4.61271	5.20003	0	3.19459	4.64422	5.57509	6.53256	2.26382	4.01959
LINC01857	ENSG00000224137	102724714	0	0.818331	0	1.04763	0	0	0	0	0	2.14588	0	0	1.28917	1.26506	2.07244	1.12924	1.11504	0	6.69613	5.63434	3.29352	1.062	0	0	1.88396	1.23527	0	1.04917	0	0	0	0	0.911066	0	0	0	3.30444	2.73912	1.84508	1.48572	0	0.798648	0	0.929182	0	0	0
MAP2	ENSG00000078018	4133	4.85244	2.45499	0.902864	13.6191	16.2865	7.61159	3.69339	4.09409	6.43787	2.14588	5.65368	5.40828	14.1808	24.0362	8.28976	10.1631	11.1504	2.4732	30.8022	0.804906	0	0	0	1.12224	0.94198	1.23527	0	2.09834	0	4.4133	3.63683	6.78188	5.46639	13.2229	9.20951	12.0196	3.30444	8.21735	4.61271	0	0	2.39595	1.85769	0.929182	3.26628	10.1872	4.01959
IKZF2	ENSG00000030419	22807	34.9376	65.4665	85.7721	20.9525	43.4306	21.7474	48.9374	36.8468	25.7515	33.2611	18.3745	33.8017	30.94	12.6506	17.6157	14.6801	18.9557	16.488	32.1414	126.37	93.042	87.0843	185.942	239.038	176.15	153.173	183.548	157.375	190.709	52.9595	86.5565	108.51	207.723	210.245	113.026	343.945	479.144	539.606	11.0705	10.4001	22.5626	106.22	116.105	147.74	104.521	166.391	46.8952
ATIC	ENSG00000138363	471	12.6164	23.7316	28.8916	19.9049	28.2299	23.9222	39.704	24.5645	12.8757	12.8753	11.3074	14.8728	18.0483	12.6506	23.8331	13.5508	12.2654	20.61	68.3005	58.7582	23.878	42.4802	30.2696	26.9338	32.0273	29.6465	32.2013	61.9009	74.3203	58.8439	24.0031	27.9752	41.909	37.0242	32.6519	35.1342	30.8414	31.9564	26.7537	25.2573	37.2774	41.5297	39.0114	33.4506	9.79883	27.1658	32.1567
LINC00607	ENSG00000235770	646324	5.82293	1.63666	4.51432	4.1905	10.8577	90.2518	0.923348	1.02352	4.82841	4.29176	7.0671	2.70414	5.15667	3.79518	1.03622	0	2.23008	0	10.7138	0.804906	3.29352	24.4261	11.8916	3.36673	0	2.47054	5.36689	6.29501	5.60908	0.735549	2.1821	12.716	14.577	23.8013	25.1168	11.095	14.3192	10.0434	2.76762	0.742861	2.94295	5.59054	17.648	17.6545	164.947	66.7826	150.065
PECR	ENSG00000115425	55825	273.678	118.658	85.7721	369.812	420.191	417.55	206.83	277.375	362.13	398.061	787.275	740.934	501.486	499.699	372.003	475.408	485.042	404.781	198.205	151.322	131.741	80.7123	87.5656	78.557	119.631	155.644	205.015	110.163	77.1249	203.012	208.754	193.284	79.2627	79.3376	108.84	61.9471	67.1902	65.7388	345.03	216.173	132.433	90.2473	38.0826	53.8926	97.9883	88.2889	119.248
TMEM169	ENSG00000163449	92691	48.5244	19.64	10.8344	66.0004	40.1733	54.3685	48.0141	46.0585	49.8935	83.6893	114.487	121.686	85.085	135.362	92.2236	108.407	99.2385	84.0888	33.4806	47.4895	32.1119	10.62	21.6211	14.5892	13.1877	28.4112	33.2747	12.59	23.8386	29.422	47.2788	54.255	17.3102	14.5452	14.2329	18.4917	13.2178	21.9129	52.5848	47.5431	38.2584	21.5635	10.2173	16.7253	34.2959	15.8467	25.4574
IGFBP2	ENSG00000115457	3485	2.91147	15.5483	10.8344	103.715	67.3175	107.65	24.007	18.4234	75.645	27.8964	101.766	113.574	28.3617	110.06	74.6079	62.1079	31.2211	25.5564	5.3569	2.41472	0.823381	1.062	2.16211	0	0	0	0	1.04917	0	136.812	40.7325	28.823	18.2213	14.5452	10.884	7.39667	7.71036	4.5652	43.3594	40.8574	7.84787	4.79189	3.71537	5.57509	0	3.39573	4.01959
DIRC3	NA	729582	6.79342	5.72832	6.32005	1.04763	3.2573	0	0	4.09409	3.21894	2.14588	1.41342	1.35207	1.28917	0	0	0	1.11504	0.8244	12.053	6.43925	6.58705	3.18601	7.5674	8.97794	11.3038	2.47054	4.29351	7.34418	7.01135	1.4711	0	0.847735	0.911066	1.32229	4.18614	1.84917	4.40592	0	0.922541	0	0.980984	5.59054	3.71537	3.71673	0	0	4.01959
VIL1	ENSG00000127831	7429	5.82293	44.1899	18.9601	80.6672	79.2609	80.4654	27.7004	31.7292	94.9587	36.48	39.5758	67.6035	68.3259	129.036	73.5716	68.8834	51.2918	6.5952	17.4099	7.24416	8.23381	27.6121	22.7022	4.48897	3.76792	11.1174	8.58702	8.39334	12.6204	5.88439	7.27366	5.08641	9.11066	29.0905	23.4424	30.5113	18.7252	28.3042	8.30287	5.20003	5.8859	41.5297	30.6518	41.8132	21.2308	27.1658	37.5161
PRKAG3	ENSG00000115592	53632	39.79	42.5532	48.7547	3.14288	18.458	3.26211	29.5471	13.3058	4.82841	13.9482	11.3074	8.11242	3.8675	2.53012	20.7244	14.6801	21.1857	4.9464	9.37458	3.21963	13.1741	12.744	20.5401	10.1002	14.1297	2.47054	4.29351	13.6392	15.425	1.4711	19.6389	37.3003	53.7529	26.4459	44.3731	37.9079	77.1036	80.3475	2.76762	14.1144	31.3915	11.1811	23.2211	16.7253	24.4971	27.1658	17.4182
PTPRN	ENSG00000054356	5798	0	0.818331	0	1.04763	3.2573	3.26211	0	0	1.60947	1.07294	0	0	1.28917	2.53012	0	0	0	0	2.67845	0	0	1.062	3.24317	8.97794	8.47782	2.47054	2.14675	5.24584	4.20681	0.735549	0	0	0	2.64459	1.67446	0	1.10148	1.82608	0.922541	0	0	0.798648	6.5019	10.221	1.63314	0	5.35945
PID1	ENSG00000153823	55022	72.7866	237.316	102.024	60.7623	79.2609	63.0675	86.7947	75.7407	57.9409	46.1364	14.1342	32.4497	36.0967	15.1807	51.811	16.9385	34.5662	33.8004	60.2652	161.786	171.263	120.006	87.5656	54.9899	123.399	50.6461	122.365	135.343	162.663	102.977	105.468	56.7982	92.9287	111.073	77.025	74.8913	51.7695	48.3911	50.7398	108.458	68.6689	99.0324	145.828	92.9182	17.9645	84.8932	45.5553
LINC01907	ENSG00000226125	151475	4.85244	1.63666	1.80573	11.5239	10.8577	11.9611	9.23348	25.5881	9.65681	12.8753	18.3745	33.8017	28.3617	26.5663	11.3984	23.7139	24.5309	6.5952	2.67845	6.43925	1.64676	1.062	0	0	1.88396	4.94108	1.07338	4.19667	5.60908	5.88439	5.81893	1.69547	3.64426	3.96688	6.69782	0	3.30444	1.82608	4.61271	5.94289	4.90492	6.38919	3.71537	1.85836	3.26628	6.79145	14.7385
GPR55	ENSG00000135898	9290	8.7344	30.2783	12.6401	31.4288	35.8303	20.66	20.3137	15.3528	32.1894	20.3859	9.89394	10.8166	20.6267	37.9518	15.5433	14.6801	8.92031	4.122	16.0707	8.04906	4.94028	11.682	18.378	8.97794	18.8396	19.7643	9.6604	17.8359	5.60908	4.4133	1.45473	4.23867	8.19959	9.25606	10.0467	19.4163	7.71036	18.2608	0	2.22858	0.980984	4.79189	21.3634	15.7961	6.53256	7.92336	13.3986
ZBTB8OSP2	NA	729898	7.76391	10.6383	7.22291	9.42864	9.77189	9.78633	7.38678	6.14113	12.8757	7.51058	5.65368	6.76035	9.02417	8.85543	5.1811	6.77541	10.0354	9.8928	0	0	1.64676	0	1.08106	2.24449	2.82594	0	1.07338	0	1.40227	0	0.727366	0.847735	0.911066	0	8.37228	1.84917	1.10148	3.65216	0	0	0	0.798648	1.85769	1.85836	8.1657	0	2.67972
NMUR1	ENSG00000171596	10316	0.970489	14.73	40.6289	8.38101	7.60036	9.78633	11.0802	14.3293	9.65681	10.7294	12.7208	12.1686	9.02417	6.3253	5.1811	11.2924	13.3805	3.2976	1.33923	73.2465	28.8183	41.4181	71.3498	26.9338	59.3447	45.705	28.9812	51.4092	36.459	8.82659	6.54629	7.62961	17.3102	11.9006	26.7913	17.5671	16.5222	19.1738	0.922541	0	0	8.78513	10.2173	15.7961	17.9645	21.5063	26.7972
COL6A3	ENSG00000163359	1293	24.2622	49.9182	11.7372	151.906	138.978	68.5043	58.1709	30.7057	86.9113	93.3458	90.4589	95.9969	81.2175	198.615	117.093	102.76	75.8227	39.5712	342.842	28.1717	9.88057	31.8601	30.2696	3.36673	6.59386	4.94108	12.8805	22.0325	12.6204	44.133	66.1903	82.2303	80.1738	107.106	106.328	34.2096	30.8414	53.8693	35.0566	16.3429	12.7528	19.1676	15.7903	21.3712	17.9645	23.7701	24.1175
RBM44	ENSG00000177483	375316	24.2622	22.0949	15.3487	22.0001	14.115	29.359	18.467	14.3293	32.1894	30.0423	36.7489	62.1952	28.3617	39.2169	47.6661	39.5232	60.2121	35.4492	14.7315	17.7079	27.9949	7.43403	12.9727	10.1002	10.3618	16.0585	40.7883	11.5408	14.0227	22.0665	40.0051	63.5801	23.6877	22.479	16.7446	19.4163	11.0148	20.0869	41.5144	37.8859	33.3535	28.7513	18.5769	18.5836	80.0238	45.2764	33.4966
TWIST2	ENSG00000233608	117581	11.6459	4.09166	2.70859	7.33338	7.60036	10.8737	3.69339	12.2823	8.04734	12.8753	11.3074	5.40828	16.7592	17.7109	7.25354	18.0678	12.2654	6.5952	0	0.804906	1.64676	5.31002	0	0	0.94198	1.23527	4.29351	0	0	5.88439	2.1821	0.847735	0.911066	2.64459	0	0.924583	0	0	0	1.48572	0.980984	0.798648	0	0	0	1.13191	2.67972
CROCC2	ENSG00000226321	728763	0.970489	2.45499	7.22291	0	0	0	0.923348	0	4.82841	1.07294	0	0	0	1.26506	0	0	3.34512	0.8244	0	0	2.47014	1.062	1.08106	3.36673	0	0	3.22013	1.04917	1.40227	0	0	0.847735	0.911066	2.64459	1.67446	2.77375	1.10148	0.913039	0	0	0	4.79189	19.5057	18.5836	0	2.26382	0
LOC200772	ENSG00000233392	200772	0	0.818331	7.22291	2.09525	0	1.08737	0	0	1.60947	0	0	0	0	0	0	0	0	0.8244	0	0	4.1169	4.24802	2.16211	1.12224	2.82594	0	2.14675	2.09834	5.60908	0	0	0	0	1.32229	6.69782	4.62292	4.40592	2.73912	0	0	0	2.39595	45.5133	26.9463	1.63314	2.26382	2.67972
LRRN1	ENSG00000175928	57633	220.301	21.2766	19.863	137.239	112.92	185.94	93.2581	167.858	278.438	309.007	346.288	370.467	399.642	352.952	253.874	242.786	331.167	251.442	22.7668	3.21963	2.47014	2.12401	1.08106	4.48897	8.47782	27.1759	11.8072	1.04917	5.60908	10.2977	32.0041	24.5843	13.666	19.8344	20.0935	22.19	19.8266	13.6956	70.1131	54.9717	58.859	19.1676	27.8653	18.5836	19.5977	24.902	54.9344
PPARG	ENSG00000132170	5468	75.6981	37.6432	12.6401	128.858	87.947	167.455	72.9445	54.2467	170.604	119.096	87.632	155.488	146.965	316.265	197.918	216.813	286.565	337.18	88.3889	65.1974	39.5223	4.24802	8.64846	0	13.1877	102.527	75.1364	11.5408	8.41362	202.276	85.8292	53.4073	57.3971	34.3796	55.257	8.32125	12.1163	12.7826	128.233	86.1719	68.6689	1.5973	6.5019	3.71673	9.79883	14.7148	29.477
KCNH8	ENSG00000183960	131096	0	0.818331	0	2.09525	0	0	0	1.02352	0	1.07294	0	0	0	1.26506	0	0	1.11504	0	2.67845	6.43925	4.1169	3.18601	2.16211	1.12224	1.88396	1.23527	0	3.1475	1.40227	0.735549	0.727366	1.69547	0.911066	0	0	4.62292	7.71036	22.826	0.922541	0.742861	0.980984	0	1.85769	2.78755	0	0	0
ZNF385D	ENSG00000151789	79750	27.1737	13.0933	8.12578	17.8096	10.8577	26.0969	4.61674	4.09409	22.5326	13.9482	4.24026	21.6331	18.0483	31.6265	10.3622	18.0678	17.8406	15.6636	6.69613	3.21963	2.47014	1.062	0	0	0.94198	0	0	0	0	10.2977	3.63683	6.78188	11.8439	11.9006	11.7212	5.5475	2.20296	8.21735	18.4508	5.20003	3.92394	3.99324	2.78653	0.929182	1.63314	3.39573	4.01959
NR1D2	ENSG00000174738	9975	76.6686	166.121	128.207	75.4291	103.148	40.2327	146.812	95.1876	80.4734	82.6164	50.8831	54.0828	42.5425	61.988	76.6803	88.0804	90.3182	56.8836	53.569	117.516	207.492	156.115	148.105	122.324	194.048	134.644	147.053	204.588	168.272	69.8772	99.6491	94.0986	130.282	178.51	111.351	191.389	145.395	178.956	25.8312	112.915	130.471	152.542	263.791	206.278	119.219	103.004	100.49
SLC4A7	ENSG00000033867	9497	116.459	173.486	169.738	103.715	135.721	83.7275	172.666	131.011	135.195	97.6375	80.5649	123.038	86.3742	78.4338	113.984	93.7265	119.309	153.338	104.46	255.155	250.308	288.865	435.666	264.849	451.208	292.759	316.646	480.519	403.854	195.656	173.113	178.872	207.723	198.344	144.84	178.445	168.526	220.956	110.705	131.486	151.072	194.87	213.634	170.04	124.119	196.952	163.463
OSBPL10	ENSG00000144645	114884	5.82293	0.818331	0	1.04763	2.17153	0	1.8467	0	0	3.21882	1.41342	1.35207	0	2.53012	1.03622	1.12924	2.23008	1.6488	18.7492	37.8306	7.41043	1.062	6.48634	4.48897	10.3618	1.23527	2.14675	12.59	12.6204	1.4711	0	1.69547	0	0	0.837228	12.9442	37.4503	95.8691	1.84508	6.68575	3.92394	0	1.85769	22.3004	0	3.39573	0
ZNF860	ENSG00000197385	344787	4.85244	0.818331	0	0	1.08577	0	0.923348	0	0	3.21882	0	0	1.28917	0	0	0	2.23008	0.8244	1.33923	19.3178	7.41043	1.062	7.5674	1.12224	6.59386	3.70581	4.29351	6.29501	4.20681	0	0	0	0	0	0	12.9442	36.3488	81.2605	0.922541	1.48572	0	0	0.928843	20.442	0	0	0
CTDSPL	ENSG00000144677	10217	45.613	159.575	61.3948	210.573	236.697	203.338	96.0282	91.0935	246.249	167.379	154.063	254.189	232.05	365.603	201.027	202.133	160.566	133.553	249.096	21.7325	21.4079	66.9062	68.1066	31.4228	21.6655	32.117	18.2474	39.8684	42.0681	90.4726	88.0113	115.292	98.3951	175.865	152.375	120.196	101.336	161.608	44.282	26.743	23.5436	98.2338	117.034	97.5641	44.0948	59.9912	68.333
SCN5A	ENSG00000183873	6331	9.70489	0	0.902864	0	0	0	1.8467	0	1.60947	2.14588	1.41342	5.40828	5.15667	1.26506	2.07244	10.1631	3.34512	12.366	2.67845	0	0.823381	1.062	0	0	1.88396	1.23527	0	0	1.40227	5.88439	0.727366	1.69547	0.911066	1.32229	1.67446	0	5.5074	0	3.69016	0.742861	0	0	0.928843	0	0	0	0
LOC102724104	NA	102724104	3.88195	15.5483	18.9601	4.1905	11.9434	9.78633	12.0035	11.2587	4.82841	13.9482	7.0671	12.1686	7.735	1.26506	13.4709	4.51694	10.0354	4.9464	6.69613	37.8306	26.3482	64.7822	86.4846	40.4007	81.0102	35.8228	35.4215	57.7042	37.8613	0.735549	14.5473	11.8683	18.2213	17.1898	17.5818	11.095	14.3192	10.9565	11.0705	11.1429	7.84787	8.78513	19.5057	15.7961	31.0296	24.902	18.7581
CCR8	ENSG00000179934	1237	0	7.36498	2.70859	1.04763	7.60036	0	3.69339	3.07057	0	0	1.41342	5.40828	0	0	1.03622	0	4.46016	0.8244	0	3.21963	0.823381	2.12401	4.32423	12.3447	7.53584	3.70581	4.29351	10.4917	12.6204	0.735549	2.1821	2.5432	0.911066	1.32229	0	3.69833	3.30444	10.0434	0	0	0	0	0	0	0	0	1.33986
HNRNPA1P21	NA	344697	5.82293	2.45499	5.41718	4.1905	2.17153	3.26211	0	2.04704	0	4.29176	1.41342	1.35207	2.57833	0	3.10866	0	7.80527	0.8244	0	3.21963	2.47014	2.12401	6.48634	2.24449	15.0717	3.70581	5.36689	9.44251	8.41362	2.9422	2.1821	0	0	2.64459	0	7.39667	7.71036	4.5652	0	0.742861	0.980984	0.798648	0	0	0	0	0
ANO10	ENSG00000160746	55129	235.829	111.293	81.2578	199.049	219.325	259.882	184.67	233.363	251.077	300.423	373.143	355.594	327.449	270.723	235.222	247.303	316.671	282.769	101.781	115.102	123.507	81.7743	77.8361	86.4127	89.4881	179.114	145.979	68.1959	70.1135	177.267	216.028	168.699	142.126	145.452	104.653	93.3829	125.569	94.0431	234.325	179.03	179.52	88.65	80.8093	127.298	140.45	134.697	146.045
LOC105377054	NA	105377054	21.3507	3.27333	7.22291	5.23813	7.60036	2.17474	18.467	11.2587	1.60947	0	18.3745	9.46449	23.205	6.3253	14.5071	20.3262	18.9557	3.2976	12.053	3.21963	6.58705	7.43403	10.8106	4.48897	5.65188	3.70581	16.1007	2.09834	2.80454	3.67775	27.6399	31.3662	22.7766	9.25606	14.2329	25.8883	51.7695	35.6085	15.6832	6.68575	8.82886	15.973	26.9364	21.3712	50.6273	19.2425	20.0979
LINC00694	NA	NA	129.075	36.8249	67.7148	176.001	241.04	241.396	159.739	381.774	159.337	172.743	418.372	513.786	583.993	414.94	237.294	359.097	405.874	135.202	83.032	98.1986	99.6291	36.1081	38.9181	86.4127	101.734	255.701	220.042	58.7534	107.975	62.5217	112.742	100.033	65.5967	40.9911	61.1176	46.2292	74.9006	73.0432	184.508	178.287	177.558	87.0527	39.9402	50.1758	135.551	63.3869	164.803
TMEM158	ENSG00000249992	25907	11.6459	7.36498	6.32005	6.28576	11.9434	19.5727	1.8467	5.11761	4.82841	11.8023	5.65368	12.1686	23.205	21.506	8.28976	6.77541	5.5752	7.4196	29.463	1.60981	3.29352	218.773	311.344	112.224	51.8089	37.0581	48.302	65.0484	63.1022	0	2.90946	14.4115	19.1324	9.25606	5.8606	5.5475	22.0296	17.3477	1.84508	1.48572	0.980984	47.9189	161.619	157.032	1139.93	833.085	811.957
LZTFL1	ENSG00000163818	54585	38.8195	41.7349	60.4919	34.5717	33.6587	64.1549	62.7877	45.035	43.4557	37.5529	18.3745	32.4497	18.0483	31.6265	16.5795	15.8093	33.4512	20.61	41.516	36.2208	30.4651	63.7202	55.1339	37.034	39.5631	34.5876	47.2286	73.4418	58.8953	18.3887	24.0031	131.399	158.525	190.41	89.5834	112.799	114.554	103.173	43.3594	45.3145	36.2964	76.6703	124.465	137.519	388.687	276.186	245.195
LINC02009	ENSG00000283646	105377068	270.766	87.5615	18.9601	0	10.8577	1.08737	17.5436	7.16466	4.82841	53.647	15.5476	5.40828	3.8675	7.59037	30.0504	22.5847	8.92031	7.4196	62.9436	6.43925	19.7611	47.7902	7.5674	26.9338	2.82594	1.23527	2.14675	10.4917	4.20681	30.8931	21.821	47.4731	68.3299	63.4701	96.2812	14.7933	31.9429	16.4347	37.8242	37.1431	5.8859	27.154	3.71537	6.50428	24.4971	30.5615	24.1175
LTF	ENSG00000012223	4057	12653.2	3644.85	920.018	2304.78	2017.35	2467.24	2871.61	1050.13	2467.32	4255.28	1310.24	970.786	631.692	3029.82	1956.38	2930.37	1903.37	3260.5	2196.33	734.88	924.657	1320.07	252.967	620.6	69.7065	217.407	314.5	580.19	63.1022	2209.59	1928.25	2510.99	1926.9	2146.08	2900.99	582.488	647.67	450.128	1593.23	1116.52	651.373	1031.06	158.832	98.4933	620.593	500.304	917.806
CAMP	ENSG00000164047	820	2043.85	1894.44	353.923	88.0006	479.908	81.5528	959.358	688.831	178.651	728.526	357.595	429.958	390.618	546.506	587.537	680.929	497.307	37.9224	198.205	34.611	97.9823	727.473	159.996	299.639	35.7952	64.234	54.7422	243.407	39.2636	72.0838	114.924	152.592	695.143	838.334	1018.07	281.073	310.617	206.347	141.149	118.858	261.923	595.792	147.686	132.873	227.006	219.59	373.822
SPINK8	ENSG00000229453	646424	26.2032	8.18331	5.41718	10.4763	14.115	5.43685	7.38678	23.541	19.3136	13.9482	35.3355	21.6331	51.5667	41.747	18.652	27.1016	25.6459	9.0684	14.7315	2.41472	4.1169	1.062	0	7.8557	1.88396	23.4701	16.1007	0	2.80454	18.3887	9.45576	9.32508	1.82213	13.2229	2.51168	2.77375	3.30444	3.65216	19.3734	14.8572	2.94295	6.38919	8.35959	8.36264	1.63314	6.79145	4.01959
PCBP4	ENSG00000090097	57060	2.91147	4.90999	3.61146	0	7.60036	6.52422	4.61674	4.09409	0	3.21882	2.82684	2.70414	3.8675	3.79518	3.10866	0	2.23008	4.122	8.03535	8.85397	7.41043	7.43403	20.5401	21.3226	16.9556	22.2349	11.8072	23.0817	15.425	0	2.1821	3.39094	1.82213	5.28918	2.51168	5.5475	7.71036	4.5652	0.922541	0	1.96197	1.5973	0.928843	4.64591	0	4.52764	4.01959
CACNA2D3	ENSG00000157445	55799	21.3507	9.81998	25.2802	3.14288	2.17153	4.34948	8.31013	11.2587	12.8757	11.8023	0	1.35207	1.28917	11.3855	15.5433	11.2924	5.5752	4.122	9.37458	11.2687	9.05719	9.55803	10.8106	5.61121	2.82594	2.47054	2.14675	9.44251	14.0227	4.4133	5.81893	8.47735	26.4209	21.1567	22.6052	19.4163	15.4207	17.3477	0.922541	2.97144	7.84787	35.1405	39.9402	47.3883	9.79883	12.451	4.01959
SPATA12	ENSG00000186451	353324	0.970489	0	0	4.1905	1.08577	1.08737	2.77004	2.04704	8.04734	4.29176	1.41342	12.1686	0	5.06024	7.25354	3.38771	3.34512	8.244	2.67845	1.60981	0.823381	1.062	0	0	0	0	0	0	0	3.67775	3.63683	0	0	2.64459	2.51168	0	0	0	4.61271	2.22858	1.96197	0.798648	0	0	0	0	1.33986
FEZF2	ENSG00000153266	55079	0	0	0	0	0	0	0	0	0	0	0	0	0	0	0	0	0	0	0	0	0	0	1.08106	0	0.94198	0	0	0	0	0	0	0	1.82213	1.32229	2.51168	0.924583	1.10148	0	0	0	0	0	0	0	1.63314	0	0
GXYLT2	ENSG00000172986	727936	0.970489	3.27333	0.902864	0	1.08577	0	0.923348	3.07057	0	1.07294	2.82684	4.05621	0	2.53012	2.07244	1.12924	3.34512	3.2976	0	0	0	0	0	0	0	1.23527	0	0	0	5.14884	0.727366	4.23867	3.64426	1.32229	0	0	1.10148	1.82608	1.84508	0	0	2.39595	0	0	1.63314	0	0
CADM2	ENSG00000175161	253559	0	0	0	0	0	1.08737	0	0	0	0	0	0	0	0	0	0	0	0	2.67845	0.804906	1.64676	2.12401	8.64846	1.12224	1.88396	2.47054	3.22013	5.24584	1.40227	0.735549	0	5.08641	9.11066	7.93376	3.34891	3.69833	2.20296	3.65216	1.84508	1.48572	1.96197	2.39595	5.57306	4.64591	0	0	0
PROS2P	NA	5628	0.970489	5.72832	0	6.28576	5.42883	8.69896	2.77004	4.09409	16.0947	4.29176	11.3074	8.11242	6.44584	30.3615	13.4709	10.1631	3.34512	4.122	12.053	1.60981	2.47014	1.062	2.16211	1.12224	0.94198	1.23527	2.14675	1.04917	0	1.4711	2.90946	0.847735	5.46639	3.96688	2.51168	1.84917	1.10148	2.73912	2.76762	1.48572	2.94295	3.19459	1.85769	2.78755	1.63314	3.39573	4.01959
PROS1	ENSG00000184500	5627	37.8491	184.125	65.0062	282.859	327.901	210.95	151.429	139.199	416.852	238.193	319.433	382.636	322.292	656.567	540.907	345.546	269.839	151.69	1095.49	64.3925	57.6367	104.076	104.863	32.545	22.6075	51.8813	56.889	84.9826	60.2976	155.201	257.488	277.209	345.294	401.977	226.052	199.71	111.249	241.955	108.86	109.201	98.0984	111.811	177.409	133.802	124.119	235.437	148.725
TMEM45A	ENSG00000181458	55076	0.970489	1.63666	5.41718	2.09525	6.51459	2.17474	3.69339	5.11761	14.4852	7.51058	5.65368	6.76035	9.02417	10.1205	10.3622	10.1631	10.0354	1.6488	6.69613	1.60981	0.823381	2.12401	1.08106	0	0.94198	0	0	3.1475	1.40227	11.0332	4.3642	6.78188	10.9328	15.8675	6.69782	9.24583	5.5074	6.39128	0.922541	0.742861	0	3.19459	11.1461	4.64591	4.89942	4.52764	8.03917
LINC02085	ENSG00000214407	152225	4.85244	1.63666	7.22291	1.04763	1.08577	2.17474	0	1.02352	3.21894	0	0	1.35207	3.8675	1.26506	3.10866	2.25847	1.11504	4.122	2.67845	3.21963	13.9975	2.12401	0	3.36673	7.53584	2.47054	7.51364	6.29501	11.2182	0.735549	3.63683	2.5432	0.911066	0	7.53505	1.84917	7.71036	0.913039	1.84508	7.42861	9.80984	7.18784	29.723	17.6545	4.89942	13.5829	2.67972
LOC105374031	NA	105374031	73.7571	31.9149	14.4458	16.762	20.6295	21.7474	20.3137	8.18818	14.4852	60.0846	12.7208	17.5769	5.15667	16.4458	11.3984	11.2924	14.4955	9.0684	16.0707	4.82944	10.704	11.682	12.9727	5.61121	4.7099	3.70581	5.36689	5.24584	5.60908	44.133	17.4568	37.3003	35.5316	33.0573	36.838	12.0196	12.1163	7.30432	25.8312	19.3144	1.96197	15.1743	4.64422	8.36264	14.6983	5.65955	5.35945
TRAT1	ENSG00000163519	50852	23.2917	70.3765	63.2005	45.0479	78.1751	39.1453	67.4044	72.6701	25.7515	55.7929	50.8831	20.281	34.8075	6.3253	23.8331	16.9385	32.3361	35.4492	40.1768	70.8318	37.8755	91.3323	147.024	116.713	185.57	156.879	91.2371	233.964	138.825	3.67775	7.27366	5.93414	20.0434	9.25606	10.884	31.4358	34.1459	37.4346	0.922541	2.22858	0	1.5973	11.1461	8.36264	13.0651	27.1658	36.1763
PHLDB2	ENSG00000144824	90102	2.91147	9.00164	16.2516	3.14288	5.42883	8.69896	16.6203	13.3058	11.2663	12.8753	5.65368	6.76035	3.8675	6.3253	4.14488	2.25847	12.2654	2.4732	1.33923	32.1963	17.291	29.7361	27.0264	11.2224	37.6792	30.8817	31.1279	47.2126	25.2409	8.09104	11.6379	8.47735	13.666	17.1898	15.9073	17.5671	24.2325	14.6086	4.61271	1.48572	0.980984	7.18784	8.35959	15.7961	9.79883	20.3744	8.03917
CD200	ENSG00000091972	4345	0	4.09166	0.902864	3.14288	1.08577	0	0.923348	1.02352	3.21894	4.29176	0	0	0	1.26506	0	1.12924	2.23008	1.6488	54.9082	14.4883	8.23381	2.12401	3.24317	1.12224	4.7099	3.70581	2.14675	3.1475	8.41362	2.9422	0.727366	0.847735	0	1.32229	0.837228	9.24583	29.7399	46.565	4.61271	5.20003	0	1.5973	0.928843	8.36264	1.63314	2.26382	0
BTLA	ENSG00000186265	151888	29.1147	25.3683	13.543	8.38101	32.573	14.1358	37.8573	31.7292	14.4852	16.0941	16.961	18.929	9.02417	12.6506	16.5795	10.1631	24.5309	22.2588	65.6221	107.857	67.5172	50.9762	84.3225	62.8456	97.0239	59.293	56.889	93.3759	56.0908	9.56214	29.822	44.0822	27.332	37.0242	12.5584	53.6258	106.844	193.564	4.61271	5.94289	8.82886	6.38919	12.075	52.9634	22.8639	22.6382	13.3986
IGSF11	ENSG00000144847	152404	1.94098	1.63666	0.902864	1.04763	0	1.08737	4.61674	0	0	1.07294	1.41342	2.70414	1.28917	3.79518	2.07244	3.38771	6.69023	5.7708	1.33923	0	0	0	0	1.12224	0	0	0	0	0	0.735549	0	0	0	0	0.837228	0.924583	3.30444	0	0.922541	0	0	0.798648	0	0	0	0	0
UPK1B	ENSG00000114638	7348	1.94098	1.63666	3.61146	3.14288	2.17153	3.26211	1.8467	3.07057	1.60947	6.43764	2.82684	4.05621	7.735	8.85543	7.25354	4.51694	1.11504	2.4732	2.67845	4.02453	2.47014	0	1.08106	0	1.88396	3.70581	1.07338	1.04917	0	2.9422	0.727366	1.69547	2.7332	0	2.51168	9.24583	6.60888	2.73912	3.69016	2.97144	0	1.5973	0	1.85836	8.1657	2.26382	4.01959
FSTL1	ENSG00000163430	11167	6.79342	102.291	41.5317	125.715	153.093	153.319	45.244	39.9174	91.7397	78.3246	106.006	129.799	126.338	303.615	126.419	159.222	99.2385	55.2348	212.937	4.82944	1.64676	15.9301	9.72951	4.48897	6.59386	8.64689	2.14675	13.6392	9.81589	31.6286	45.824	46.6254	64.6857	89.916	110.514	98.0058	46.2621	76.6953	11.0705	8.91433	1.96197	8.78513	24.1499	27.8755	26.1302	26.0339	28.1371
LOC105369194	NA	105369194	4.85244	37.6432	18.9601	84.8577	91.2043	48.9317	24.9304	38.8939	70.8166	37.5529	32.5087	74.3638	37.3859	132.831	51.811	55.3325	31.2211	21.4344	46.8729	4.82944	7.41043	24.4261	24.8643	3.36673	6.59386	11.1174	6.44026	15.7375	1.40227	6.61994	10.9105	10.1728	25.5098	26.4459	36.838	44.38	38.5518	32.8694	7.38033	3.71431	3.92394	20.7649	23.2211	32.5214	16.3314	24.902	13.3986
HEG1	ENSG00000173706	57493	37.8491	67.1032	161.613	74.3815	54.2883	66.3296	95.1048	54.2467	49.8935	33.2611	16.961	37.8579	47.6992	22.7711	44.5575	33.8771	54.6369	90.684	50.8906	196.397	142.445	186.913	199.996	122.324	188.396	123.527	126.659	146.884	127.607	90.4726	80.7376	83.078	83.818	109.75	106.328	102.629	83.7124	88.5648	42.4369	68.3432	123.604	133.374	143.971	133.802	102.888	78.1017	76.3722
GP9	ENSG00000169704	2815	11.6459	146.481	72.2291	287.05	289.899	188.115	62.7877	78.8112	255.906	131.972	186.571	196.05	195.953	451.627	190.665	217.942	158.336	109.645	523.637	20.9276	21.4079	104.076	71.3498	28.0561	15.0717	28.4112	22.5409	35.6717	32.2522	63.2572	77.1008	97.4895	151.237	128.263	230.238	183.992	144.294	167.999	46.1271	22.2858	28.4485	95.8378	114.248	137.519	45.7279	89.4208	83.0715
RAB6B	ENSG00000154917	51560	30.0851	72.8315	27.0859	119.429	149.836	172.892	49.8608	39.9174	101.397	69.7411	70.671	105.461	108.29	153.072	91.1874	66.6249	64.6723	43.6932	58.9259	12.0736	9.88057	63.7202	42.1612	42.6452	20.7235	22.2349	16.1007	37.77	33.6545	12.5043	22.5483	40.6913	67.4189	75.3708	72.0016	46.2292	60.5814	54.7824	19.3734	19.3144	11.7718	43.127	65.019	87.3431	60.4261	73.5741	75.0323
CLDN18	ENSG00000066405	51208	18.4393	11.4566	1.80573	1.04763	3.2573	4.34948	4.61674	3.07057	0	6.43764	0	0	0	1.26506	2.07244	6.77541	3.34512	0	2.67845	2.41472	3.29352	0	0	1.12224	0.94198	0	2.14675	3.1475	0	9.56214	8.00102	5.08641	13.666	7.93376	20.9307	5.5475	8.81184	2.73912	1.84508	6.68575	0.980984	6.38919	0	2.78755	1.63314	3.39573	5.35945
LOC105374127	NA	105374127	21.3507	8.18331	5.41718	3.14288	2.17153	1.08737	0	1.02352	3.21894	9.65646	5.65368	0	0	1.26506	12.4346	2.25847	6.69023	2.4732	0	0.804906	4.1169	2.12401	0	2.24449	0.94198	0	1.07338	0	0	4.4133	7.27366	5.93414	8.19959	14.5452	13.3956	3.69833	6.60888	1.82608	0.922541	0.742861	0	5.59054	0	0.929182	11.432	3.39573	2.67972
LOC105374128	NA	105374128	14.5573	10.6383	0.902864	2.09525	1.08577	0	3.69339	1.02352	0	3.21882	0	0	2.57833	2.53012	2.07244	1.12924	0	2.4732	8.03535	2.41472	4.94028	4.24802	2.16211	2.24449	2.82594	1.23527	0	0	2.80454	8.82659	8.00102	7.62961	9.11066	13.2229	5.8606	1.84917	4.40592	3.65216	2.76762	0	0	1.5973	0.928843	1.85836	3.26628	5.65955	2.67972
PAQR9	ENSG00000188582	344838	10.6754	3.27333	11.7372	7.33338	54.2883	110.912	3.69339	6.14113	17.7042	28.9694	15.5476	13.5207	19.3375	11.3855	5.1811	0	4.46016	1.6488	2.67845	0	1.64676	22.3021	23.7833	6.73346	2.82594	9.88216	8.58702	9.44251	15.425	0	0	26.2798	20.0434	10.5784	25.1168	6.47208	26.4355	13.6956	1.84508	0	0	15.1743	20.4345	38.0965	96.3552	22.6382	77.712
UBQLN4P1	NA	285329	5.82293	0	0	29.3335	44.5164	46.7569	6.46343	47.082	17.7042	35.407	35.3355	40.5621	68.3259	82.229	47.6661	73.4003	43.4865	30.5028	0	5.63434	2.47014	1.062	0	0	0	9.88216	3.22013	0	0	9.56214	0	0	0	1.32229	0	0	0	0	43.3594	18.5715	6.86689	0.798648	0.928843	0	0	0	8.03917
GYG1	ENSG00000163754	2992	731.748	184.943	162.516	1305.34	1268.17	1357.04	810.699	1760.46	1269.87	1490.31	1937.8	2595.97	3212.61	2397.29	1489.05	1905.02	2390.64	1446.82	263.827	617.363	404.28	128.502	157.834	153.747	191.222	1814.61	1138.85	184.654	228.57	810.575	844.472	512.032	270.586	279.004	193.4	128.517	136.583	167.086	1767.59	1321.55	1290.97	277.93	148.615	98.4933	328.261	201.48	267.972
MINDY4B	ENSG00000214237	646951	2.91147	0	0	1.04763	5.42883	1.08737	9.23348	9.2117	1.60947	4.29176	8.48052	13.5207	10.3133	7.59037	5.1811	11.2924	11.1504	0.8244	0	0	0.823381	0	2.16211	0	0.94198	1.23527	0	1.04917	0	0.735549	0.727366	0.847735	0.911066	2.64459	0	0	0	0.913039	0	0.742861	3.92394	2.39595	1.85769	1.85836	0	0	0
SUCNR1	ENSG00000198829	56670	41.731	18.8216	19.863	15.7144	15.2007	40.2327	25.8537	5.11761	45.0651	43.9905	36.7489	32.4497	36.0967	53.1326	68.3905	71.1418	63.5572	66.7764	74.9966	4.82944	12.3507	32.9221	9.72951	10.1002	6.59386	6.17635	8.58702	8.39334	4.20681	191.978	122.925	149.201	117.527	183.799	65.3038	120.196	53.9725	75.7823	128.233	78.0004	32.3725	98.2338	78.0228	67.8303	42.4616	55.4635	91.1106
PLCH1	ENSG00000114805	23007	3.88195	24.5499	7.22291	23.0478	26.0584	45.6696	5.54009	14.3293	19.3136	24.6776	18.3745	14.8728	25.7833	48.0723	27.9779	11.2924	22.3008	9.8928	49.5513	0	0.823381	9.55803	11.8916	4.48897	1.88396	1.23527	2.14675	6.29501	4.20681	5.88439	10.1831	16.9547	30.9762	35.7019	24.2796	36.9833	15.4207	31.9564	16.6057	5.94289	1.96197	14.3757	15.7903	13.9377	11.432	7.92336	9.37904
LOC101928236	NA	101928236	114.518	18.0033	22.5716	17.8096	19.5438	9.78633	24.007	24.5645	11.2663	40.7717	31.0952	40.5621	51.5667	45.5422	33.159	28.2309	33.4512	37.098	9.37458	9.65888	14.8209	22.3021	12.9727	12.3447	21.6655	28.4112	25.7611	19.9342	16.8272	16.1821	19.6389	23.7366	23.6877	27.7682	20.0935	26.8129	37.4503	25.5651	35.9791	26.743	22.5626	19.1676	24.1499	13.0086	48.9942	30.5615	29.477
VEPH1	ENSG00000197415	79674	66.9637	101.473	52.3661	141.43	155.264	127.222	65.5577	57.3173	152.9	126.607	121.554	141.967	146.965	226.446	144.035	99.3727	78.0527	42.0444	93.7458	2.41472	12.3507	31.8601	32.4317	17.9559	11.3038	9.88216	8.58702	15.7375	23.8386	16.9176	25.4578	55.9505	61.0414	78.0153	104.653	77.665	67.1902	96.7822	20.2959	18.5715	9.80984	35.1405	52.9441	52.0342	53.8936	47.5402	36.1763
PTX3	ENSG00000163661	5806	328.025	49.9182	12.6401	59.7147	78.1751	41.3201	63.711	44.0115	54.7219	123.388	52.2965	45.9704	60.5909	75.9037	82.8976	140.025	83.6279	81.6156	34.8199	30.5864	11.5273	16.9921	8.64846	26.9338	8.47782	23.4701	17.174	15.7375	9.81589	122.101	48.0061	75.4484	58.3082	44.958	41.8614	24.9638	14.3192	15.5217	150.374	64.6289	37.2774	58.3013	17.648	14.8669	22.8639	16.9786	25.4574
B3GALNT1	ENSG00000169255	8706	12.6164	8.18331	11.7372	24.0954	22.8011	25.0095	23.0837	41.9644	45.0651	52.5741	33.9221	44.6183	39.9642	92.3494	65.2819	57.591	69.1324	47.8152	5.3569	13.6834	11.5273	7.43403	12.9727	6.73346	7.53584	13.588	7.51364	12.59	11.2182	33.8353	26.9125	27.1275	39.1758	35.7019	29.303	29.5867	22.0296	19.1738	18.4508	19.3144	12.7528	11.9797	25.0788	19.5128	22.8639	35.0892	44.2155
SPTSSB	ENSG00000196542	165679	0.970489	25.3683	102.926	15.7144	29.3157	11.9611	22.1603	33.7762	22.5326	20.3859	21.2013	18.929	16.7592	6.3253	11.3984	5.64618	12.2654	19.7856	4.01768	29.7815	20.5845	38.2321	25.9454	10.1002	32.0273	24.7054	24.6877	26.2292	18.2295	61.0506	73.464	96.6418	201.345	148.097	108.84	157.179	67.1902	87.6518	3.69016	0	12.7528	27.9527	28.7941	15.7961	58.793	58.8593	21.4378
GHSR	ENSG00000121853	2693	0	0.818331	2.70859	7.33338	5.42883	4.34948	0	1.02352	12.8757	2.14588	1.41342	5.40828	2.57833	8.85543	5.1811	4.51694	5.5752	0	1.33923	0	0.823381	1.062	1.08106	0	0	0	0	0	0	2.20665	1.45473	0	4.55533	7.93376	0.837228	1.84917	1.10148	2.73912	0.922541	0.742861	0	0.798648	0	0.929182	0	3.39573	1.33986
NMRAL2P	ENSG00000171658	344887	1.94098	0.818331	0.902864	3.14288	0	1.08737	1.8467	6.14113	9.65681	1.07294	7.0671	2.70414	1.28917	16.4458	4.14488	4.51694	11.1504	9.0684	14.7315	0.804906	0	0	0	0	0	0	2.14675	0	0	7.35549	9.45576	3.39094	3.64426	5.28918	4.18614	8.32125	4.40592	4.5652	7.38033	10.4001	3.92394	2.39595	4.64422	8.36264	1.63314	2.26382	10.7189
LOC105374264	NA	105374264	1.94098	2.45499	4.51432	1.04763	4.34306	5.43685	5.54009	12.2823	3.21894	1.07294	8.48052	17.5769	12.8917	12.6506	12.4346	15.8093	15.6105	7.4196	0	0.804906	2.47014	6.37202	3.24317	4.48897	1.88396	0	0	4.19667	0	0	3.63683	2.5432	19.1324	9.25606	15.9073	6.47208	7.71036	8.21735	5.53525	5.20003	10.7908	6.38919	14.8615	20.442	9.79883	12.451	20.0979
TP63	ENSG00000073282	8626	0	0	1.80573	1.04763	0	0	0.923348	0	0	0	0	0	2.57833	0	0	1.12924	0	0	18.7492	1.60981	0	2.12401	1.08106	0	1.88396	0	1.07338	6.29501	2.80454	0	0.727366	0	0	1.32229	0	0	0	0	0	0	0	0	0.928843	0.929182	1.63314	3.39573	0
HES1	ENSG00000114315	3280	4.85244	6.54665	3.61146	3.14288	1.08577	6.52422	0.923348	5.11761	1.60947	2.14588	2.82684	0	7.735	1.26506	2.07244	1.12924	1.11504	1.6488	20.0884	2.41472	5.76367	6.37202	7.5674	23.5671	1.88396	11.1174	1.07338	4.19667	7.01135	0	7.27366	5.93414	1.82213	1.32229	0.837228	7.39667	9.91332	22.826	7.38033	7.42861	11.7718	39.9324	13.9326	12.0794	21.2308	7.92336	2.67972
GP5	ENSG00000178732	2814	3.88195	16.3666	2.70859	26.1907	28.2299	16.3106	12.9269	10.2352	28.9704	20.3859	8.48052	21.6331	11.6025	37.9518	15.5433	13.5508	8.92031	9.0684	29.463	7.24416	4.1169	6.37202	4.32423	4.48897	0.94198	2.47054	3.22013	0	8.41362	3.67775	4.3642	10.1728	5.46639	10.5784	15.0701	15.7179	14.3192	10.0434	3.69016	0.742861	1.96197	6.38919	8.35959	4.64591	0	3.39573	0
LOC105374304	NA	105374304	17.4688	4.09166	0.902864	81.7148	55.374	131.572	23.0837	69.5995	75.645	62.2305	86.2186	77.068	88.9526	111.325	52.8472	59.8495	72.4775	59.3568	6.69613	16.903	11.5273	2.12401	5.40529	2.24449	1.88396	43.2344	20.3942	1.04917	4.20681	30.8931	25.4578	14.4115	4.55533	3.96688	4.18614	4.62292	4.40592	0.913039	78.416	47.5431	30.4105	3.99324	2.78653	2.78755	17.9645	5.65955	6.69931
SLC51A	ENSG00000163959	200931	50.4654	23.7316	16.2516	238.859	152.007	252.27	48.0141	107.47	206.012	130.899	168.197	202.81	174.038	193.554	112.948	111.794	165.026	118.714	30.8022	27.3668	26.3482	16.9921	9.72951	13.4669	24.4915	86.4689	61.1825	18.885	12.6204	55.9017	75.6461	45.7777	16.3992	17.1898	19.2562	21.2654	16.5222	13.6956	181.741	112.915	106.927	27.154	13.9326	15.7961	31.0296	7.92336	33.4966
ZFYVE28	ENSG00000159733	57732	1.94098	18.8216	16.2516	9.42864	14.115	7.61159	8.31013	14.3293	4.82841	6.43764	9.89394	2.70414	7.735	6.3253	7.25354	3.38771	5.5752	9.8928	9.37458	15.2932	19.7611	20.1781	34.5938	34.7895	30.1433	20.9996	15.0273	18.885	30.8499	8.09104	5.81893	6.78188	5.46639	14.5452	9.20951	9.24583	6.60888	5.47824	0.922541	5.94289	4.90492	6.38919	4.64422	0.929182	4.89942	12.451	10.7189
CYTL1	ENSG00000170891	54360	0	2.45499	2.70859	5.23813	2.17153	5.43685	1.8467	2.04704	4.82841	3.21882	1.41342	4.05621	0	5.06024	2.07244	3.38771	4.46016	8.244	0	0.804906	0.823381	0	0	0	0	0	1.07338	0	0	4.4133	1.45473	1.69547	0	1.32229	0.837228	3.69833	2.20296	0.913039	0.922541	2.22858	0.980984	4.79189	2.78653	1.85836	0	4.52764	2.67972
LOC107986256	NA	107986256	1.94098	7.36498	0	5.23813	6.51459	5.43685	4.61674	3.07057	4.82841	8.58352	2.82684	1.35207	3.8675	5.06024	6.21732	5.64618	11.1504	6.5952	5.3569	8.85397	1.64676	0	0	4.48897	1.88396	1.23527	1.07338	0	0	8.09104	0.727366	0.847735	2.7332	9.25606	1.67446	0.924583	2.20296	0	3.69016	4.45717	0	0	0.928843	0	0	7.92336	6.69931
C4orf50	ENSG00000181215	389197	2.91147	3.27333	9.02864	5.23813	4.34306	1.08737	2.77004	4.09409	1.60947	3.21882	0	1.35207	2.57833	0	1.03622	1.12924	0	1.6488	2.67845	2.41472	2.47014	7.43403	22.7022	21.3226	21.6655	18.529	18.2474	28.3275	26.6431	0	0	0	0	0	0	0	0	0	0	0	0	0	0	0	3.26628	1.13191	8.03917
S100P	ENSG00000163993	6286	978.253	346.154	269.956	1588.2	1788.26	1631.06	1120.94	2256.87	1369.66	1899.1	3765.35	2545.95	2191.58	2369.46	1452.78	2344.29	1955.78	1475.68	692.38	251.131	320.295	426.926	376.208	447.775	338.171	618.87	542.056	332.586	349.165	675.234	943.394	841.801	412.713	277.682	318.984	317.132	273.167	308.607	1378.28	782.976	1113.42	604.577	520.152	690.382	316.829	201.48	400.619
ABLIM2	ENSG00000163995	84448	0	0.818331	2.70859	0	0	0	4.61674	0	0	1.07294	0	0	1.28917	0	0	0	0	1.6488	1.33923	4.82944	2.47014	1.062	2.16211	2.24449	5.65188	4.94108	2.14675	4.19667	5.60908	0	0	0	0	0	1.67446	1.84917	4.40592	0	0	0	0.980984	0.798648	0	1.85836	0	0	1.33986
UNC93B7	NA	100887746	0	0	0	0	0	0	1.8467	0	0	1.07294	0	0	0	0	0	0	0	0	0	0	0	0	0	0	0	0	0	0	0	0	0	0	0	0	0	0	0	0.913039	2.76762	1.48572	2.94295	3.19459	3.71537	1.85836	1.63314	0	0
HS3ST1	ENSG00000002587	9957	7.76391	6.54665	9.9315	9.42864	9.77189	11.9611	6.46343	4.09409	8.04734	3.21882	2.82684	8.11242	7.735	3.79518	3.10866	4.51694	7.80527	4.122	18.7492	12.0736	13.1741	5.31002	9.72951	7.8557	9.4198	4.94108	6.44026	8.39334	11.2182	9.56214	5.09156	3.39094	5.46639	3.96688	3.34891	10.1704	8.81184	24.6521	3.69016	6.68575	3.92394	5.59054	11.1461	13.0086	4.89942	9.05527	8.03917
LOC105374406	NA	105374406	2.91147	0	0	4.1905	4.34306	2.17474	0.923348	2.04704	4.82841	1.07294	7.0671	5.40828	5.15667	12.6506	11.3984	19.197	11.1504	6.5952	5.3569	0.804906	1.64676	0	2.16211	0	0	0	1.07338	0	0	1.4711	1.45473	2.5432	0	0	0	0.924583	0	0.913039	5.53525	3.71431	0.980984	0	1.85769	0	1.63314	1.13191	0
NSUN7	ENSG00000179299	79730	202.832	21.2766	13.543	204.287	208.467	220.736	151.429	286.586	178.651	248.922	503.177	478.633	554.342	376.988	299.468	439.273	427.06	192.085	79.0143	70.8318	77.3978	25.4881	34.5938	34.7895	43.3311	160.585	129.879	25.18	23.8386	64.7283	216.755	84.7735	44.6422	21.1567	19.2562	36.0588	44.0592	43.8259	274.917	156.744	289.39	71.0797	28.7941	40.884	78.3907	43.0125	71.0127
APBB2	ENSG00000163697	323	9.70489	6.54665	6.32005	12.5715	9.77189	15.2232	8.31013	6.14113	22.5326	21.4588	21.2013	21.6331	23.205	25.3012	22.7968	21.4555	6.69023	14.0148	8.03535	4.82944	0.823381	1.062	0	0	1.88396	1.23527	0	0	2.80454	11.7688	10.1831	14.4115	8.19959	5.28918	5.8606	4.62292	2.20296	6.39128	11.0705	17.8287	12.7528	8.78513	5.57306	4.64591	0	0	5.35945
SULT1B1	ENSG00000173597	27284	323.173	110.475	104.732	291.24	290.985	349.046	457.057	587.502	535.953	479.604	815.543	985.659	1249.2	717.29	482.879	654.957	827.359	580.378	178.117	123.151	192.671	39.2941	82.1603	118.958	162.962	475.579	401.443	124.851	144.434	119.159	525.886	524.748	221.389	181.154	153.213	165.5	149.801	201.782	636.553	477.66	747.51	416.894	235.926	178.403	547.102	217.327	210.358
JCHAIN	ENSG00000132465	3512	34.9376	10.6383	9.02864	4.1905	5.42883	10.8737	45.244	41.9644	17.7042	13.9482	9.89394	13.5207	2.57833	11.3855	2.07244	5.64618	10.0354	6.5952	48.2121	280.912	41.9924	18.0541	24.8643	5.61121	9.4198	18.529	11.8072	68.1959	29.4477	25.7442	18.1841	34.7571	35.5316	37.0242	42.6986	56.3996	107.945	160.695	8.30287	17.0858	27.4676	43.127	33.4383	44.6007	6.53256	7.92336	12.0588
ADAMTS3	ENSG00000156140	9508	14.5573	0	9.02864	40.8574	29.3157	70.6791	9.23348	11.2587	45.0651	23.6047	35.3355	64.8993	50.2775	99.9398	20.7244	22.5847	51.2918	51.1128	13.3923	2.41472	2.47014	23.3641	22.7022	23.5671	1.88396	22.2349	22.5409	9.44251	11.2182	10.2977	9.45576	10.1728	11.8439	21.1567	13.3956	2.77375	8.81184	8.21735	11.993	7.42861	3.92394	3.99324	17.648	21.3712	31.0296	28.2977	25.4574
CXCL8	ENSG00000169429	3576	32.0261	12.275	26.1831	2.09525	16.2865	0	12.0035	17.3999	4.82841	7.51058	5.65368	5.40828	11.6025	6.3253	8.28976	25.9724	25.6459	9.8928	574.528	6.43925	18.1144	90.2703	69.1877	243.527	129.993	59.293	33.2747	200.391	173.881	5.88439	41.4599	26.2798	113.883	108.428	60.2804	330.076	290.791	228.26	26.7537	29.7144	11.7718	15.1743	87.3112	86.4139	22.8639	62.255	28.1371
PARM1	ENSG00000169116	25849	0.970489	0	0	1.04763	1.08577	0	0	0	0	0	2.82684	0	0	0	0	0	0	0	5.3569	6.43925	0	0	0	0	2.82594	2.47054	1.07338	1.04917	1.40227	0	2.90946	0.847735	0	1.32229	0.837228	0.924583	0	0	0.922541	0.742861	0.980984	3.99324	0.928843	0	0	0	0
CCDC158	ENSG00000163749	339965	0.970489	0	0.902864	0	3.2573	1.08737	2.77004	3.07057	3.21894	8.58352	0	8.11242	1.28917	6.3253	6.21732	7.90465	8.92031	3.2976	0	0	2.47014	1.062	0	0	0	1.23527	0	0	0	1.4711	2.1821	0.847735	0.911066	0	0	0	0	3.65216	4.61271	0.742861	0.980984	0.798648	0.928843	0	0	6.79145	0
LOC105377295	NA	105377295	6.79342	9.00164	10.8344	18.8573	18.458	11.9611	18.467	15.3528	19.3136	21.4588	19.7879	33.8017	41.2534	26.5663	34.1953	39.5232	39.0264	32.976	6.69613	12.0736	10.704	6.37202	16.2159	8.97794	8.47782	18.529	26.8344	9.44251	2.80454	11.7688	17.4568	27.1275	22.7766	33.0573	36.838	17.5671	30.8414	33.7825	11.0705	11.8858	1.96197	6.38919	9.28843	6.50428	17.9645	7.92336	16.0783
FRAS1	ENSG00000138759	80144	1.94098	4.09166	12.6401	2.09525	3.2573	5.43685	1.8467	3.07057	1.60947	2.14588	1.41342	0	1.28917	0	2.07244	3.38771	2.23008	0.8244	4.01768	2.41472	0	0	0	0	0	0	1.07338	0	0	15.4465	8.00102	13.5638	14.577	1.32229	9.20951	5.5475	6.60888	1.82608	5.53525	2.22858	2.94295	0.798648	3.71537	1.85836	1.63314	1.13191	0
ANXA3	ENSG00000138772	306	3552.96	585.925	456.849	4029.17	4069.45	4827.92	1662.95	4777.8	4664.24	4889.39	6084.77	6253.32	6017.83	6770.61	3944.89	4598.25	5283.06	3740.3	1005.76	1196.09	810.207	212.401	112.43	237.915	506.785	3807.1	2420.47	300.062	591.758	2859.08	3405.53	1636.13	848.202	674.37	674.806	244.09	315.023	244.695	5645.95	3821.28	3748.34	848.963	195.057	217.429	779.007	485.589	1031.69
LOC101928893	NA	101928893	5.82293	9.00164	17.1544	4.1905	13.0292	10.8737	5.54009	11.2587	6.43787	19.3129	12.7208	6.76035	18.0483	12.6506	24.8693	44.0402	33.4512	11.5416	0	0	0.823381	0	0	0	0	0	0	0	0	2.9422	5.81893	10.1728	17.3102	15.8675	23.4424	21.2654	19.8266	10.0434	10.148	13.3715	9.80984	11.1811	19.5057	12.0794	11.432	19.2425	21.4378
MAPK10	ENSG00000109339	5602	2.91147	6.54665	2.70859	6.28576	10.8577	16.3106	2.77004	9.2117	27.361	11.8023	11.3074	8.11242	16.7592	22.7711	13.4709	5.64618	15.6105	9.8928	2.67845	4.02453	2.47014	1.062	3.24317	0	1.88396	1.23527	5.36689	1.04917	5.60908	0	2.1821	2.5432	3.64426	7.93376	6.69782	9.24583	5.5074	7.30432	4.61271	2.97144	0	2.39595	1.85769	4.64591	1.63314	3.39573	6.69931
SPARCL1	ENSG00000152583	8404	6.79342	0.818331	2.70859	1.04763	1.08577	0	1.8467	0	0	0	0	0	0	0	0	0	0	0	68.3005	3.21963	3.29352	1.062	1.08106	0	0.94198	1.23527	0	0	0	4.4133	0.727366	0.847735	0.911066	1.32229	0	0.924583	0	0	13.8381	9.6572	0	0.798648	3.71537	1.85836	1.63314	2.26382	2.67972
LOC105377342	NA	105377342	8.7344	0	1.80573	1.04763	3.2573	17.3979	0	3.07057	1.60947	2.14588	0	1.35207	2.57833	7.59037	1.03622	1.12924	2.23008	0	1.33923	1.60981	0.823381	2.12401	1.08106	1.12224	0	0	1.07338	1.04917	2.80454	0.735549	0	0	0	1.32229	1.67446	0.924583	4.40592	5.47824	0.922541	0	0	0	1.85769	2.78755	14.6983	6.79145	8.03917
LOC105377343	NA	105377343	1.94098	2.45499	1.80573	6.28576	2.17153	5.43685	0.923348	3.07057	8.04734	0	2.82684	0	1.28917	7.59037	1.03622	1.12924	0	0	20.0884	0.804906	0.823381	4.24802	4.32423	5.61121	2.82594	0	3.22013	2.09834	2.80454	0.735549	0.727366	1.69547	0.911066	0	10.884	12.0196	11.0148	2.73912	2.76762	0	0	2.39595	1.85769	2.78755	0	1.13191	0
LOC100507053	ENSG00000246090	100507053	1.94098	0	0.902864	0	0	0	3.69339	0	3.21894	2.14588	0	0	1.28917	2.53012	1.03622	2.25847	3.34512	0.8244	9.37458	5.63434	8.23381	2.12401	17.2969	4.48897	8.47782	8.64689	3.22013	12.59	12.6204	1.4711	1.45473	2.5432	0.911066	1.32229	5.02337	2.77375	4.40592	2.73912	0.922541	0	0	0.798648	1.85769	1.85836	0	1.13191	0
LINC01218	NA	107986233	0.970489	29.4599	19.863	47.1432	55.374	39.1453	27.7004	23.541	83.6924	49.3552	76.3247	75.7159	77.35	142.952	68.3905	49.6864	37.9113	18.1368	180.795	4.02453	0.823381	18.0541	7.5674	0	1.88396	2.47054	4.29351	3.1475	2.80454	1.4711	1.45473	6.78188	10.0217	2.64459	11.7212	12.0196	7.71036	8.21735	1.84508	0.742861	2.94295	8.78513	13.0038	6.50428	4.89942	24.902	18.7581
BANK1	ENSG00000153064	55024	32.0261	92.4714	49.6575	68.0957	71.6605	76.1159	36.9339	38.8939	111.053	47.2094	43.816	68.9555	67.0367	69.5783	65.2819	35.0063	36.7963	26.3808	184.813	123.151	37.0521	36.1081	38.9181	53.8677	51.8089	34.5876	27.9078	46.1634	60.2976	52.224	40.7325	38.1481	85.6402	103.139	87.0717	181.218	244.528	382.564	35.9791	38.6288	18.6387	70.2811	58.5171	116.148	21.2308	28.2977	32.1567
LOC107986298	NA	107986298	5.82293	4.90999	9.9315	6.28576	1.08577	1.08737	7.38678	2.04704	6.43787	6.43764	5.65368	17.5769	6.44584	18.9759	16.5795	11.2924	18.9557	6.5952	4.01768	5.63434	9.05719	2.12401	1.08106	4.48897	1.88396	1.23527	1.07338	1.04917	1.40227	3.67775	13.82	9.32508	6.37746	11.9006	7.53505	1.84917	4.40592	1.82608	6.45779	13.3715	6.86689	2.39595	3.71537	3.71673	6.53256	5.65955	5.35945
EGF	ENSG00000138798	1950	20.3803	234.861	101.121	477.718	449.507	263.144	152.352	176.046	463.527	227.463	212.013	439.423	388.039	790.663	389.619	295.86	219.663	175.597	503.549	29.7815	34.582	118.944	82.1603	29.1783	32.9693	43.2344	34.3481	58.7534	56.0908	59.5795	85.8292	117.835	203.168	268.426	200.935	232.07	208.18	271.173	49.8172	45.3145	51.9922	124.589	182.982	186.766	71.8581	106.399	103.169
UGT8	ENSG00000174607	7368	0	0.818331	0	1.04763	0	0	0	0	0	1.07294	0	0	0	0	0	0	0	0	6.69613	5.63434	4.1169	0	1.08106	1.12224	3.76792	1.23527	0	1.04917	2.80454	0	0	0	0	1.32229	0	2.77375	2.20296	2.73912	0	0	0	0	0	0	0	0	0
NDST3	ENSG00000164100	9348	4.85244	4.09166	2.70859	10.4763	7.60036	9.78633	6.46343	11.2587	4.82841	11.8023	12.7208	16.2248	29.6509	41.747	18.652	23.7139	28.991	15.6636	2.67845	2.41472	2.47014	3.18601	0	1.12224	1.88396	9.88216	7.51364	0	1.40227	8.82659	16.002	3.39094	0	2.64459	1.67446	1.84917	2.20296	4.5652	5.53525	8.91433	3.92394	3.19459	4.64422	1.85836	4.89942	1.13191	0
FABP2	ENSG00000145384	2169	0.970489	0	0	0	1.08577	0	0	0	0	0	1.41342	0	0	0	2.07244	0	1.11504	0	1.33923	0	0	0	1.08106	0	0	1.23527	1.07338	2.09834	0	0	0	0	0	0	0	0.924583	0	0.913039	1.84508	0.742861	0	0	0	0	21.2308	3.39573	5.35945
PRDM5	ENSG00000138738	11107	137.809	45.8266	66.8119	288.097	296.414	363.182	172.666	354.139	413.633	464.583	602.117	661.162	614.933	594.579	508.784	499.122	637.802	320.692	84.3712	70.0269	40.3457	47.7902	56.215	72.9458	42.3891	149.468	121.292	34.6225	63.1022	124.308	168.022	163.613	52.8418	51.5695	42.6986	73.9667	100.235	86.7387	93.1767	34.9145	12.7528	6.38919	7.43074	7.43346	179.645	147.148	235.816
SPRY1	ENSG00000164056	10252	4.85244	1.63666	3.61146	41.905	13.0292	46.7569	5.54009	8.18818	25.7515	13.9482	9.89394	12.1686	7.735	39.2169	14.5071	16.9385	8.92031	12.366	57.5867	45.0748	32.9352	1.062	3.24317	3.36673	2.82594	129.703	92.3105	1.04917	1.40227	9.56214	2.90946	2.5432	0.911066	2.64459	3.34891	2.77375	3.30444	6.39128	106.092	136.686	23.5436	7.18784	1.85769	0.929182	4.89942	2.26382	6.69931
SLC7A11	ENSG00000151012	23657	15.5278	9.00164	22.5716	49.2384	23.8868	19.5727	47.0907	63.4584	41.8462	47.2094	72.0844	47.3224	69.615	50.6024	39.3764	50.8156	32.3361	18.1368	96.4242	2.41472	4.94028	24.4261	19.459	20.2004	14.1297	12.3527	19.3208	24.1309	28.0454	19.1243	42.9146	29.6707	81.9959	64.7924	37.6753	34.2096	18.7252	30.1303	29.5213	20.8001	27.4676	21.5635	23.2211	12.0794	26.1302	19.2425	40.1959
LINC00498	NA	105377446	0.970489	0	0.902864	4.1905	2.17153	4.34948	0	4.09409	6.43787	6.43764	7.0671	8.11242	1.28917	3.79518	4.14488	2.25847	7.80527	2.4732	0	0	0	0	0	0	0	0	0	0	0	0	0	0	0.911066	0	0	0	0	0	1.84508	2.22858	0.980984	0	0	0	0	0	0
LOC100131429	NA	100131429	2.91147	0	1.80573	1.04763	1.08577	0	0	2.04704	1.60947	7.51058	0	1.35207	3.8675	2.53012	6.21732	2.25847	7.80527	1.6488	0	0	0	0	0	0	0	0	0	0	0	0	0	0.847735	0	0	0	0	0	0	0.922541	0.742861	0	0.798648	0	0	0	0	0
RNF150	ENSG00000170153	57484	0.970489	0	0.902864	0	1.08577	0	0	0	0	1.07294	2.82684	0	0	0	2.07244	0	1.11504	0	2.67845	12.8785	14.8209	14.8681	16.2159	13.4669	21.6655	25.9407	18.2474	22.0325	8.41362	0	0	0	0	0	0.837228	0	0	0.913039	0	0	0.980984	0.798648	0	0	0	0	0
LOC102724785	NA	102724785	0.970489	0	0	0	1.08577	0	1.8467	0	1.60947	1.07294	4.24026	2.70414	2.57833	2.53012	5.1811	2.25847	4.46016	0.8244	0	0	0	0	0	0	0	0	0	0	0	0.735549	2.1821	1.69547	0.911066	0	0	0	0	1.82608	0	0	0.980984	0	0	0	0	1.13191	2.67972
LOC105377524	NA	105377524	7.76391	4.90999	0.902864	1.04763	1.08577	3.26211	0	1.02352	1.60947	1.07294	0	4.05621	2.57833	2.53012	3.10866	2.25847	3.34512	1.6488	2.67845	0	0.823381	1.062	3.24317	2.24449	0	3.70581	4.29351	1.04917	4.20681	5.14884	2.90946	2.5432	2.7332	7.93376	3.34891	11.095	19.8266	6.39128	1.84508	3.71431	3.92394	2.39595	0.928843	2.78755	9.79883	5.65955	6.69931
HMGB2	ENSG00000164104	3148	2393.22	1028.64	851.401	2552.02	3037.97	2840.21	1872.55	2831.06	2101.97	3189.85	5917.99	4557.83	3460.13	3706.63	2172.95	3437.39	2863.42	2347.07	1375.38	1076.96	921.363	1067.31	963.222	781.081	650.908	1315.56	1225.8	747.008	666.078	2375.82	2204.65	2263.45	1029.5	936.184	1147	968.963	826.11	904.822	2316.5	1670.69	2327.87	1492.67	806.236	871.573	1110.53	764.039	1398.82
HPGD	ENSG00000164120	3248	312.497	11.4566	10.8344	162.382	129.206	239.222	96.9515	214.94	244.639	173.816	566.781	924.816	653.608	575.603	445.575	462.987	560.865	354.492	76.3359	45.8797	41.9924	7.43403	14.0537	11.2224	27.3174	285.347	254.39	13.6392	16.8272	102.241	234.939	59.3414	31.8873	11.9006	10.0467	18.4917	12.1163	27.3912	589.504	273.373	273.695	39.9324	12.075	16.7253	142.083	36.2211	66.9931
LOC105377548	NA	105377548	64.0522	1.63666	0	4.1905	2.17153	2.17474	1.8467	6.14113	11.2663	1.07294	8.48052	12.1686	10.3133	2.53012	10.3622	13.5508	12.2654	9.8928	4.01768	1.60981	0.823381	2.12401	1.08106	3.36673	0.94198	1.23527	8.58702	2.09834	1.40227	1.4711	3.63683	0.847735	0.911066	1.32229	0.837228	1.84917	3.30444	0.913039	12.9156	5.94289	2.94295	2.39595	4.64422	1.85836	4.89942	3.39573	10.7189
GPM6A	ENSG00000150625	2823	0	0	0	0	0	1.08737	0	0	0	0	0	0	0	0	0	0	0	0	0	3.21963	0.823381	0	0	1.12224	0	0	0	0	0	0.735549	0	0	0	0	0.837228	0	2.20296	5.47824	0.922541	0	0	0	0	0	0	0	0
VEGFC	ENSG00000150630	7424	2.91147	3.27333	3.61146	9.42864	8.68612	7.61159	3.69339	4.09409	9.65681	3.21882	4.24026	10.8166	10.3133	22.7711	7.25354	9.03388	1.11504	5.7708	20.0884	0	0	4.24802	2.16211	3.36673	0.94198	0	2.14675	0	1.40227	0.735549	5.09156	5.93414	12.7549	3.96688	10.884	11.095	9.91332	13.6956	1.84508	0	0.980984	3.99324	3.71537	4.64591	4.89942	2.26382	8.03917
STOX2	ENSG00000173320	56977	27.1737	12.275	8.12578	5.23813	2.17153	4.34948	1.8467	3.07057	0	10.7294	2.82684	1.35207	6.44584	3.79518	6.21732	10.1631	10.0354	8.244	1.33923	5.63434	0.823381	5.31002	1.08106	1.12224	0	2.47054	2.14675	0	0	11.0332	16.002	16.107	21.8656	14.5452	23.4424	3.69833	4.40592	3.65216	10.148	9.6572	1.96197	7.98648	4.64422	0.929182	1.63314	4.52764	16.0783
LINC02515	NA	102723920	0.970489	4.90999	3.61146	4.1905	4.34306	1.08737	9.23348	4.09409	3.21894	1.07294	1.41342	1.35207	1.28917	0	1.03622	0	7.80527	1.6488	0	0	0	0	0	0	0	0	0	0	0	0	0	0.847735	0.911066	0	0.837228	0	0	0	0	0	0	0	0	0	0	1.13191	0
SLC12A7	ENSG00000113504	10723	17.4688	54.8282	55.9776	23.0478	41.2591	38.058	32.3172	19.4469	22.5326	15.0212	14.1342	13.5207	27.0725	16.4458	24.8693	25.9724	21.1857	70.8984	44.1944	75.6612	65.0471	96.6423	50.8097	75.1903	85.7201	51.8813	47.2286	53.5076	86.9407	12.5043	15.2747	15.2592	18.2213	19.8344	23.4424	11.095	22.0296	20.0869	11.993	26.743	39.2394	29.55	55.7306	65.0428	26.1302	35.0892	20.0979
SLC6A19	ENSG00000174358	340024	1.94098	0	0	0	0	3.26211	0	0	0	0	0	0	1.28917	0	0	0	1.11504	0	5.3569	0	11.5273	176.293	65.9445	24.6893	86.6621	83.9983	68.6962	130.097	106.573	0	0	0.847735	20.9545	13.2229	40.1869	4.62292	20.9281	10.9565	0	0	0.980984	12.7784	37.1537	38.0965	13.0651	1.13191	46.8952
C5orf17	ENSG00000248874	439936	9.70489	0.818331	0.902864	0	0	0	0.923348	0	0	0	0	0	0	0	1.03622	0	0	0	5.3569	8.04906	4.94028	5.31002	6.48634	7.8557	13.1877	11.1174	7.51364	11.5408	15.425	1.4711	0.727366	0	0	3.96688	4.18614	0.924583	3.30444	1.82608	0	1.48572	0	0.798648	2.78653	0	0	2.26382	0
CDH6	ENSG00000113361	1004	2.91147	2.45499	1.80573	14.6668	8.68612	18.4853	3.69339	2.04704	6.43787	1.07294	12.7208	10.8166	11.6025	15.1807	7.25354	4.51694	2.23008	3.2976	32.1414	0.804906	1.64676	0	1.08106	3.36673	1.88396	2.47054	1.07338	4.19667	7.01135	4.4133	5.09156	11.0206	5.46639	13.2229	9.20951	9.24583	6.60888	10.9565	0	0	0	0.798648	0	0	3.26628	3.39573	6.69931
LIFR	ENSG00000113594	3977	2.91147	4.90999	0.902864	4.1905	14.115	13.0484	25.8537	32.7527	17.7042	43.9905	40.9892	47.3224	46.41	73.3735	51.811	91.4681	73.5926	29.6784	13.3923	0.804906	1.64676	0	1.08106	2.24449	0.94198	0	1.07338	2.09834	0	0.735549	9.45576	8.47735	6.37746	2.64459	3.34891	1.84917	1.10148	0.913039	13.8381	7.42861	29.4295	0.798648	0.928843	0	1.63314	2.26382	0
GCSHP1	NA	106480441	1.94098	0.818331	0.902864	0	2.17153	1.08737	4.61674	6.14113	1.60947	2.14588	15.5476	2.70414	3.8675	12.6506	5.1811	9.03388	14.4955	0	0	0	3.29352	0	0	0	0.94198	1.23527	2.14675	0	2.80454	1.4711	0.727366	5.08641	5.46639	9.25606	0.837228	0.924583	4.40592	1.82608	0	7.42861	0.980984	0	0	0	4.89942	4.52764	8.03917
LOC105374736	NA	105374736	0.970489	0.818331	0	1.04763	1.08577	0	0.923348	0	0	0	0	0	1.28917	0	0	1.12924	0	0.8244	0	0.804906	0	2.12401	3.24317	1.12224	1.88396	1.23527	1.07338	0	2.80454	0	0.727366	0	0	1.32229	1.67446	0.924583	0	0	0	0	0	0	0	1.85836	0	0	0
SELENOP	ENSG00000250722	6414	8.7344	0.818331	2.70859	2.09525	8.68612	27.1843	1.8467	0	4.82841	1.07294	1.41342	0	0	5.06024	3.10866	1.12924	2.23008	4.9464	1.33923	4.82944	1.64676	3.18601	1.08106	4.48897	0.94198	6.17635	1.07338	5.24584	7.01135	0.735549	2.90946	11.8683	11.8439	5.28918	7.53505	4.62292	3.30444	0	2.76762	2.97144	0.980984	0	0	0	4.89942	10.1872	10.7189
LOC107986348	NA	107986348	25.2327	16.3666	3.61146	11.5239	8.68612	7.61159	9.23348	7.16466	9.65681	7.51058	12.7208	10.8166	19.3375	11.3855	18.652	9.03388	16.7256	7.4196	2.67845	7.24416	4.94028	5.31002	3.24317	1.12224	4.7099	7.41162	9.6604	5.24584	0	13.9754	7.27366	21.1934	5.46639	21.1567	8.37228	1.84917	3.30444	4.5652	5.53525	7.42861	0	15.973	2.78653	3.71673	42.4616	10.1872	9.37904
NDUFB4P2	NA	100132036	9.70489	0.818331	0.902864	1.04763	1.08577	0	1.8467	0	4.82841	3.21882	1.41342	1.35207	0	0	0	1.12924	2.23008	1.6488	0	2.41472	0	1.062	1.08106	0	0	0	3.22013	0	0	2.20665	0	2.5432	1.82213	2.64459	3.34891	0	0	0.913039	0	0.742861	0.980984	0.798648	0	0.929182	13.0651	1.13191	8.03917
LOC107986347	NA	107986347	5.82293	4.09166	1.80573	3.14288	0	1.08737	6.46343	2.04704	4.82841	3.21882	4.24026	5.40828	1.28917	2.53012	3.10866	3.38771	8.92031	0.8244	0	1.60981	2.47014	2.12401	0	1.12224	0.94198	0	5.36689	1.04917	0	6.61994	3.63683	4.23867	8.19959	3.96688	5.02337	0.924583	1.10148	0.913039	1.84508	2.22858	0.980984	4.79189	0.928843	0.929182	11.432	3.39573	0
LOC105378988	NA	105378988	32.0261	11.4566	5.41718	11.5239	9.77189	15.2232	5.54009	6.14113	11.2663	12.8753	4.24026	10.8166	7.735	16.4458	10.3622	4.51694	10.0354	5.7708	0	7.24416	5.76367	2.12401	1.08106	4.48897	0	2.47054	4.29351	1.04917	0	19.1243	10.9105	16.107	9.11066	14.5452	9.20951	2.77375	5.5074	1.82608	5.53525	5.94289	2.94295	10.3824	2.78653	2.78755	16.3314	9.05527	1.33986
LOC107986350	NA	107986350	246.504	94.1081	31.6002	54.4766	51.031	64.1549	59.0943	35.8233	107.834	134.117	45.2294	59.4911	59.3017	94.8796	103.622	56.4618	82.5129	85.7376	13.3923	49.9042	35.4054	16.9921	10.8106	12.3447	10.3618	12.3527	27.9078	9.44251	9.81589	116.952	65.4629	81.3825	102.95	130.907	109.677	24.0392	36.3488	33.7825	50.7398	76.5147	11.7718	22.3622	14.8615	18.5836	55.5267	50.9359	62.9735
LOC107986351	NA	107986351	1.94098	1.63666	1.80573	1.04763	0	0	0	0	0	1.07294	0	0	0	1.26506	0	0	1.11504	0	0	8.85397	14.8209	1.062	4.32423	6.73346	7.53584	17.2938	21.4675	1.04917	5.60908	1.4711	1.45473	0.847735	2.7332	0	0.837228	0.924583	3.30444	1.82608	0	0	0	0	0	0	0	0	2.67972
NAIP	ENSG00000249437	4671	584.234	547.464	597.696	1542.11	1400.64	1679.99	948.278	1637.64	1475.88	1330.45	2320.84	2244.44	2662.13	2258.13	1276.62	1714.18	2029.37	1264.63	229.008	578.728	456.153	176.293	131.889	142.525	248.683	1053.69	850.115	186.752	251.006	408.965	413.144	356.049	238.699	152.064	170.795	145.16	158.613	125.999	1367.21	1246.52	1176.2	456.827	206.203	259.242	253.137	159.599	184.901
MAP1B	ENSG00000131711	4131	0	8.18331	10.8344	37.7145	40.1733	33.7085	24.9304	14.3293	22.5326	17.167	18.3745	29.7455	34.8075	54.3976	39.3764	13.5508	31.2211	8.244	4.01768	1.60981	1.64676	12.744	5.40529	2.24449	2.82594	2.47054	1.07338	8.39334	4.20681	2.20665	8.00102	9.32508	22.7766	21.1567	15.0701	15.7179	12.1163	11.8695	7.38033	3.71431	5.8859	7.18784	9.28843	5.57509	6.53256	15.8467	14.7385
SV2C	ENSG00000122012	22987	8.7344	9.00164	6.32005	5.23813	8.68612	8.69896	11.0802	12.2823	19.3136	11.8023	19.7879	17.5769	10.3133	32.8916	18.652	31.6186	26.7609	9.0684	1.33923	2.41472	6.58705	3.18601	4.32423	4.48897	1.88396	0	0	0	1.40227	1.4711	8.72839	8.47735	4.55533	11.9006	5.8606	19.4163	13.2178	9.13039	1.84508	4.45717	3.92394	3.99324	13.9326	13.9377	1.63314	12.451	21.4378
LOC105379042	NA	105379042	1.94098	3.27333	0	1.04763	1.08577	2.17474	1.8467	6.14113	0	5.3647	5.65368	5.40828	3.8675	8.85543	6.21732	3.38771	3.34512	2.4732	1.33923	0	0	0	0	1.12224	0	0	0	0	0	0	0.727366	0	0.911066	9.25606	1.67446	3.69833	5.5074	0	0.922541	0	0	0.798648	1.85769	0.929182	1.63314	2.26382	1.33986
ACTBP2	NA	62	2.91147	0.818331	0	5.23813	2.17153	4.34948	0.923348	4.09409	3.21894	7.51058	5.65368	2.70414	6.44584	2.53012	3.10866	2.25847	6.69023	1.6488	1.33923	0	0	0	1.08106	2.24449	0	0	1.07338	0	0	2.20665	3.63683	0.847735	0	1.32229	0.837228	2.77375	2.20296	2.73912	2.76762	0.742861	0	0	0	1.85836	3.26628	2.26382	1.33986
LIX1-AS1	NA	101926893	13.5868	8.18331	0.902864	5.23813	5.42883	4.34948	7.38678	4.09409	6.43787	9.65646	4.24026	4.05621	2.57833	7.59037	4.14488	5.64618	6.69023	2.4732	30.8022	43.4649	20.5845	14.8681	14.0537	14.5892	19.7816	9.88216	11.8072	10.4917	11.2182	0.735549	3.63683	5.08641	2.7332	3.96688	0.837228	13.8688	47.3636	94.9561	6.45779	7.42861	1.96197	7.18784	1.85769	26.9463	17.9645	12.451	20.0979
LIX1	ENSG00000145721	167410	2.91147	0.818331	1.80573	3.14288	0	0	0.923348	2.04704	0	0	0	2.70414	1.28917	0	3.10866	5.64618	1.11504	0.8244	5.3569	9.65888	4.1169	1.062	4.32423	1.12224	5.65188	0	3.22013	3.1475	2.80454	0	0.727366	2.5432	0	1.32229	1.67446	8.32125	22.0296	31.0433	0	0	3.92394	0.798648	1.85769	3.71673	4.89942	0	4.01959
SLCO4C1	ENSG00000173930	353189	453.218	128.478	153.487	458.86	525.51	564.345	452.44	745.124	758.06	852.987	1041.69	1162.78	1124.15	1153.74	856.954	929.361	1131.76	644.681	254.453	255.96	211.609	146.557	138.375	178.437	203.468	427.403	389.636	210.883	186.502	631.101	1040.86	841.801	508.375	408.589	260.378	493.728	422.968	436.433	792.463	462.06	632.735	188.481	216.42	167.253	227.006	280.713	364.443
PAM	ENSG00000145730	5066	360.051	136.661	98.4122	387.622	309.443	413.201	194.826	227.222	487.669	427.03	481.976	382.636	452.498	463.012	321.228	404.266	375.768	523.494	413.821	183.519	154.796	164.611	171.888	109.98	155.427	322.405	256.537	209.834	172.479	348.65	641.537	614.608	460.088	415.2	391.823	448.423	364.59	422.737	401.305	271.887	254.075	131.777	114.248	119.865	452.38	461.819	341.665
C5orf30	ENSG00000181751	90355	104.813	41.7349	37.0174	92.1911	68.4032	95.6886	58.1709	52.1996	98.1776	84.7622	183.745	350.186	100.555	315	90.1512	128.733	69.1324	107.996	192.848	28.9766	29.6417	41.4181	49.7286	38.1563	36.7372	24.7054	33.2747	38.8192	32.2522	64.7283	77.1008	92.4031	68.3299	88.5937	39.3497	73.9667	59.4799	65.7388	31.3664	28.2287	37.2774	60.6973	52.0152	52.0342	58.793	65.6507	79.0519
NUDT12	ENSG00000112874	83594	14.5573	18.8216	16.2516	18.8573	14.115	5.43685	22.1603	20.4704	16.0947	19.3129	8.48052	5.40828	14.1808	17.7109	25.9055	9.03388	8.92031	18.1368	1.33923	5.63434	5.76367	4.24802	1.08106	1.12224	0.94198	2.47054	3.22013	3.1475	1.40227	23.5376	10.1831	9.32508	3.64426	10.5784	8.37228	8.32125	8.81184	5.47824	2.76762	5.94289	15.6957	8.78513	9.28843	5.57509	8.1657	13.5829	8.03917
FBN2	ENSG00000138829	2201	679.342	555.647	328.643	757.434	697.061	591.53	828.243	586.478	637.35	786.465	818.37	797.721	862.453	717.29	800.998	992.598	817.324	1034.62	255.792	548.946	354.877	176.293	122.159	169.459	177.092	260.642	242.583	167.867	190.709	707.598	532.432	373.851	249.632	241.98	272.099	165.5	103.539	135.13	464.038	315.716	296.257	158.132	140.255	127.298	120.852	198.084	168.823
TCF7	ENSG00000081059	6932	30.0851	85.9248	99.315	62.8576	133.549	44.5822	127.422	80.8583	41.8462	56.8658	48.0563	71.6597	78.6392	15.1807	35.2315	33.8771	72.4775	38.7468	191.509	116.711	135.034	157.177	242.157	269.338	292.014	125.998	143.833	368.258	431.899	7.35549	21.0936	27.1275	53.7529	43.6357	79.5367	72.1175	117.858	125.999	11.993	20.0573	20.6007	16.7716	30.6518	28.8046	47.361	72.4422	83.0715
KIF20A	ENSG00000112984	10112	48.5244	21.2766	11.7372	62.8576	9.77189	79.378	21.237	7.16466	40.2367	36.48	26.855	17.5769	11.6025	60.7229	26.9417	39.5232	31.2211	89.0352	8.03535	37.0257	22.2313	42.4802	44.3233	16.8336	17.8976	11.1174	20.3942	14.6884	14.0227	330.262	43.642	44.9299	27.332	17.1898	31.8147	12.0196	15.4207	24.6521	74.7258	39.3716	17.6577	23.1608	14.8615	10.221	11.432	10.1872	24.1175
MZB1	ENSG00000170476	51237	3.88195	0.818331	0.902864	1.04763	1.08577	2.17474	10.1568	7.16466	1.60947	2.14588	4.24026	1.35207	1.28917	0	0	5.64618	1.11504	3.2976	4.01768	48.2944	5.76367	6.37202	2.16211	3.36673	2.82594	3.70581	1.07338	13.6392	7.01135	4.4133	2.90946	4.23867	2.7332	6.61147	9.20951	10.1704	27.537	26.4781	1.84508	1.48572	6.86689	7.98648	2.78653	13.9377	1.63314	0	1.33986
CYSTM1	ENSG00000120306	84418	482.333	81.0148	116.469	1207.91	954.388	2345.46	309.322	1008.17	1063.86	895.905	1281.97	1967.26	1348.47	1612.95	717.064	893.225	1222.08	1023.91	271.863	359.793	251.955	459.848	304.858	395.029	136.587	1112.98	880.169	209.834	321.12	575.199	1523.83	861.299	481.043	421.812	400.195	210.805	233.514	154.304	1318.31	1052.63	2169.94	317.862	366.893	409.769	930.889	680.277	1366.66
LOC107986459	NA	107986459	0.970489	0	0	2.09525	14.115	9.78633	0	0	1.60947	1.07294	1.41342	1.35207	0	0	0	1.12924	0	0	0	0.804906	0	0	0	0	0	0	0	0	0	0	0	3.39094	0.911066	0	0.837228	0.924583	1.10148	1.82608	0	0	0	2.39595	0.928843	0.929182	6.53256	3.39573	1.33986
SH3TC2	ENSG00000169247	79628	10.6754	120.295	45.1432	228.383	193.266	140.271	85.8713	82.9053	156.118	114.805	89.0454	193.346	175.327	337.771	145.071	175.031	97.0084	78.318	73.6574	16.0981	9.88057	69.0302	43.2423	22.4449	25.4334	25.9407	15.0273	37.77	42.0681	26.4798	45.824	53.4073	81.0848	89.916	87.0717	112.799	80.408	105	24.9086	31.943	22.5626	81.4621	77.094	70.6178	21.2308	61.1231	73.6924
ABLIM3	ENSG00000173210	22885	4.85244	46.6449	28.8916	99.5245	102.062	100.038	49.8608	39.9174	69.2072	59.0117	55.1234	91.9407	107.001	208.735	73.5716	67.7541	69.1324	47.8152	62.9436	12.0736	4.1169	48.8522	36.7559	6.73346	7.53584	9.88216	4.29351	18.885	14.0227	15.4465	24.7304	31.3662	37.3537	52.8918	94.6068	61.0225	44.0592	89.4779	20.2959	17.0858	11.7718	38.3351	49.2287	46.4591	14.6983	32.8254	28.1371
CAMK2A	ENSG00000070808	815	0	0	0	1.04763	1.08577	2.17474	2.77004	1.02352	1.60947	1.07294	1.41342	0	2.57833	7.59037	2.07244	4.51694	5.5752	1.6488	0	0	0	0	0	0	0.94198	0	0	0	0	0	0	0	0	0	0	0	0	0	0	0	0	0	0	0	1.63314	0	0
SYNPO	ENSG00000171992	11346	1.94098	0.818331	0	0	0	0	0	0	0	0	0	0	0	0	1.03622	0	0	0	8.03535	1.60981	0.823381	0	0	1.12224	0	0	0	0	2.80454	0	0	0	1.82213	0	0.837228	0	1.10148	6.39128	0.922541	1.48572	0.980984	0	0	0	0	0	0
SPARC	ENSG00000113140	6678	65.9932	564.649	223.007	786.767	985.875	640.461	333.329	349.021	793.468	478.531	450.881	843.691	1098.37	1683.8	737.789	765.622	550.829	329.76	1266.91	54.7336	60.9302	306.919	247.562	92.0239	101.734	129.703	97.6773	193.047	157.054	133.134	156.384	283.991	471.932	659.825	709.969	723.949	525.406	734.997	102.402	78.7433	86.3266	388.942	390.114	472.025	166.58	279.582	408.658
LINC01932	ENSG00000253315	105377682	4.85244	0	0.902864	0	1.08577	0	1.8467	5.11761	0	6.43764	4.24026	9.46449	3.8675	12.6506	1.03622	4.51694	4.46016	2.4732	0	0	0.823381	0	0	0	0	0	0	0	0	0.735549	1.45473	1.69547	0.911066	1.32229	0	0	0	0	1.84508	0	0	0.798648	0	0	0	0	0
GLRXP3	NA	100132510	7.76391	11.4566	7.22291	7.33338	5.42883	17.3979	10.1568	13.3058	8.04734	11.8023	14.1342	8.11242	14.1808	15.1807	9.32598	13.5508	13.3805	11.5416	5.3569	8.04906	10.704	6.37202	3.24317	3.36673	1.88396	7.41162	8.58702	4.19667	2.80454	2.20665	5.09156	3.39094	3.64426	1.32229	7.53505	2.77375	2.20296	1.82608	0	0.742861	0	0	0	0	1.63314	0	1.33986
ARL10	ENSG00000175414	285598	3.88195	7.36498	7.22291	7.33338	7.60036	3.26211	17.5436	11.2587	4.82841	5.3647	7.0671	4.05621	5.15667	6.3253	1.03622	4.51694	3.34512	4.9464	20.0884	9.65888	8.23381	21.2401	25.9454	14.5892	24.4915	11.1174	20.3942	36.7209	14.0227	2.9422	8.00102	9.32508	9.11066	7.93376	10.0467	11.095	15.4207	10.0434	3.69016	5.94289	5.8859	2.39595	0	7.43346	3.26628	7.92336	1.33986
CDHR2	ENSG00000074276	54825	1.94098	0.818331	0	3.14288	2.17153	3.26211	6.46343	8.18818	4.82841	17.167	8.48052	17.5769	20.6267	18.9759	17.6157	25.9724	24.5309	11.5416	5.3569	0.804906	1.64676	0	1.08106	0	4.7099	2.47054	1.07338	0	0	0.735549	1.45473	0.847735	0	0	0	0	1.10148	0	6.45779	5.94289	4.90492	0.798648	0	0	1.63314	2.26382	1.33986
UNC5A	ENSG00000113763	90249	313.468	205.401	178.767	586.671	475.565	616.539	169.896	360.28	545.61	628.743	486.216	663.866	723.223	574.338	381.329	398.62	586.511	319.043	227.668	264.814	251.955	139.122	75.674	139.158	116.805	279.171	299.472	75.5401	130.411	209.632	230.575	166.156	130.282	133.552	272.936	104.478	215.89	117.782	569.208	571.26	228.569	116.603	94.742	107.785	168.213	148.28	318.887
HK3	ENSG00000160883	3101	5510.43	2962.36	2439.54	12465.7	10396.2	13716.1	3093.22	7673.35	11177.8	10576	12739.2	12168.6	10051.6	14620.3	7060.8	8919.83	10279.5	7638.89	3790.01	4089.73	4039.51	1809.65	1121.06	1806.81	1646.58	5672.36	5350.79	1081.69	1696.75	4583.21	5951.31	4159.83	2099.1	1762.62	3303.7	1527.41	1719.41	1259.08	10274.3	8970.05	7946.95	2179.51	1658.91	1768.23	2243.93	1995.56	3655.14
F12	ENSG00000131187	2161	33.9671	13.0933	10.8344	28.2859	24.9726	28.2716	24.007	47.082	37.0178	51.5011	31.0952	33.8017	43.8317	93.6145	48.7024	74.5295	65.7873	37.9224	8.03535	1.60981	4.94028	0	3.24317	7.8557	0.94198	3.70581	9.6604	2.09834	7.01135	10.2977	14.5473	5.93414	14.577	13.2229	15.9073	11.095	8.81184	6.39128	27.6762	22.2858	16.6767	9.58378	13.9326	17.6545	9.79883	24.902	48.235
FAM153A	ENSG00000170074	285596	2.91147	0.818331	4.51432	0	7.60036	9.78633	2.77004	7.16466	3.21894	5.3647	4.24026	0	2.57833	2.53012	2.07244	1.12924	2.23008	0.8244	2.67845	0	2.47014	2.12401	2.16211	4.48897	3.76792	1.23527	1.07338	1.04917	2.80454	0	0	9.32508	14.577	25.1236	6.69782	14.7933	29.7399	20.9999	0.922541	0	0	0	3.71537	1.85836	6.53256	0	4.01959
ZNF354A	ENSG00000169131	6940	132.957	124.386	113.761	134.096	180.237	130.484	197.596	274.304	260.734	268.235	426.853	558.405	408.666	411.145	348.17	372.648	403.644	253.915	49.5513	53.9287	91.3953	66.9062	70.2687	77.4347	89.4881	95.1158	140.612	88.1301	102.366	94.8858	186.206	155.135	121.172	97.8497	70.3271	124.819	99.1332	115.043	194.656	156.744	230.531	110.213	139.326	167.253	168.213	200.348	176.862
ADAMTS2	ENSG00000087116	9509	37.8491	87.5615	0.902864	81.7148	22.8011	17.3979	107.108	83.9288	22.5326	70.814	166.784	179.825	143.098	80.9639	134.709	228.106	137.15	316.57	12.053	4.82944	0.823381	0	0	2.24449	0	0	0	0	0	9.56214	5.09156	1.69547	0	0	0	0	0	0	9.22541	0	0	0	0	0	0	0	0
RUFY1	ENSG00000176783	80230	234.858	527.824	419.832	932.387	888.156	674.17	377.649	494.361	767.717	560.075	562.541	699.02	676.813	1190.42	724.318	693.351	527.413	443.527	945.493	212.495	194.318	412.057	351.344	213.226	220.423	321.17	271.564	350.422	298.684	344.237	439.329	506.098	635.013	761.641	756.017	853.391	674.105	849.127	269.382	245.887	278.599	395.331	373.395	472.954	316.829	414.279	553.363
BTNL9	ENSG00000165810	153579	0	0	1.80573	2.09525	0	0	0	0	0	0	0	0	0	1.26506	0	0	1.11504	0	18.7492	5.63434	4.94028	1.062	0	1.12224	2.82594	0	2.14675	3.1475	0	0.735549	0.727366	0	0	1.32229	0	0	0	0	5.53525	2.97144	0	0.798648	0	0	1.63314	4.52764	0
FOXC1	ENSG00000054598	2296	6.79342	2.45499	4.51432	4.1905	2.17153	10.8737	4.61674	1.02352	6.43787	6.43764	14.1342	31.0976	5.15667	22.7711	4.14488	10.1631	6.69023	9.8928	2.67845	3.21963	2.47014	0	1.08106	1.12224	1.88396	2.47054	1.07338	2.09834	0	0.735549	0	4.23867	0	1.32229	0	0	0	0.913039	0.922541	0	4.90492	0.798648	0.928843	1.85836	1.63314	1.13191	0
TXNDC5	ENSG00000239264	81567	0	0	0.902864	1.04763	1.08577	0	1.8467	1.02352	0	0	0	1.35207	0	0	1.03622	0	0	2.4732	4.01768	1.60981	0	0	0	2.24449	0.94198	0	1.07338	0	0	2.20665	0	0	0.911066	0	0	0.924583	0	0.913039	1.84508	0.742861	0.980984	0.798648	0.928843	0	0	1.13191	0
DDX18P3	NA	442164	4.85244	2.45499	1.80573	0	1.08577	0	2.77004	2.04704	1.60947	3.21882	2.82684	10.8166	5.15667	8.85543	4.14488	7.90465	7.80527	4.9464	0	0	1.64676	0	0	1.12224	0.94198	0	1.07338	2.09834	0	1.4711	0.727366	3.39094	0	0	0.837228	0.924583	1.10148	1.82608	0	1.48572	0	0.798648	0	1.85836	4.89942	3.39573	0
IMPDH1P9	NA	441132	5.82293	0	4.51432	3.14288	2.17153	3.26211	3.69339	1.02352	6.43787	4.29176	4.24026	10.8166	2.57833	13.9157	4.14488	4.51694	3.34512	1.6488	0	0.804906	0.823381	0	0	0	0	0	0	0	0	0	0.727366	0	0	0	1.67446	0	0	0	0	0	0	1.5973	0.928843	0	1.63314	1.13191	2.67972
PRL	ENSG00000172179	5617	4.85244	0	0	0	0	1.08737	0.923348	1.02352	0	3.21882	7.0671	2.70414	7.735	8.85543	6.21732	10.1631	12.2654	2.4732	0	0	0	0	0	0	0	0	0	0	0	0.735549	2.1821	0.847735	0	0	0	0	0	0.913039	0	0	0.980984	0	0	1.85836	0	1.13191	1.33986
RPS10P1	NA	394255	26.2032	5.72832	9.9315	26.1907	24.9726	18.4853	6.46343	22.5175	24.142	19.3129	24.0281	20.281	25.7833	43.0121	30.0504	21.4555	30.1061	16.488	22.7668	4.82944	6.58705	40.3561	18.378	12.3447	9.4198	9.88216	6.44026	11.5408	5.60908	2.9422	6.54629	11.0206	15.4881	11.9006	24.2796	31.4358	30.8414	40.1737	6.45779	8.17147	21.5816	15.1743	12.075	12.0794	21.2308	16.9786	28.1371
HIST1H3H	ENSG00000278828	8357	132.957	226.678	238.356	328.955	480.994	802.479	181.9	210.846	453.87	316.517	253.002	281.23	297.798	592.048	255.946	221.33	188.442	352.019	132.583	198.007	84.8082	473.654	232.427	181.803	133.761	144.527	96.604	182.555	166.87	597.266	170.204	306.88	426.379	588.421	592.757	180.294	181.744	195.39	288.755	184.972	94.1745	222.024	255.432	288.046	218.841	304.484	440.815
OR2B6	ENSG00000124657	26212	6.79342	4.90999	8.12578	17.8096	18.458	18.4853	9.23348	17.3999	30.5799	12.8753	14.1342	18.929	14.1808	24.0362	17.6157	16.9385	16.7256	5.7708	4.01768	0.804906	0.823381	6.37202	7.5674	5.61121	0.94198	0	0	7.34418	2.80454	0.735549	0.727366	1.69547	2.7332	5.28918	8.37228	3.69833	7.71036	10.9565	4.61271	1.48572	2.94295	9.58378	10.2173	7.43346	3.26628	3.39573	1.33986
HLA-H	NA	3136	375.579	292.963	412.609	252.478	283.385	185.94	221.603	326.504	149.681	139.482	251.589	187.938	255.255	175.843	164.759	293.601	202.937	167.353	9.37458	12.8785	13.1741	15.9301	10.8106	11.2224	12.2457	13.588	9.6604	8.39334	5.60908	77.2327	94.5576	92.4031	65.5967	66.1147	67.8155	124.819	110.148	134.217	90.409	65.3718	109.87	145.354	76.1651	123.581	377.255	289.769	376.501
MICA	ENSG00000204520	100507436	4.85244	6.54665	5.41718	5.23813	4.34306	7.61159	4.61674	11.2587	3.21894	4.29176	2.82684	5.40828	5.15667	2.53012	2.07244	3.38771	2.23008	5.7708	10.7138	8.04906	18.1144	16.9921	11.8916	13.4669	13.1877	11.1174	11.8072	17.8359	12.6204	7.35549	5.81893	8.47735	9.11066	11.9006	6.69782	12.9442	15.4207	12.7826	12.9156	6.68575	13.7338	13.577	12.075	13.0086	11.432	10.1872	18.7581
HCP5	ENSG00000206337	10866	10.6754	9.00164	8.12578	3.14288	5.42883	3.26211	7.38678	7.16466	1.60947	4.29176	2.82684	2.70414	3.8675	3.79518	2.07244	6.77541	7.80527	1.6488	16.0707	20.1227	18.9378	50.9762	28.1075	24.6893	33.9113	32.117	23.6143	25.18	23.8386	8.82659	8.00102	4.23867	7.28852	5.28918	9.20951	20.3408	24.2325	17.3477	5.53525	5.20003	10.7908	4.79189	7.43074	5.57509	13.0651	5.65955	17.4182
NFKBIL1	ENSG00000204498	4795	1.94098	1.63666	2.70859	5.23813	4.34306	1.08737	3.69339	1.02352	0	6.43764	4.24026	5.40828	3.8675	1.26506	5.1811	5.64618	4.46016	4.9464	1.33923	0.804906	1.64676	2.12401	1.08106	0	0.94198	2.47054	1.07338	2.09834	0	2.9422	7.27366	3.39094	4.55533	0	4.18614	1.84917	2.20296	1.82608	3.69016	2.97144	2.94295	0.798648	0	0	0	0	2.67972
HSPA1L	ENSG00000204390	3305	0	0	0	1.04763	0	0	0	0	0	0	0	0	0	0	0	0	0	0	1.33923	1.60981	0.823381	0	1.08106	2.24449	1.88396	1.23527	2.14675	2.09834	2.80454	0.735549	1.45473	4.23867	2.7332	0	3.34891	1.84917	1.10148	0.913039	0	3.71431	0	0.798648	2.78653	2.78755	0	0	0
HSPA1A	ENSG00000204389	3303	0	0	0	2.09525	0	1.08737	0	1.02352	0	0	4.24026	0	2.57833	0	0	0	0	3.2976	41.516	43.4649	23.0547	27.6121	14.0537	42.6452	23.5495	51.8813	49.3754	20.9834	32.2522	0	0	0	0	0	1.67446	0	0	0	0.922541	0	0.980984	0.798648	0	0.929182	0	1.13191	0
HLA-DRB5	ENSG00000198502	3127	98.0194	237.316	277.179	96.3816	66.2317	33.7085	143.119	124.87	74.0356	70.814	60.777	35.1538	54.145	39.2169	77.7165	85.8219	63.5572	64.3032	53.569	89.3446	82.3381	164.611	116.754	90.9017	97.0239	77.822	88.0169	118.556	134.618	16.9176	23.2757	13.5638	25.5098	27.7682	33.4891	40.6817	24.2325	18.2608	56.275	117.372	275.656	356.996	243.357	274.109	37.5622	82.6294	100.49
HLA-DRB1	ENSG00000196126	3123	385.284	859.248	1016.62	380.288	334.416	200.076	472.754	497.432	281.657	233.901	190.812	131.151	216.58	206.205	310.866	326.349	258.689	233.305	238.382	325.987	419.924	641.45	429.18	423.086	383.386	286.583	295.179	561.305	479.576	16.9176	21.0936	11.8683	22.7766	26.4459	29.303	48.0783	20.9281	34.6955	250.009	531.146	1251.74	1648.41	1184.27	1223.73	194.344	404.092	428.756
HLA-DOB	ENSG00000241106	3112	2.91147	1.63666	2.70859	3.14288	4.34306	2.17474	1.8467	2.04704	0	1.07294	2.82684	1.35207	1.28917	2.53012	2.07244	1.12924	5.5752	0	10.7138	7.24416	4.94028	12.744	7.5674	11.2224	5.65188	7.41162	3.22013	5.24584	9.81589	1.4711	2.1821	0	0	2.64459	0	8.32125	11.0148	29.2173	2.76762	0.742861	0	2.39595	0.928843	4.64591	3.26628	3.39573	13.3986
LOC285847	NA	285847	2.91147	0	1.80573	12.5715	6.51459	7.61159	1.8467	9.2117	11.2663	11.8023	4.24026	13.5207	11.6025	17.7109	15.5433	13.5508	7.80527	4.122	5.3569	4.02453	2.47014	0	1.08106	2.24449	2.82594	4.94108	4.29351	1.04917	2.80454	4.4133	7.27366	2.5432	3.64426	1.32229	2.51168	0	0	0	4.61271	2.97144	2.94295	1.5973	1.85769	0	1.63314	2.26382	4.01959
SLC26A8	ENSG00000112053	116369	149.455	45.0082	56.8804	130.953	178.066	156.581	176.359	259.975	178.651	217.807	339.221	389.396	428.004	292.229	249.729	284.567	345.662	198.68	97.7635	78.8808	131.741	60.5342	31.3507	70.7013	89.4881	193.937	247.95	76.5893	71.5158	152.994	338.225	200.065	91.1066	68.7593	58.606	40.6817	68.2917	66.6519	240.783	248.858	340.401	64.6905	30.6518	20.442	178.012	71.3103	178.202
PNPLA1	ENSG00000180316	285848	85.403	21.2766	30.6974	98.4769	89.0328	105.475	84.948	123.846	99.7871	145.92	165.37	193.346	144.387	188.494	125.383	116.311	171.716	147.568	62.9436	26.5619	15.6442	15.9301	22.7022	38.1563	27.3174	37.0581	37.5682	17.8359	28.0454	53.6951	68.3724	91.5554	47.3754	23.8013	66.9782	57.3242	50.6681	45.652	86.7189	60.1718	47.0872	27.154	38.0826	40.884	35.9291	33.9573	115.228
LINC02520	NA	100505530	3.88195	2.45499	6.32005	2.09525	2.17153	0	5.54009	7.16466	0	4.29176	0	1.35207	1.28917	0	1.03622	2.25847	1.11504	0.8244	0	5.63434	6.58705	4.24802	21.6211	5.61121	20.7235	7.41162	5.36689	19.9342	15.425	0	0	0	0	0	0	0	0	0	0	0	0	0.798648	0.928843	0	0	0	0
DNAH8	ENSG00000124721	1769	0	0	4.51432	1.04763	0	0	0	0	1.60947	0	0	0	0	1.26506	0	0	0	1.6488	0	5.63434	0.823381	0	0	0	2.82594	3.70581	1.07338	6.29501	5.60908	0	0	0	0.911066	0	0	0	0	0	0	2.22858	0	0	0.928843	0.929182	0	1.13191	0
LRFN2	ENSG00000156564	57497	1.94098	0.818331	7.22291	4.1905	18.458	29.359	0.923348	2.04704	0	4.29176	5.65368	1.35207	5.15667	3.79518	1.03622	1.12924	0	2.4732	0	1.60981	1.64676	3.18601	6.48634	0	4.7099	2.47054	3.22013	1.04917	0	0.735549	0	1.69547	8.19959	3.96688	5.02337	2.77375	9.91332	3.65216	0.922541	0	0	0.798648	1.85769	1.85836	11.432	7.92336	34.8364
CAPN11	ENSG00000137225	11131	0	4.90999	0	13.6191	18.458	8.69896	4.61674	4.09409	19.3136	6.43764	8.48052	13.5207	7.735	13.9157	8.28976	13.5508	4.46016	2.4732	6.69613	1.60981	0	7.43403	2.16211	0	1.88396	1.23527	1.07338	0	5.60908	3.67775	6.54629	5.08641	7.28852	9.25606	20.0935	9.24583	12.1163	10.0434	1.84508	1.48572	1.96197	3.19459	7.43074	4.64591	6.53256	5.65955	12.0588
CRISP2	ENSG00000124490	7180	23.2917	9.81998	4.51432	1.04763	15.2007	6.52422	8.31013	8.18818	14.4852	34.3341	4.24026	12.1686	23.205	37.9518	30.0504	21.4555	17.8406	2.4732	4.01768	0	0.823381	3.18601	0	3.36673	0.94198	0	1.07338	4.19667	2.80454	0.735549	2.90946	11.0206	10.9328	17.1898	26.7913	7.39667	8.81184	5.47824	0.922541	0	3.92394	5.59054	4.64422	2.78755	4.89942	12.451	45.5553
CRISP3	ENSG00000096006	10321	1636.24	504.092	116.469	85.9053	336.587	122.873	472.754	514.832	581.018	1576.15	597.877	593.559	680.68	1991.21	1006.17	1112.3	840.739	239.9	34.8199	1.60981	8.23381	131.688	45.4044	153.747	14.1297	14.8232	2.14675	44.0651	23.8386	83.8526	189.115	438.279	528.418	667.758	573.501	178.445	147.598	92.217	30.4439	20.0573	65.7259	452.035	106.817	61.326	321.728	372.398	576.141
LGSN	ENSG00000146166	51557	11.6459	9.81998	40.6289	29.3335	39.0876	33.7085	27.7004	64.4819	43.4557	53.647	70.671	64.8993	91.5309	70.8434	88.0787	89.2096	88.0881	29.6784	8.03535	2.41472	2.47014	2.12401	5.40529	10.1002	2.82594	9.88216	11.8072	8.39334	4.20681	0.735549	0	1.69547	0.911066	2.64459	0.837228	0.924583	1.10148	2.73912	6.45779	7.42861	9.80984	20.7649	7.43074	11.1502	44.0948	21.5063	38.856
COL19A1	ENSG00000082293	1310	6.79342	0.818331	1.80573	1.04763	1.08577	1.08737	3.69339	3.07057	1.60947	2.14588	1.41342	0	1.28917	2.53012	3.10866	2.25847	1.11504	0	37.4983	53.1238	18.1144	1.062	7.5674	7.8557	22.6075	6.17635	3.22013	11.5408	4.20681	0	0	0	0	0	0	16.6425	39.6533	105	2.76762	4.45717	0	1.5973	1.85769	13.9377	0	1.13191	1.33986
MYO6	ENSG00000196586	4646	1.94098	7.36498	7.22291	2.09525	8.68612	2.17474	12.9269	6.14113	3.21894	4.29176	5.65368	10.8166	5.15667	2.53012	9.32598	3.38771	6.69023	7.4196	12.053	16.903	9.05719	26.5501	19.459	12.3447	21.6655	20.9996	22.5409	41.9667	21.0341	5.88439	10.1831	11.0206	10.9328	1.32229	2.51168	3.69833	5.5074	3.65216	2.76762	0.742861	0	6.38919	3.71537	4.64591	3.26628	6.79145	5.35945
LOC101928570	NA	101928570	5.82293	22.9133	44.2403	18.8573	14.115	21.7474	19.3903	17.3999	32.1894	12.8753	11.3074	9.46449	16.7592	36.6868	19.6882	9.03388	15.6105	11.5416	20.0884	5.63434	0.823381	10.62	11.8916	5.61121	13.1877	8.64689	3.22013	5.24584	8.41362	6.61994	10.1831	6.78188	43.7311	10.5784	16.7446	21.2654	31.9429	23.739	8.30287	4.45717	0.980984	7.98648	20.4345	14.8669	6.53256	19.2425	16.0783
SH3BGRL2	ENSG00000198478	83699	148.485	1072.01	465.878	1299.06	1397.38	1053.66	510.611	524.044	1395.41	877.665	898.935	1285.82	1363.94	2082.29	1156.42	863.865	710.28	477.328	700.415	45.0748	37.8755	283.555	251.886	71.8235	62.1706	54.3519	62.2559	137.441	119.193	112.539	261.852	435.736	688.766	978.497	764.389	1027.21	755.615	992.474	180.818	121.086	113.794	592.597	932.558	846.485	326.628	536.525	431.436
ELOVL4	ENSG00000118402	6785	0	0.818331	2.70859	0	0	0	3.69339	0	0	2.14588	0	0	2.57833	0	0	0	1.11504	3.2976	0	0.804906	3.29352	2.12401	2.16211	7.8557	1.88396	1.23527	4.29351	3.1475	5.60908	0	0	0	0	0	0	0	1.10148	0	0	0	0	0	0	0	4.89942	2.26382	0
PRSS35	ENSG00000146250	167681	0	0	0	0	0	0	0	0	0	0	0	0	0	0	0	0	0	0	1.33923	0.804906	0	2.12401	1.08106	0	0	0	0	0	2.80454	0	0	0	0.911066	1.32229	0	0	0	0	0	0	0	0	0	0	0	0	0
BACH2	ENSG00000112182	60468	5.82293	12.275	18.0573	5.23813	22.8011	8.69896	14.7736	13.3058	3.21894	11.8023	2.82684	2.70414	6.44584	2.53012	9.32598	4.51694	8.92031	5.7708	74.9966	41.0502	29.6417	19.1161	38.9181	38.1563	44.273	38.2934	30.0546	36.7209	21.0341	4.4133	8.72839	8.47735	13.666	15.8675	21.7679	40.6817	99.1332	152.478	5.53525	4.45717	0.980984	3.19459	14.8615	37.1673	11.432	23.7701	13.3986
LOC105377890	NA	105377890	1.94098	0.818331	1.80573	1.04763	4.34306	2.17474	0.923348	1.02352	0	0	0	0	0	1.26506	0	0	0	0	16.0707	8.04906	5.76367	2.12401	10.8106	5.61121	6.59386	0	5.36689	1.04917	5.60908	0	0	0	2.7332	1.32229	3.34891	1.84917	23.1311	20.9999	0.922541	2.22858	0	0	0	4.64591	0	2.26382	1.33986
LOC105377896	NA	105377896	0	0.818331	0	0	0	0	0	0	0	0	0	0	0	0	0	0	0	0	4.01768	8.85397	18.1144	4.24802	18.378	20.2004	12.2457	1.23527	10.7338	7.34418	7.01135	2.9422	7.27366	10.1728	4.55533	10.5784	5.8606	8.32125	3.30444	17.3477	2.76762	10.4001	3.92394	7.18784	7.43074	11.1502	3.26628	1.13191	2.67972
LINC02531	NA	107986533	0	0	0	0	0	0	0	0	0	0	0	0	0	0	0	0	0	0	1.33923	1.60981	3.29352	6.37202	0	1.12224	3.76792	0	1.07338	4.19667	1.40227	0.735549	1.45473	0	0	0	2.51168	0	0	1.82608	0	0.742861	0	0.798648	1.85769	0.929182	0	0	0
GPR63	ENSG00000112218	81491	1.94098	3.27333	1.80573	1.04763	3.2573	0	0	1.02352	0	0	0	1.35207	1.28917	0	1.03622	0	2.23008	0.8244	1.33923	3.21963	0	3.18601	3.24317	3.36673	4.7099	3.70581	5.36689	4.19667	0	0	1.45473	0	0	0	0	0	1.10148	0	0.922541	0.742861	0	0	2.78653	0.929182	1.63314	0	0
CD24	ENSG00000272398	100133941	2083.64	414.894	109.247	451.527	277.956	487.142	338.869	185.258	996.261	1021.44	312.366	405.621	251.388	903.253	637.275	860.477	592.086	1021.43	321.414	102.223	169.616	127.44	68.1066	130.18	50.8669	144.527	71.9163	73.4418	47.6772	2495.72	1020.49	1292.8	559.394	728.584	382.613	489.105	686.222	457.433	2167.05	821.604	237.398	514.33	99.3862	99.4225	173.113	143.752	171.502
NR2E1	ENSG00000112333	7101	7.76391	3.27333	3.61146	17.8096	43.4306	7.61159	16.6203	44.0115	9.65681	28.9694	42.4026	29.7455	42.5425	44.2771	37.3039	38.394	40.1414	11.5416	4.01768	4.82944	3.29352	0	0	0	0	8.64689	6.44026	0	4.20681	7.35549	9.45576	1.69547	0	0	0	0	0	0	15.6832	12.6286	6.86689	0.798648	0	0	0	1.13191	1.33986
LINC01268	ENSG00000227502	285758	26.2032	10.6383	4.51432	11.5239	5.42883	11.9611	13.8502	9.2117	19.3136	25.7506	11.3074	13.5207	16.7592	30.3615	18.652	9.03388	22.3008	15.6636	4.01768	2.41472	8.23381	3.18601	3.24317	4.48897	7.53584	2.47054	7.51364	5.24584	1.40227	24.2731	26.1852	25.432	10.0217	29.0905	16.7446	3.69833	8.81184	5.47824	25.8312	17.8287	4.90492	7.18784	8.35959	0.929182	9.79883	2.26382	4.01959
LOC107986639	NA	107986639	0	0	0	0	0	0	0	0	0	0	0	0	0	0	0	0	0	0	0	0.804906	0	0	3.24317	3.36673	1.88396	0	2.14675	3.1475	0	0.735549	0	0	0	0	0	0	0	0	0	0	0	0	0	0	0	0	0
RPL29P4	NA	387101	2.91147	3.27333	1.80573	5.23813	5.42883	4.34948	5.54009	11.2587	4.82841	6.43764	1.41342	1.35207	2.57833	3.79518	4.14488	2.25847	1.11504	2.4732	17.4099	4.82944	4.1169	5.31002	2.16211	11.2224	2.82594	3.70581	6.44026	2.09834	2.80454	2.9422	2.90946	1.69547	1.82213	2.64459	5.02337	4.62292	1.10148	1.82608	4.61271	2.22858	0.980984	2.39595	1.85769	2.78755	31.0296	26.0339	49.5749
PTPRK	ENSG00000152894	5796	0.970489	0	0.902864	1.04763	0	0	0.923348	1.02352	0	0	1.41342	0	0	0	0	0	0	0.8244	4.01768	5.63434	2.47014	1.062	4.32423	1.12224	3.76792	0	0	2.09834	1.40227	0	0	0	0	0	0	3.69833	17.6237	28.3042	0.922541	0	0.980984	0.798648	0.928843	8.36264	0	0	1.33986
ARG1	ENSG00000118520	383	2181.66	238.134	126.401	1597.63	1438.64	1975.75	638.033	1036.83	1438.86	2257.47	3338.5	3327.44	1773.89	2507.35	1560.55	2692.1	1730.54	1620.77	1118.25	193.982	196.788	237.889	148.105	101.002	55.5768	228.525	217.896	140.589	124.802	1039.33	1264.89	1301.27	388.114	401.977	418.614	151.632	148.7	116.869	1822.02	762.918	781.844	259.561	187.626	214.641	414.817	338.441	643.134
LINC01013	ENSG00000228495	100507254	0	0.818331	0	0	0	0	0	1.02352	0	0	0	0	0	0	0	0	0	0	0	0.804906	0	0	1.08106	0	1.88396	0	0	0	0	0	0	0	0	0	0	2.77375	9.91332	15.5217	0	0.742861	0	0	0.928843	1.85836	0	0	0
AIG1	ENSG00000146416	51390	55.3179	94.1081	96.6065	164.477	187.837	193.552	85.8713	159.67	217.278	159.868	152.649	202.81	215.291	260.603	148.179	147.93	153.875	129.431	202.223	39.4404	52.6964	60.5342	46.4855	29.1783	24.4915	38.2934	25.7611	34.6225	25.2409	135.341	114.196	143.267	97.484	112.395	113.863	115.573	96.9302	116.869	119.93	96.572	107.908	132.576	91.9555	82.6972	132.284	90.5527	72.3526
ADGB	ENSG00000118492	79747	15.5278	2.45499	2.70859	5.23813	1.08577	4.34948	2.77004	6.14113	3.21894	1.07294	12.7208	6.76035	5.15667	11.3855	8.28976	3.38771	6.69023	4.122	2.67845	0.804906	2.47014	0	0	0	0	8.64689	1.07338	0	0	4.4133	2.1821	2.5432	5.46639	2.64459	1.67446	0	2.20296	0.913039	5.53525	0.742861	3.92394	0.798648	2.78653	0.929182	1.63314	5.65955	9.37904
TIAM2	ENSG00000146426	26230	10.6754	16.3666	8.12578	2.09525	5.42883	4.34948	12.0035	8.18818	14.4852	2.14588	12.7208	9.46449	23.205	5.06024	3.10866	20.3262	7.80527	3.2976	13.3923	6.43925	36.2288	15.9301	17.2969	41.523	15.0717	4.94108	6.44026	26.2292	23.8386	9.56214	25.4578	33.9094	18.2213	10.5784	24.2796	20.3408	16.5222	25.5651	40.5918	31.2002	68.6689	133.374	37.1537	38.0965	89.8227	33.9573	22.7777
CCR6	ENSG00000112486	1235	20.3803	21.2766	28.8916	10.4763	26.0584	16.3106	38.7806	27.6351	6.43787	13.9482	9.89394	10.8166	7.735	2.53012	16.5795	16.9385	17.8406	12.366	16.0707	36.2208	18.1144	22.3021	21.6211	19.0781	32.9693	35.8228	26.8344	34.6225	29.4477	13.2399	18.9115	14.4115	20.9545	9.25606	8.37228	21.2654	57.2769	110.478	5.53525	4.45717	8.82886	10.3824	6.5019	14.8669	17.9645	3.39573	0
AFDN	ENSG00000130396	4301	356.169	40.0982	41.5317	28.2859	42.3449	36.9706	63.711	95.1876	48.2841	69.7411	101.766	144.671	128.917	74.6386	93.2598	100.502	82.5129	37.098	30.8022	29.7815	23.0547	21.2401	34.5938	57.2344	32.0273	33.3523	22.5409	45.1142	61.6999	40.4552	74.9187	84.7735	75.6184	48.9249	71.1644	58.2488	74.9006	87.6518	20.2959	20.8001	13.7338	16.7716	33.4383	32.5214	6.53256	6.79145	10.7189
LOC102724475	NA	102724475	0	0	0	0	0	0	0	0	0	0	1.41342	0	0	0	0	0	3.34512	0	0	0	0.823381	0	0	0	0	0	0	0	1.40227	0.735549	0	0.847735	0	1.32229	1.67446	0	0	0	0	0	0	1.5973	2.78653	0	9.79883	2.26382	12.0588
PRKAR1B	ENSG00000188191	5575	3.88195	53.1915	27.0859	101.62	103.148	79.378	24.007	27.6351	72.4261	50.4282	49.4697	93.2928	46.41	154.337	59.0646	82.4342	53.5219	42.0444	32.1414	13.6834	15.6442	33.9841	18.378	15.7114	13.1877	18.529	16.1007	20.9834	15.425	11.7688	15.2747	18.6502	29.1541	35.7019	28.4658	28.6621	24.2325	28.3042	25.8312	23.0287	27.4676	21.5635	22.2922	26.9463	6.53256	15.8467	34.8364
MICALL2	ENSG00000164877	79778	9.70489	6.54665	7.22291	7.33338	22.8011	19.5727	7.38678	5.11761	11.2663	11.8023	11.3074	2.70414	6.44584	5.06024	5.1811	2.25847	3.34512	6.5952	20.0884	7.24416	6.58705	18.0541	14.0537	14.5892	5.65188	4.94108	6.44026	12.59	21.0341	12.5043	6.54629	6.78188	12.7549	15.8675	6.69782	4.62292	4.40592	2.73912	3.69016	8.17147	2.94295	4.79189	5.57306	11.1502	52.2605	36.2211	52.2546
GNA12	ENSG00000146535	2768	32.9966	72.8315	117.372	113.144	370.246	433.861	91.4114	58.3408	154.509	134.117	97.526	79.7721	130.206	130.301	99.4771	76.788	60.2121	64.3032	72.3182	53.1238	42.8158	87.0843	136.213	104.369	112.096	96.351	132.025	136.392	161.261	36.7775	50.9156	126.312	266.031	241.98	317.309	175.671	334.85	246.521	20.2959	31.943	35.3154	158.132	301.874	432.999	712.049	512.755	647.154
LOC107986761	NA	107986761	0.970489	1.63666	7.22291	1.04763	5.42883	4.34948	1.8467	3.07057	1.60947	3.21882	2.82684	1.35207	1.28917	0	3.10866	1.12924	0	0	2.67845	13.6834	5.76367	10.62	18.378	19.0781	19.7816	6.17635	9.6604	10.4917	21.0341	2.9422	0	0.847735	3.64426	3.96688	5.8606	5.5475	5.5074	6.39128	0	0	0	1.5973	2.78653	1.85836	1.63314	3.39573	1.33986
UNC93B2	NA	641922	0	0.818331	0	0	1.08577	0	0	0	0	0	0	0	0	0	0	0	0	0	0	0	0	0	0	0	0	0	0	0	0	0	0	0	0	0	0	0	0	0	0.922541	1.48572	3.92394	3.19459	3.71537	1.85836	0	0	0
THSD7A	ENSG00000005108	221981	14.5573	8.18331	12.6401	7.33338	4.34306	9.78633	4.61674	9.2117	12.8757	2.14588	24.0281	28.3935	15.47	32.8916	18.652	22.5847	5.5752	13.1904	16.0707	5.63434	8.23381	6.37202	2.16211	2.24449	0	1.23527	5.36689	1.04917	2.80454	1.4711	3.63683	3.39094	7.28852	6.61147	5.02337	5.5475	2.20296	7.30432	4.61271	2.97144	0.980984	3.99324	7.43074	3.71673	4.89942	12.451	1.33986
LOC100506178	ENSG00000232759	100506178	0	0.818331	0	1.04763	0	0	0	0	0	0	0	0	0	0	0	0	0	0	0	5.63434	0	3.18601	0	0	3.76792	2.47054	0	0	0	0	0	0	0	0	0	0	1.10148	4.5652	0	0	0	0	0	0.929182	0	0	0
LOC401312	ENSG00000105889	401312	0	0	0.902864	0	0	0	0	0	0	2.14588	0	0	0	0	0	0	0	0	0	0.804906	1.64676	0	1.08106	0	0	0	0	0	0	0	0	0	0	0	0	0	1.10148	0.913039	0.922541	0	0	0	0	0.929182	0	0	0
PPP1R17	ENSG00000106341	10842	0	0	1.80573	5.23813	0	3.26211	0	0	3.21894	2.14588	0	0	1.28917	1.26506	1.03622	1.12924	2.23008	0	1.33923	0	0.823381	1.062	1.08106	1.12224	0	0	1.07338	2.09834	0	0.735549	0	0.847735	1.82213	2.64459	0	0	1.10148	0	0	3.71431	3.92394	7.18784	18.5769	10.221	0	0	0
GPR141	ENSG00000187037	353345	1047.16	554.829	636.519	1360.87	1438.64	1249.39	1264.06	1401.2	1038.11	1550.4	2262.88	2744.7	2837.46	1504.16	1559.51	1532.37	2128.61	1059.35	673.63	613.339	754.217	269.749	256.211	331.062	296.724	878.277	1174.27	326.291	361.786	751.731	988.49	911.315	625.902	654.535	648.852	442.875	497.869	407.216	2045.27	1822.24	1161.49	530.303	393.829	420.92	473.61	462.951	644.474
TRGV10	NA	6984	3.88195	5.72832	11.7372	9.42864	10.8577	1.08737	5.54009	6.14113	1.60947	12.8753	9.89394	6.76035	7.735	3.79518	5.1811	5.64618	1.11504	6.5952	1.33923	33.8061	32.1119	55.2242	72.4308	42.6452	81.0102	56.8224	40.7883	68.1959	49.0795	5.88439	7.27366	8.47735	8.19959	17.1898	20.0935	7.39667	14.3192	9.13039	0	0	0	4.79189	3.71537	6.50428	13.0651	15.8467	16.0783
TRGV9	NA	6983	0	8.18331	13.543	6.28576	10.8577	2.17474	15.6969	14.3293	1.60947	6.43764	7.0671	8.11242	10.3133	5.06024	3.10866	6.77541	1.11504	2.4732	0	31.3913	14.8209	33.9841	37.837	20.2004	49.9249	28.4112	28.9812	50.3601	35.0568	10.2977	18.1841	10.1728	15.4881	29.0905	23.4424	22.19	20.9281	20.0869	1.84508	0.742861	0.980984	6.38919	8.35959	4.64591	8.1657	13.5829	12.0588
TRGV8	NA	6982	1.94098	4.90999	4.51432	9.42864	3.2573	1.08737	3.69339	4.09409	0	2.14588	0	1.35207	0	2.53012	4.14488	3.38771	2.23008	1.6488	4.01768	20.9276	5.76367	7.43403	24.8643	17.9559	15.0717	3.70581	10.7338	14.6884	8.41362	4.4133	2.1821	7.62961	1.82213	2.64459	10.884	2.77375	3.30444	6.39128	1.84508	2.22858	0.980984	1.5973	1.85769	0	8.1657	4.52764	8.03917
TRGV5	NA	6978	0.970489	0	2.70859	5.23813	1.08577	2.17474	4.61674	2.04704	4.82841	1.07294	1.41342	1.35207	0	1.26506	1.03622	0	2.23008	1.6488	0	2.41472	0.823381	8.49603	14.0537	6.73346	7.53584	3.70581	7.51364	11.5408	7.01135	1.4711	0.727366	0.847735	6.37746	2.64459	4.18614	1.84917	4.40592	5.47824	0	0.742861	2.94295	3.19459	0	3.71673	1.63314	2.26382	0
TRGV2	NA	6974	0	11.4566	11.7372	8.38101	9.77189	2.17474	8.31013	6.14113	3.21894	8.58352	2.82684	12.1686	5.15667	6.3253	2.07244	3.38771	4.46016	2.4732	5.3569	21.7325	12.3507	29.7361	48.6476	24.6893	39.5631	27.1759	21.4675	31.475	23.8386	2.20665	4.3642	2.5432	10.0217	5.28918	5.02337	1.84917	12.1163	11.8695	0.922541	0.742861	0.980984	4.79189	2.78653	5.57509	3.26628	10.1872	4.01959
INHBA	ENSG00000122641	3624	124.223	22.9133	4.51432	25.143	10.8577	27.1843	12.0035	1.02352	48.2841	56.8658	7.0671	2.70414	2.57833	17.7109	14.5071	19.197	11.1504	24.732	28.1237	6.43925	4.94028	15.9301	4.32423	6.73346	0.94198	2.47054	9.6604	5.24584	0	72.8194	78.5555	93.2508	65.5967	71.4039	43.5359	14.7933	17.6237	10.0434	75.6484	49.7717	15.6957	37.5365	12.075	5.57509	17.9645	12.451	8.03917
IGFBP3	ENSG00000146674	3486	2.91147	4.09166	2.70859	5.23813	7.60036	2.17474	4.61674	5.11761	1.60947	2.14588	2.82684	2.70414	0	0	1.03622	0	0	0.8244	1.33923	0	6.58705	2.12401	8.64846	5.61121	14.1297	11.1174	4.29351	9.44251	5.60908	0	0	2.5432	1.82213	0	0	0.924583	0	0.913039	1.84508	2.97144	3.92394	6.38919	0	4.64591	0	0	0
ABCA13	ENSG00000179869	154664	2795.01	1095.75	280.791	471.432	513.567	628.5	467.214	279.422	769.326	1359.41	794.342	528.659	333.894	533.856	633.131	731.745	617.732	795.546	360.252	242.277	380.402	364.267	166.483	213.226	46.157	150.703	200.722	162.621	43.4704	2594.28	1025.59	1294.49	1226.29	1777.16	1245.8	443.8	458.215	230.086	2182.73	1331.95	282.523	689.234	221.065	143.094	385.421	252.416	273.332
GRB10	ENSG00000106070	2887	177.599	90.0164	95.7036	372.955	274.699	470.831	216.063	246.669	354.083	219.953	719.431	1014.05	743.85	640.121	404.126	545.421	434.865	394.888	559.796	170.64	175.38	39.2941	70.2687	83.046	87.6041	212.466	343.481	70.2943	96.7566	294.22	288.764	296.707	83.818	97.8497	99.6301	49.9275	92.5243	98.6083	374.552	303.83	239.36	72.677	48.2998	54.8217	195.977	97.3442	160.783
PSPHP1	NA	8781	0	0	0	0	0	0	0	0	0	0	0	0	0	0	0	0	0	0	6.69613	15.2932	15.6442	7.43403	3.24317	7.8557	8.47782	8.64689	6.44026	11.5408	8.41362	0	0	0	0	0	0	0	0	0	22.141	19.3144	18.6387	20.7649	16.7192	12.0794	0	0	0
TPST1	ENSG00000169902	8460	197.98	67.9215	108.344	54.4766	40.1733	73.9412	137.579	177.069	99.7871	111.586	432.506	643.585	447.341	375.723	287.033	517.19	245.309	349.546	79.0143	28.1717	8.23381	77.5263	99.4573	164.97	60.2867	18.529	37.5682	45.1142	58.8953	97.828	91.6481	133.094	114.794	85.9491	151.538	223.749	152.004	195.39	25.8312	6.68575	14.7148	8.78513	57.5883	122.652	160.048	224.118	210.358
LINC00174	ENSG00000179406	285908	17.4688	10.6383	12.6401	12.5715	7.60036	7.61159	12.9269	12.2823	4.82841	5.3647	49.4697	59.4911	58.0125	31.6265	27.9779	31.6186	22.3008	29.6784	8.03535	2.41472	4.94028	10.62	15.1348	25.8116	11.3038	3.70581	10.7338	14.6884	15.425	5.14884	4.3642	5.08641	20.0434	22.479	20.0935	29.5867	25.334	38.3477	3.69016	3.71431	0	0.798648	5.57306	9.29182	19.5977	30.5615	41.5357
HGF	ENSG00000019991	3082	303.763	162.03	168.836	738.576	436.478	1264.61	277.004	536.326	1607.86	767.152	881.974	1634.65	1349.76	2265.72	908.765	1160.85	1718.28	1531.74	275.88	152.127	158.089	108.324	71.3498	92.0239	144.123	809.102	728.823	88.1301	116.388	346.444	331.679	172.09	152.148	183.799	163.259	147.933	100.235	97.6952	766.632	577.946	518.941	187.682	207.132	163.536	133.917	175.446	239.835
KIAA1324L	ENSG00000164659	222223	26.2032	13.0933	7.22291	18.8573	18.458	10.8737	12.0035	9.2117	11.2663	16.0941	12.7208	16.2248	7.735	15.1807	12.4346	5.64618	15.6105	7.4196	61.6044	14.4883	10.704	24.4261	22.7022	13.4669	25.4334	14.8232	20.3942	26.2292	21.0341	5.88439	5.81893	5.93414	13.666	11.9006	12.5584	11.095	13.2178	13.6956	11.993	5.94289	2.94295	13.577	24.1499	14.8669	6.53256	6.79145	10.7189
ABCB4	ENSG00000005471	5244	10.6754	3.27333	2.70859	4.1905	4.34306	4.34948	4.61674	1.02352	1.60947	0	0	0	2.57833	2.53012	2.07244	0	2.23008	0.8244	32.1414	16.0981	4.94028	9.55803	20.5401	10.1002	7.53584	6.17635	12.8805	8.39334	11.2182	2.9422	1.45473	0.847735	0.911066	0	0	12.0196	17.6237	36.5216	0.922541	4.45717	0	3.19459	14.8615	18.5836	0	2.26382	0
LOC105375392	NA	105375392	1.94098	0.818331	0.902864	14.6668	6.51459	7.61159	3.69339	2.04704	6.43787	5.3647	8.48052	21.6331	10.3133	20.241	15.5433	14.6801	10.0354	4.9464	4.01768	0	0	0	0	0	0	1.23527	0	0	0	7.35549	1.45473	1.69547	0	0	0	0	0	0	6.45779	2.97144	1.96197	0	0	0.929182	1.63314	0	5.35945
GNG11	ENSG00000127920	2791	63.0818	525.369	262.733	574.099	608.029	434.948	223.45	254.857	919.007	388.404	370.316	528.659	582.704	889.338	530.545	364.743	309.981	212.695	653.542	23.3423	27.9949	155.053	132.97	35.9118	29.2014	29.6465	35.4215	69.2451	67.309	110.332	208.754	295.012	517.485	706.105	330.705	811.784	538.623	810.779	122.698	80.9719	72.5928	382.553	514.579	447.866	117.586	284.109	156.764
DYNC1I1	ENSG00000158560	1780	5.82293	6.54665	0.902864	8.38101	5.42883	4.34948	0.923348	3.07057	3.21894	1.07294	8.48052	6.76035	10.3133	2.53012	8.28976	5.64618	0	4.122	2.67845	0	0	1.062	0	1.12224	0	0	1.07338	1.04917	0	2.20665	3.63683	6.78188	6.37746	9.25606	10.0467	1.84917	3.30444	3.65216	0	0	0.980984	0	0.928843	0	0	2.26382	4.01959
EPHB4	ENSG00000196411	2050	29.1147	36.8249	28.8916	25.143	132.463	32.6211	107.108	230.293	19.3136	137.336	179.504	182.529	175.327	46.8073	82.8976	128.733	71.3625	19.7856	16.0707	10.4638	14.8209	36.1081	25.9454	33.6673	16.0137	3.70581	3.22013	24.1309	12.6204	5.88439	48.0061	51.7118	40.0869	37.0242	36.0008	23.1146	24.2325	27.3912	22.141	34.1716	139.3	32.7446	43.6556	39.9548	13.0651	43.0125	49.5749
PRKAR2B	ENSG00000005249	5577	105.783	803.601	402.677	1267.63	1290.98	949.274	451.517	441.138	1036.5	775.736	754.766	1124.92	1091.92	1951.99	977.156	953.075	616.617	627.369	1232.09	117.516	77.3978	488.522	459.449	288.416	178.976	218.643	177.107	336.783	405.256	170.647	293.128	517.966	698.787	1023.46	864.856	865.41	703.845	900.257	206.649	163.429	122.623	469.605	575.883	770.292	406.652	485.589	552.023
LOC105375457	NA	105375457	26.2032	31.0966	27.9888	47.1432	57.5456	85.9023	63.711	115.658	43.4557	82.6164	115.9	162.248	186.929	139.157	121.238	97.1142	144.955	42.8688	17.4099	6.43925	12.3507	20.1781	29.1885	39.2785	21.6655	19.7643	36.4948	22.0325	50.4817	13.2399	70.5545	44.9299	134.838	75.3708	65.3038	85.0617	89.2198	110.478	61.8103	57.2003	74.5548	33.5432	112.39	70.6178	40.8285	80.3655	113.888
CAV2	ENSG00000105971	858	2.91147	57.2832	13.543	82.7625	85.7755	38.058	24.9304	42.9879	67.5977	24.6776	22.6147	52.7307	55.4342	123.976	59.0646	53.0741	46.8316	30.5028	147.315	8.04906	5.76367	21.2401	9.72951	3.36673	2.82594	3.70581	2.14675	16.7867	5.60908	22.802	17.4568	33.9094	58.3082	64.7924	51.0709	39.7571	20.9281	48.3911	15.6832	13.3715	10.7908	33.5432	28.7941	14.8669	26.1302	26.0339	28.1371
CTTNBP2	ENSG00000077063	83992	5.82293	9.81998	5.41718	1.04763	4.34306	1.08737	19.3903	7.16466	1.60947	10.7294	2.82684	6.76035	11.6025	1.26506	9.32598	6.77541	8.92031	2.4732	0	2.41472	3.29352	0	0	0	0	2.47054	3.22013	1.04917	0	0.735549	8.72839	1.69547	2.7332	2.64459	0.837228	0.924583	0	0	0.922541	2.97144	0	0	0.928843	0.929182	0	3.39573	2.67972
LOC105375470	NA	105375470	0.970489	0.818331	0.902864	0	0	0	0	0	0	0	0	0	0	0	0	1.12924	0	0	0	0.804906	0	0	0	0	0	0	0	0	0	0	0	0.847735	0	0	0	0	1.10148	0	0	1.48572	0	1.5973	0	0	9.79883	2.26382	12.0588
PRRT4	ENSG00000224940	401399	25.2327	12.275	0.902864	2.09525	5.42883	3.26211	2.77004	0	4.82841	17.167	7.0671	5.40828	1.28917	5.06024	7.25354	6.77541	3.34512	5.7708	2.67845	1.60981	0.823381	7.43403	4.32423	1.12224	0.94198	1.23527	0	0	0	31.6286	9.45576	9.32508	7.28852	6.61147	10.884	0.924583	2.20296	3.65216	14.7607	5.20003	1.96197	8.78513	2.78653	2.78755	1.63314	0	2.67972
TSPAN33	ENSG00000158457	340348	38.8195	237.316	133.624	253.526	298.586	272.93	130.192	125.893	238.201	156.649	206.359	279.878	268.147	457.952	250.765	202.133	156.105	91.5084	357.573	32.1963	26.3482	96.6423	98.3762	42.6452	37.6792	34.5876	34.3481	71.3434	63.1022	100.77	129.471	192.436	256.92	309.417	403.544	344.87	256.645	341.477	41.5144	55.7146	53.9541	180.495	208.99	203.491	63.6924	113.191	142.025
LOC107986848	NA	107986848	0.970489	0	2.70859	2.09525	0	2.17474	0.923348	2.04704	0	4.29176	0	1.35207	1.28917	0	1.03622	1.12924	1.11504	0.8244	0	12.8785	9.88057	19.1161	19.459	8.97794	15.0717	11.1174	7.51364	8.39334	7.01135	1.4711	1.45473	2.5432	2.7332	0	0	0	3.30444	3.65216	0.922541	0.742861	0.980984	0	0	2.78755	1.63314	0	0
COPG2IT1	NA	53844	2.91147	4.09166	2.70859	3.14288	1.08577	3.26211	8.31013	4.09409	0	7.51058	4.24026	16.2248	6.44584	2.53012	2.07244	5.64618	3.34512	3.2976	1.33923	3.21963	1.64676	1.062	2.16211	1.12224	1.88396	2.47054	3.22013	2.09834	1.40227	1.4711	0	1.69547	0.911066	1.32229	0	1.84917	5.5074	1.82608	2.76762	2.97144	0.980984	2.39595	2.78653	0	1.63314	2.26382	4.01959
CALD1	ENSG00000122786	800	32.0261	112.111	18.9601	118.382	135.721	113.087	26.7771	44.0115	127.148	104.075	111.66	108.166	101.844	127.771	132.636	73.4003	65.7873	51.9372	345.52	7.24416	9.05719	35.0461	31.3507	10.1002	14.1297	12.3527	10.7338	29.3767	16.8272	28.6864	47.2788	43.2345	68.3299	129.585	109.677	85.9863	47.3636	94.0431	22.141	16.3429	9.80984	48.7176	47.371	45.5299	21.2308	29.4296	50.9148
SLC37A3	ENSG00000157800	84255	252.327	173.486	237.453	581.433	1041.25	725.276	693.434	1801.4	680.805	1308.99	2032.5	2017.29	2243.15	1396.63	1233.1	1384.44	1474.08	574.607	164.725	236.642	318.648	128.502	140.537	147.014	259.044	560.812	462.626	223.473	298.684	315.551	680.814	524.748	400.869	349.086	288.006	208.956	204.875	199.043	786.005	648.518	921.144	206.85	214.563	171.899	276.001	263.735	588.2
RAB19	ENSG00000146955	401409	31.0556	5.72832	7.22291	23.0478	58.6313	31.5337	38.7806	106.446	35.4083	101.929	113.074	124.39	127.628	165.723	102.586	155.834	138.265	53.586	4.01768	6.43925	4.94028	7.43403	1.08106	4.48897	2.82594	4.94108	3.22013	7.34418	4.20681	9.56214	13.82	20.3456	17.3102	6.61147	13.3956	5.5475	5.5074	4.5652	20.2959	16.3429	16.6767	4.79189	2.78653	6.50428	3.26628	4.52764	37.5161
OR9A4	ENSG00000258083	130075	13.5868	6.54665	2.70859	14.6668	5.42883	4.34948	1.8467	7.16466	9.65681	8.58352	2.82684	9.46449	7.735	12.6506	15.5433	5.64618	13.3805	10.7172	0	0	0	0	0	0	0	0	0	0	0	0.735549	0	0	0	0	0	0.924583	0	0	0.922541	1.48572	0	0	0	0	0	0	0
CLEC5A	ENSG00000258227	23601	620.142	272.504	153.487	533.242	436.478	673.082	235.454	423.738	840.143	770.371	329.327	544.884	622.668	1027.23	498.422	469.762	758.227	805.439	121.87	160.981	88.9251	77.5263	44.3233	102.124	104.56	297.7	271.564	39.8684	75.7226	572.257	303.312	239.909	274.231	271.07	258.703	98.0058	93.6258	68.478	550.757	398.174	309.991	120.596	60.3748	30.663	66.9587	109.795	167.483
TAS2R38	ENSG00000257138	5726	1.94098	0	0	1.04763	2.17153	3.26211	0	3.07057	3.21894	1.07294	5.65368	8.11242	7.735	10.1205	8.28976	5.64618	2.23008	0.8244	0	0	0.823381	0	0	0	1.88396	1.23527	1.07338	0	0	1.4711	2.1821	0.847735	1.82213	0	0	0	0	0.913039	0	2.97144	0	0	0	0.929182	0	3.39573	0
MGAM	ENSG00000257335	8972	1934.18	728.315	1101.49	3228.78	3472.28	4198.34	3578.9	5518.83	2856.81	3686.62	9058.61	10040.5	10028.4	5294.28	3527.29	5783.94	6340.11	4032.97	1280.3	1241.17	1534.78	767.829	731.876	1293.95	1610.78	5128.84	3735.35	1168.77	1522.87	1033.45	3648.47	3363.81	1529.68	1085.6	1291.01	858.938	778.746	1097.47	3987.22	2931.33	3977.89	1550.18	1193.56	1096.43	2242.3	1329.99	1920.02
TRBV2	NA	28620	0	0.818331	1.80573	2.09525	1.08577	0	0.923348	3.07057	0	0	1.41342	0	1.28917	0	0	2.25847	0	0.8244	1.33923	0	0	0	1.08106	0	0	6.17635	0	8.39334	5.60908	0	0	0	0	0	0	0	1.10148	0.913039	0	0	0	0	0	0	0	0	0
TRBV4-1	NA	28617	0	0	0.902864	1.04763	0	0	0	0	0	0	0	0	0	0	0	0	0	0	2.67845	0	0	6.37202	5.40529	4.48897	3.76792	2.47054	0	5.24584	2.80454	0	0	0	0	0	0	0	0	0	0	0	0	0	0	0	1.63314	0	0
TRBV7-3	NA	28595	0	0.818331	0	0	0	0	0	1.02352	1.60947	0	0	1.35207	0	0	0	1.12924	0	1.6488	2.67845	0.804906	0	3.18601	1.08106	2.24449	1.88396	3.70581	2.14675	0	1.40227	0.735549	0	0	0	0	0	0	0	0	0	0	0	0	0	0	0	0	0
TRBV9	NA	28586	1.94098	2.45499	0.902864	0	3.2573	0	1.8467	1.02352	0	0	0	0	0	0	1.03622	1.12924	0	0	2.67845	4.02453	0	8.49603	4.32423	7.8557	3.76792	4.94108	1.07338	11.5408	2.80454	0	0	0	0	0	0	0.924583	1.10148	0	0	0	0	0	0	0	0	0	0
TRBV19	NA	28568	0.970489	0.818331	0	1.04763	1.08577	0	1.8467	0	1.60947	0	0	0	0	0	0	0	0	0	0	0.804906	0	3.18601	7.5674	3.36673	4.7099	1.23527	4.29351	3.1475	4.20681	0	0	0	0	0	0	0	0	0.913039	0	0	0	0	0	0	0	0	0
LOC100507507	NA	100507507	114.518	75.2865	66.8119	173.906	157.436	128.31	109.878	180.14	196.355	157.722	206.359	204.162	194.664	180.904	187.556	199.875	191.787	262.984	107.138	83.7103	68.3406	35.0461	39.9991	31.4228	53.6928	119.821	101.971	39.8684	37.8613	111.803	136.745	96.6418	60.1303	60.8255	96.2812	57.3242	48.4651	24.6521	147.607	112.915	115.756	59.8986	42.7268	39.0257	34.2959	31.6935	48.235
ZNF282	ENSG00000170265	8427	138.78	85.9248	71.3263	248.287	270.356	238.134	136.655	237.457	220.497	239.266	387.277	325.849	310.689	341.566	225.896	273.275	306.636	228.359	93.7458	116.711	86.455	101.952	70.2687	72.9458	71.5904	109.939	78.3565	66.0976	85.5385	136.812	132.381	127.16	71.9742	58.1809	90.4206	56.3996	67.1902	63.9128	125.466	96.572	113.794	80.6635	47.371	53.8926	57.1599	38.4849	117.908
LOC728743	NA	728743	4.85244	6.54665	17.1544	4.1905	10.8577	5.43685	7.38678	10.2352	9.65681	7.51058	4.24026	2.70414	3.8675	1.26506	2.07244	0	4.46016	4.9464	5.3569	15.2932	11.5273	30.7981	37.837	16.8336	35.7952	4.94108	15.0273	19.9342	30.8499	2.20665	1.45473	2.5432	5.46639	5.28918	11.7212	4.62292	14.3192	16.4347	1.84508	2.22858	2.94295	1.5973	0.928843	6.50428	6.53256	2.26382	5.35945
BET1P1	NA	100128542	3.88195	0.818331	0	0	0	1.08737	1.8467	3.07057	0	0	4.24026	0	1.28917	0	0	0	1.11504	0.8244	0	3.21963	0.823381	1.062	2.16211	2.24449	1.88396	1.23527	0	2.09834	7.01135	0.735549	1.45473	0	2.7332	3.96688	1.67446	0.924583	1.10148	0	0.922541	0.742861	0	1.5973	0.928843	3.71673	0	0	0
LOC105375588	NA	105375588	2.91147	1.63666	4.51432	1.04763	0	0	0	3.07057	0	0	0	0	1.28917	0	0	0	0	0.8244	0	0.804906	4.1169	1.062	3.24317	0	0	0	2.14675	4.19667	0	0	0	0	0	1.32229	1.67446	1.84917	0	1.82608	0.922541	1.48572	2.94295	6.38919	16.7192	13.9377	1.63314	4.52764	1.33986
LOC105377785	NA	105377785	9.70489	14.73	8.12578	4.1905	4.34306	9.78633	8.31013	1.02352	9.65681	10.7294	4.24026	8.11242	10.3133	2.53012	12.4346	6.77541	10.0354	4.9464	0	0	0.823381	0	0	1.12224	0	0	0	2.09834	0	3.67775	4.3642	5.08641	0.911066	7.93376	5.8606	4.62292	9.91332	5.47824	0	0	0	0	0	0	3.26628	9.05527	2.67972
LOC105377786	NA	105377786	3.88195	4.09166	4.51432	4.1905	11.9434	5.43685	5.54009	4.09409	3.21894	1.07294	4.24026	4.05621	1.28917	7.59037	7.25354	3.38771	1.11504	2.4732	2.67845	0	0	0	1.08106	0	0	0	1.07338	0	0	0.735549	0	0.847735	4.55533	1.32229	1.67446	0.924583	3.30444	1.82608	0	0.742861	0	0	0	0	3.26628	3.39573	0
DEFA1B	ENSG00000240247	728358	26.2032	21.2766	4.51432	12.5715	15.2007	8.69896	11.0802	8.18818	17.7042	5.3647	4.24026	5.40828	1.28917	6.3253	15.5433	10.1631	12.2654	36.2736	58.9259	202.836	190.201	116.82	42.1612	21.3226	1.88396	1.23527	11.8072	31.475	8.41362	22.802	9.45576	9.32508	21.8656	6.61147	17.5818	9.24583	0	1.82608	73.8033	28.2287	14.7148	69.4824	4.64422	2.78755	13.0651	0	2.67972
MSRA	ENSG00000175806	4482	25.2327	15.5483	14.4458	50.2861	27.1441	34.7959	33.2405	47.082	46.6746	45.0635	49.4697	44.6183	46.41	50.6024	31.0866	33.8771	47.9467	36.2736	18.7492	8.85397	14.8209	13.806	5.40529	6.73346	10.3618	24.7054	18.2474	9.44251	5.60908	34.5708	14.5473	20.3456	15.4881	6.61147	13.3956	10.1704	11.0148	7.30432	35.9791	25.2573	34.3344	11.9797	8.35959	11.1502	4.89942	9.05527	4.01959
LINCR-0001	ENSG00000253641	101929191	0.970489	0.818331	1.80573	5.23813	5.42883	4.34948	0	2.04704	3.21894	1.07294	7.0671	4.05621	12.8917	3.79518	8.28976	2.25847	4.46016	3.2976	0	1.60981	0.823381	2.12401	4.32423	0	0	1.23527	3.22013	1.04917	2.80454	1.4711	2.1821	0	0	5.28918	3.34891	0	1.10148	1.82608	5.53525	0.742861	0	0.798648	0	0	0	4.52764	9.37904
LOC112268021	NA	112268021	1.94098	2.45499	5.41718	1.04763	14.115	6.52422	11.0802	18.4234	9.65681	17.167	14.1342	18.929	15.47	13.9157	12.4346	3.38771	20.0707	8.244	0	0	0.823381	0	2.16211	1.12224	0	2.47054	0	2.09834	0	2.20665	5.09156	4.23867	0.911066	0	2.51168	0.924583	4.40592	3.65216	2.76762	1.48572	0	0.798648	0	0.929182	3.26628	1.13191	0
BLK	ENSG00000136573	640	5.82293	1.63666	0.902864	0	3.2573	5.43685	3.69339	4.09409	0	3.21882	0	2.70414	1.28917	0	0	4.51694	5.5752	0	12.053	28.9766	3.29352	2.12401	5.40529	4.48897	6.59386	4.94108	0	11.5408	8.41362	0	0	1.69547	0.911066	0	1.67446	12.9442	24.2325	65.7388	0	2.97144	0.980984	0.798648	2.78653	17.6545	1.63314	0	1.33986
LOC105379308	NA	105379308	38.8195	17.185	5.41718	28.2859	21.7153	35.8832	19.3903	27.6351	14.4852	35.407	25.4416	56.7869	38.675	34.1566	24.8693	11.2924	36.7963	18.9612	4.01768	19.3178	9.88057	5.31002	1.08106	14.5892	3.76792	13.588	12.8805	6.29501	2.80454	13.9754	13.82	13.5638	11.8439	11.9006	11.7212	6.47208	11.0148	13.6956	45.2045	33.4288	18.6387	8.78513	2.78653	3.71673	9.79883	15.8467	21.4378
LPL	ENSG00000175445	4023	24.2622	7.36498	4.51432	44.0003	5.42883	20.66	7.38678	6.14113	28.9704	4.29176	7.0671	14.8728	10.3133	12.6506	9.32598	31.6186	8.92031	18.9612	16.0707	0	0	0	0	1.12224	0	0	0	2.09834	0	4.4133	5.81893	7.62961	12.7549	19.8344	16.7446	13.8688	5.5074	7.30432	11.0705	2.97144	0.980984	5.59054	18.5769	7.43346	1.63314	13.5829	34.8364
CHRNA2	ENSG00000120903	1135	10.6754	18.0033	12.6401	17.8096	33.6587	31.5337	11.0802	6.14113	20.9231	26.8235	24.0281	45.9704	19.3375	20.241	19.6882	24.8432	10.0354	11.5416	8.03535	13.6834	6.58705	9.55803	5.40529	7.8557	9.4198	7.41162	8.58702	5.24584	7.01135	3.67775	13.0926	8.47735	11.8439	11.9006	10.0467	6.47208	9.91332	8.21735	9.22541	8.91433	7.84787	11.1811	10.2173	7.43346	13.0651	9.05527	13.3986
SCARA5	ENSG00000168079	286133	1.94098	0	0.902864	0	0	0	0.923348	0	0	0	0	0	0	0	0	0	0	0	4.01768	0.804906	1.64676	1.062	1.08106	1.12224	0.94198	0	0	3.1475	0	0	0	2.5432	4.55533	1.32229	2.51168	0.924583	3.30444	8.21735	0	0	0.980984	2.39595	0.928843	8.36264	0	0	0
NUGGC	ENSG00000189233	389643	1.94098	8.18331	20.7659	7.33338	13.0292	6.52422	10.1568	10.2352	6.43787	11.8023	8.48052	13.5207	2.57833	5.06024	1.03622	2.25847	5.5752	4.122	5.3569	38.6355	16.4676	57.3482	100.538	69.5791	91.372	55.5871	55.8156	89.1793	84.1362	3.67775	3.63683	9.32508	12.7549	6.61147	11.7212	10.1704	12.1163	2.73912	0.922541	0	0.980984	0.798648	0.928843	2.78755	13.0651	22.6382	9.37904
PNOC	ENSG00000168081	5368	2.91147	0.818331	0.902864	0	1.08577	0	1.8467	1.02352	0	2.14588	0	0	2.57833	1.26506	1.03622	0	3.34512	0.8244	5.3569	6.43925	1.64676	3.18601	1.08106	1.12224	0.94198	1.23527	0	3.1475	1.40227	1.4711	0	0.847735	0	1.32229	0.837228	2.77375	4.40592	10.9565	0.922541	2.22858	2.94295	3.19459	3.71537	8.36264	0	2.26382	0
FZD3	ENSG00000104290	7976	10.6754	4.90999	5.41718	2.09525	7.60036	3.26211	10.1568	6.14113	1.60947	16.0941	5.65368	6.76035	2.57833	3.79518	12.4346	12.4216	12.2654	4.9464	21.4276	11.2687	11.5273	7.43403	11.8916	5.61121	2.82594	9.88216	5.36689	5.24584	7.01135	11.7688	10.1831	11.0206	5.46639	14.5452	5.8606	6.47208	3.30444	7.30432	1.84508	8.91433	7.84787	9.58378	4.64422	3.71673	3.26628	6.79145	1.33986
FUT10	ENSG00000172728	84750	5.82293	7.36498	9.9315	8.38101	11.9434	4.34948	11.0802	12.2823	3.21894	16.0941	16.961	1.35207	2.57833	1.26506	6.21732	4.51694	4.46016	8.244	21.4276	33.8061	29.6417	41.4181	43.2423	25.8116	31.0853	30.8817	22.5409	36.7209	29.4477	25.0087	26.1852	22.8888	20.0434	19.8344	36.0008	16.6425	23.1311	23.739	13.8381	23.7716	16.6767	32.7446	30.6518	31.5922	14.6983	30.5615	22.7777
LOC101929398	NA	101929398	11.6459	4.09166	7.22291	3.14288	3.2573	3.26211	6.46343	3.07057	9.65681	5.3647	2.82684	8.11242	6.44584	8.85543	6.21732	4.51694	4.46016	5.7708	1.33923	2.41472	2.47014	3.18601	0	2.24449	0.94198	3.70581	2.14675	1.04917	1.40227	4.4133	3.63683	4.23867	3.64426	7.93376	3.34891	2.77375	2.20296	3.65216	5.53525	3.71431	1.96197	4.79189	4.64422	2.78755	1.63314	5.65955	1.33986
LINC00968	ENSG00000246430	100507632	40.7605	20.4583	29.7945	26.1907	22.8011	27.1843	26.7771	29.6822	19.3136	47.2094	32.5087	35.1538	27.0725	30.3615	40.4126	38.394	44.6016	35.4492	12.053	13.6834	10.704	14.8681	7.5674	7.8557	10.3618	16.0585	12.8805	4.19667	5.60908	41.9263	32.0041	35.6049	25.5098	21.1567	36.0008	24.9638	18.7252	13.6956	23.0635	22.2858	24.5246	16.7716	14.8615	25.0879	19.5977	37.353	49.5749
LOC105375855	NA	105375855	0.970489	4.09166	0.902864	4.1905	2.17153	0	1.8467	0	0	1.07294	0	1.35207	2.57833	3.79518	4.14488	5.64618	7.80527	4.122	0	0.804906	0	1.062	1.08106	0	0	0	0	0	0	15.4465	8.00102	4.23867	6.37746	3.96688	0.837228	0.924583	2.20296	3.65216	4.61271	0	0.980984	0.798648	0	3.71673	1.63314	3.39573	10.7189
FAM110B	ENSG00000169122	90362	56.2883	0.818331	1.80573	4.1905	6.51459	13.0484	2.77004	7.16466	11.2663	9.65646	4.24026	6.76035	14.1808	16.4458	10.3622	13.5508	14.4955	23.9076	8.03535	2.41472	5.76367	1.062	3.24317	5.61121	1.88396	3.70581	5.36689	2.09834	4.20681	8.09104	5.09156	2.5432	2.7332	2.64459	4.18614	3.69833	3.30444	10.0434	16.6057	8.17147	2.94295	6.38919	1.85769	3.71673	3.26628	2.26382	6.69931
TRIM55	ENSG00000147573	84675	1.94098	1.63666	0.902864	3.14288	7.60036	13.0484	0.923348	5.11761	9.65681	5.3647	5.65368	6.76035	7.735	10.1205	10.3622	9.03388	11.1504	4.9464	2.67845	3.21963	0.823381	2.12401	0	0	2.82594	6.17635	1.07338	0	0	5.14884	2.1821	0.847735	0	3.96688	3.34891	1.84917	2.20296	0.913039	5.53525	7.42861	2.94295	0.798648	0	0	1.63314	2.26382	1.33986
GYG1P1	NA	100132965	6.79342	2.45499	0	17.8096	10.8577	16.3106	6.46343	32.7527	6.43787	10.7294	16.961	28.3935	21.9158	22.7711	9.32598	25.9724	17.8406	14.0148	8.03535	1.60981	0.823381	1.062	0	1.12224	0	1.23527	1.07338	0	0	0	0.727366	1.69547	0	0	0	0	1.10148	0	8.30287	1.48572	5.8859	1.5973	0	0.929182	0	0	0
E2F5	ENSG00000133740	1875	2.91147	2.45499	4.51432	2.09525	5.42883	2.17474	2.77004	4.09409	1.60947	6.43764	1.41342	1.35207	1.28917	0	2.07244	1.12924	5.5752	4.9464	6.69613	8.04906	9.05719	1.062	1.08106	5.61121	9.4198	3.70581	4.29351	7.34418	7.01135	1.4711	5.81893	1.69547	5.46639	5.28918	4.18614	8.32125	19.8266	34.6955	2.76762	2.22858	2.94295	4.79189	4.64422	9.29182	11.432	7.92336	6.69931
CA3	ENSG00000164879	761	16.4983	0.818331	2.70859	6.28576	21.7153	32.6211	0.923348	4.09409	1.60947	5.3647	2.82684	0	2.57833	7.59037	1.03622	0	0	3.2976	5.3569	0	0.823381	5.31002	1.08106	3.36673	3.76792	1.23527	4.29351	1.04917	2.80454	0	2.90946	6.78188	2.7332	2.64459	2.51168	0	6.60888	0.913039	0.922541	0	2.94295	0.798648	3.71537	5.57509	9.79883	7.92336	12.0588
LINC00534	ENSG00000253394	100874052	0	4.90999	8.12578	9.42864	16.2865	18.4853	3.69339	8.18818	20.9231	7.51058	8.48052	8.11242	10.3133	16.4458	8.28976	5.64618	4.46016	4.9464	2.67845	2.41472	0	5.31002	4.32423	1.12224	2.82594	0	0	2.09834	0	2.20665	1.45473	4.23867	9.11066	10.5784	10.0467	12.9442	8.81184	7.30432	2.76762	1.48572	0	6.38919	5.57306	7.43346	4.89942	6.79145	0
RUNX1T1	ENSG00000079102	862	6.79342	0.818331	7.22291	11.5239	18.458	47.8443	10.1568	4.09409	19.3136	3.21882	12.7208	9.46449	12.8917	25.3012	4.14488	6.77541	3.34512	3.2976	8.03535	0.804906	0.823381	7.43403	16.2159	7.8557	2.82594	3.70581	4.29351	3.1475	5.60908	0	0	0.847735	1.82213	3.96688	7.53505	0.924583	6.60888	4.5652	2.76762	0.742861	1.96197	0	4.64422	3.71673	17.9645	11.3191	25.4574
RIMS2	ENSG00000176406	9699	2.91147	0.818331	0	2.09525	2.17153	7.61159	4.61674	4.09409	12.8757	7.51058	4.24026	13.5207	10.3133	25.3012	8.28976	10.1631	5.5752	6.5952	1.33923	0	0	0	0	1.12224	0	0	0	3.1475	0	2.9422	2.90946	2.5432	1.82213	0	0	0	0	0	3.69016	1.48572	0	2.39595	0.928843	0	0	2.26382	8.03917
RSPO2	ENSG00000147655	340419	0	0	0	0	0	0	0	0	0	0	1.41342	1.35207	1.28917	1.26506	0	0	1.11504	0	0	0	0	0	0	0	0	0	0	1.04917	0	0.735549	2.1821	0.847735	3.64426	5.28918	1.67446	1.84917	0	0.913039	0.922541	0	0	0	0	0	0	0	5.35945
LOC107986972	NA	107986972	3.88195	12.275	9.02864	30.3812	22.8011	20.66	14.7736	13.3058	32.1894	15.0212	14.1342	24.3373	24.4942	34.1566	19.6882	20.3262	13.3805	8.244	30.8022	4.82944	1.64676	4.24802	2.16211	0	0	1.23527	0	3.1475	1.40227	3.67775	0.727366	5.08641	6.37746	10.5784	7.53505	7.39667	11.0148	10.0434	2.76762	0.742861	0	2.39595	3.71537	10.221	3.26628	4.52764	4.01959
LINC01151	ENSG00000253819	104266958	0.970489	16.3666	8.12578	14.6668	21.7153	29.359	6.46343	8.18818	25.7515	9.65646	15.5476	32.4497	15.47	50.6024	25.9055	12.4216	12.2654	7.4196	21.4276	0.804906	0	5.31002	4.32423	2.24449	0.94198	1.23527	0	1.04917	0	4.4133	1.45473	4.23867	7.28852	10.5784	12.5584	13.8688	13.2178	9.13039	1.84508	1.48572	0	3.99324	8.35959	8.36264	1.63314	6.79145	0
CASC8	ENSG00000246228	727677	9.70489	27.8233	16.2516	22.0001	21.7153	14.1358	29.5471	25.5881	11.2663	21.4588	14.1342	9.46449	11.6025	26.5663	24.8693	21.4555	17.8406	4.122	1.33923	0	0.823381	3.18601	0	1.12224	0	3.70581	3.22013	0	1.40227	0	0	0.847735	0	0	0.837228	0	0	0	0	0	0	0	0	0.929182	0	2.26382	0
CCAT2	ENSG00000280997	101805488	3.88195	21.2766	3.61146	9.42864	11.9434	5.43685	14.7736	11.2587	1.60947	22.5317	7.0671	5.40828	11.6025	7.59037	13.4709	10.1631	5.5752	0.8244	0	0	0	0	1.08106	0	2.82594	0	1.07338	3.1475	1.40227	0	0	0	0.911066	3.96688	0	0.924583	5.5074	0.913039	0	0	0	0	0	0	1.63314	0	0
LOC105375754	NA	105375754	0	9.00164	10.8344	3.14288	8.68612	0	0.923348	3.07057	4.82841	1.07294	1.41342	5.40828	1.28917	0	7.25354	0	3.34512	3.2976	0	26.5619	39.5223	47.7902	57.296	29.1783	64.9966	29.6465	41.8617	57.7042	50.4817	0	3.63683	1.69547	20.0434	14.5452	20.0935	32.3604	20.9281	15.5217	0	0	1.96197	2.39595	11.1461	15.7961	17.9645	37.353	50.9148
LRRC6	ENSG00000129295	23639	97.0489	69.5582	94.8007	113.144	114.005	141.358	116.342	214.94	136.805	234.974	264.309	320.44	385.461	259.337	255.946	261.983	356.813	117.065	100.442	62.7827	65.8705	69.0302	90.8088	102.124	93.256	161.82	179.254	70.2943	91.1476	63.2572	170.204	206	164.903	132.229	161.585	159.028	149.801	169.825	65.5004	68.3432	58.859	81.4621	63.1613	62.2552	176.379	135.829	184.901
LOC105375767	NA	105375767	0	2.45499	1.80573	1.04763	5.42883	5.43685	2.77004	11.2587	0	4.29176	9.89394	8.11242	12.8917	3.79518	10.3622	7.90465	3.34512	0.8244	1.33923	1.60981	0	1.062	3.24317	2.24449	1.88396	3.70581	4.29351	1.04917	0	2.20665	2.90946	4.23867	5.46639	9.25606	4.18614	2.77375	1.10148	6.39128	1.84508	0.742861	0.980984	1.5973	0	0.929182	1.63314	6.79145	0
LOC105375769	NA	105375769	20.3803	4.90999	9.9315	3.14288	5.42883	2.17474	5.54009	14.3293	12.8757	4.29176	4.24026	17.5769	10.3133	10.1205	12.4346	22.5847	10.0354	6.5952	5.3569	0.804906	0.823381	4.24802	0	4.48897	3.76792	3.70581	4.29351	2.09834	2.80454	0.735549	3.63683	1.69547	17.3102	5.28918	4.18614	3.69833	8.81184	1.82608	1.84508	2.97144	7.84787	0.798648	3.71537	3.71673	1.63314	7.92336	13.3986
KHDRBS3	ENSG00000131773	10656	4.85244	3.27333	0	6.28576	5.42883	1.08737	0.923348	1.02352	4.82841	2.14588	0	0	1.28917	11.3855	7.25354	2.25847	3.34512	0.8244	6.69613	0	0.823381	0	1.08106	0	0	0	0	0	0	1.4711	0	1.69547	1.82213	1.32229	0.837228	1.84917	1.10148	1.82608	0	0	0	0	0	0.929182	0	1.13191	0
LYPD2	ENSG00000197353	137797	0	0	2.70859	1.04763	0	3.26211	0	0	0	0	0	0	0	0	0	0	0	0	0	0	0.823381	0	1.08106	0	0	1.23527	0	1.04917	0	0	0	0	0	2.64459	1.67446	0.924583	0	0	0.922541	1.48572	4.90492	4.79189	12.075	15.7961	3.26628	2.26382	0
LYNX1	ENSG00000180155	66004	5.82293	2.45499	15.3487	1.04763	1.08577	5.43685	0.923348	2.04704	1.60947	1.07294	1.41342	0	0	0	3.10866	3.38771	1.11504	0.8244	0	0.804906	4.1169	2.12401	3.24317	4.48897	2.82594	2.47054	7.51364	4.19667	9.81589	2.20665	5.81893	4.23867	5.46639	3.96688	10.0467	7.39667	4.40592	7.30432	2.76762	8.91433	15.6957	19.1676	29.723	21.3712	1.63314	6.79145	2.67972
EPPK1	ENSG00000261150	83481	19.4098	9.00164	3.61146	41.905	44.5164	29.359	17.5436	18.4234	24.142	40.7717	28.2684	29.7455	39.9642	101.205	38.3401	47.4279	33.4512	17.3124	5.3569	3.21963	5.76367	3.18601	4.32423	4.48897	2.82594	6.17635	4.29351	4.19667	4.20681	3.67775	2.1821	0.847735	0	2.64459	0.837228	0.924583	1.10148	0	6.45779	5.94289	6.86689	1.5973	1.85769	1.85836	1.63314	0	0
PDCD1LG2	ENSG00000197646	80380	17.4688	1.63666	16.2516	10.4763	5.42883	10.8737	9.23348	11.2587	12.8757	9.65646	11.3074	6.76035	23.205	27.8313	17.6157	20.3262	27.876	14.0148	9.37458	8.04906	10.704	7.43403	10.8106	7.8557	5.65188	12.3527	7.51364	8.39334	8.41362	5.14884	8.72839	5.08641	3.64426	13.2229	6.69782	10.1704	12.1163	8.21735	7.38033	9.6572	20.6007	11.9797	4.64422	3.71673	76.7575	19.2425	37.5161
GLDC	ENSG00000178445	2731	0	0.818331	0	1.04763	1.08577	1.08737	0	0	1.60947	0	2.82684	0	1.28917	0	1.03622	0	0	0.8244	0	12.0736	0	1.062	0	2.24449	0.94198	0	1.07338	4.19667	4.20681	0	0	0	0	0	0	0	0	0.913039	0	0	0	0	0.928843	0	1.63314	0	6.69931
NFIB	ENSG00000147862	4781	9.70489	23.7316	10.8344	20.9525	33.6587	20.66	9.23348	9.2117	27.361	19.3129	19.7879	17.5769	20.6267	29.0964	19.6882	19.197	11.1504	9.8928	38.8375	2.41472	0.823381	3.18601	1.08106	2.24449	0	1.23527	1.07338	4.19667	2.80454	6.61994	3.63683	10.1728	9.11066	15.8675	10.0467	18.4917	7.71036	7.30432	13.8381	5.20003	1.96197	15.973	10.2173	7.43346	1.63314	5.65955	5.35945
CD72	ENSG00000137101	971	3.88195	10.6383	17.1544	4.1905	11.9434	9.78633	6.46343	4.09409	3.21894	3.21882	4.24026	4.05621	2.57833	6.3253	4.14488	11.2924	8.92031	9.8928	20.0884	31.3913	15.6442	19.1161	15.1348	16.8336	16.9556	17.2938	6.44026	10.4917	21.0341	6.61994	9.45576	10.1728	8.19959	9.25606	18.419	55.475	79.3065	146.086	0	5.20003	6.86689	10.3824	13.0038	52.0342	8.1657	16.9786	8.03917
LOC105376032	NA	105376032	0.970489	3.27333	0	0	0	0	0	0	0	1.07294	0	0	0	0	0	0	0	0	5.3569	4.82944	1.64676	0	0	0	0.94198	0	0	0	0	0	0	0	0	0	0	3.69833	4.40592	10.0434	0	0.742861	0	0	0	2.78755	0	0	0
LOC105376031	NA	105376031	0.970489	0	0	0	0	0	0	0	0	0	0	0	0	0	0	0	0	0	4.01768	4.82944	0	0	0	1.12224	2.82594	1.23527	0	0	0	0	0	0	0	0	0	0	7.71036	5.47824	0	0	0	0	0	0.929182	0	0	0
LOC105376037	NA	105376037	22.3212	5.72832	20.7659	20.9525	40.1733	42.4074	20.3137	50.1526	24.142	33.2611	50.8831	37.8579	38.675	40.4819	30.0504	36.1355	33.4512	19.7856	9.37458	4.02453	2.47014	15.9301	7.5674	6.73346	8.47782	2.47054	5.36689	6.29501	12.6204	6.61994	8.00102	5.08641	13.666	5.28918	19.2562	20.3408	16.5222	16.4347	12.9156	8.17147	11.7718	11.1811	7.43074	11.1502	22.8639	19.2425	36.1763
FAM201A	NA	158228	4.85244	8.18331	1.80573	1.04763	1.08577	2.17474	2.77004	3.07057	6.43787	5.3647	1.41342	2.70414	3.8675	1.26506	1.03622	9.03388	6.69023	2.4732	0	0	3.29352	1.062	0	2.24449	0.94198	0	4.29351	1.04917	0	9.56214	5.81893	11.8683	2.7332	11.9006	8.37228	4.62292	9.91332	2.73912	7.38033	8.17147	0	4.79189	0	0.929182	1.63314	2.26382	0
LOC101929959	NA	101929959	1.94098	4.09166	1.80573	7.33338	3.2573	14.1358	1.8467	1.02352	8.04734	2.14588	9.89394	12.1686	2.57833	6.3253	1.03622	3.38771	1.11504	4.9464	0	1.60981	0	0	1.08106	0	0	1.23527	0	0	0	1.4711	1.45473	1.69547	0.911066	2.64459	3.34891	0.924583	1.10148	1.82608	1.84508	0.742861	1.96197	1.5973	0.928843	1.85836	0	0	0
LOC101928906	NA	101928906	1.94098	0	0	0	1.08577	0	0	0	0	0	0	0	0	0	1.03622	1.12924	0	0.8244	0	1.60981	0	1.062	1.08106	2.24449	0	1.23527	5.36689	3.1475	1.40227	0	0	0	0.911066	0	0	0	1.10148	0	1.84508	1.48572	4.90492	2.39595	2.78653	3.71673	0	2.26382	0
LOC100289279	NA	NA	2.91147	0.818331	1.80573	3.14288	1.08577	0	2.77004	11.2587	4.82841	6.43764	32.5087	28.3935	33.5184	17.7109	14.5071	29.3601	25.6459	9.8928	4.01768	0	3.29352	2.12401	5.40529	2.24449	2.82594	4.94108	7.51364	3.1475	2.80454	0.735549	2.1821	5.93414	0.911066	3.96688	0	0.924583	4.40592	6.39128	5.53525	1.48572	4.90492	1.5973	5.57306	14.8669	31.0296	12.451	24.1175
LOC403323	NA	403323	5.82293	1.63666	1.80573	1.04763	3.2573	1.08737	1.8467	2.04704	9.65681	1.07294	1.41342	1.35207	3.8675	2.53012	0	3.38771	0	3.2976	0	1.60981	1.64676	3.18601	1.08106	1.12224	0	0	0	1.04917	0	2.9422	5.09156	3.39094	1.82213	3.96688	2.51168	3.69833	6.60888	7.30432	0.922541	0	0	0	0	0.929182	0	0	0
ADGRF5P1	NA	389740	3.88195	0	2.70859	1.04763	2.17153	1.08737	2.77004	1.02352	1.60947	0	0	1.35207	1.28917	2.53012	0	1.12924	0	3.2976	0	0	0	0	0	0	0	0	0	0	0	0.735549	0.727366	0	0.911066	1.32229	4.18614	2.77375	0	2.73912	0	0	0	0	0	0	0	0	0
LOC100996643	ENSG00000228522	100996643	0.970489	1.63666	1.80573	6.28576	8.68612	13.0484	8.31013	7.16466	3.21894	4.29176	2.82684	8.11242	5.15667	11.3855	5.1811	11.2924	4.46016	7.4196	0	1.60981	0	1.062	0	0	1.88396	1.23527	5.36689	2.09834	0	3.67775	0	3.39094	0.911066	1.32229	0	0	4.40592	1.82608	1.84508	2.97144	2.94295	0	0.928843	0	0	1.13191	0
GXYLT1P6	NA	100132672	0.970489	0.818331	0	0	0	0	0	1.02352	0	2.14588	0	0	1.28917	6.3253	0	1.12924	1.11504	0.8244	0	0	0	1.062	0	1.12224	0	0	0	0	1.40227	0	1.45473	0.847735	1.82213	2.64459	0	0	0	1.82608	0	0	0.980984	0	0	0	0	1.13191	1.33986
LOC105376093	NA	105376093	13.5868	12.275	7.22291	23.0478	14.115	2.17474	13.8502	8.18818	9.65681	12.8753	29.6818	29.7455	20.6267	26.5663	11.3984	22.5847	17.8406	20.61	10.7138	5.63434	7.41043	10.62	1.08106	5.61121	8.47782	1.23527	5.36689	7.34418	4.20681	23.5376	24.7304	33.9094	31.8873	25.1236	41.0242	17.5671	20.9281	23.739	16.6057	17.0858	12.7528	8.78513	3.71537	8.36264	6.53256	13.5829	4.01959
LOC105376095	NA	105376095	27.1737	14.73	7.22291	23.0478	21.7153	22.8348	27.7004	17.3999	19.3136	39.6988	31.0952	50.0266	51.5667	48.0723	35.2315	31.6186	43.4865	28.0296	10.7138	1.60981	5.76367	3.18601	4.32423	4.48897	1.88396	6.17635	5.36689	7.34418	7.01135	35.3064	42.9146	49.1686	44.6422	33.0573	42.6986	24.0392	31.9429	33.7825	19.3734	15.6001	4.90492	11.1811	8.35959	13.9377	14.6983	15.8467	41.5357
PRUNE2	ENSG00000106772	158471	197.009	72.0132	64.1033	165.525	175.894	227.26	151.429	235.41	280.048	324.028	258.656	452.943	479.57	566.747	396.872	423.463	446.016	334.707	20.0884	9.65888	13.9975	8.49603	16.2159	16.8336	17.8976	14.8232	19.3208	3.1475	7.01135	183.887	151.292	137.333	124.816	104.461	82.0483	57.3242	74.9006	101.347	47.0496	37.1431	24.5246	20.7649	17.648	17.6545	57.1599	79.2336	147.385
LOC105376103	NA	105376103	1.94098	0	0	1.04763	2.17153	0	0	0	0	0	0	0	0	0	0	0	0	0	4.01768	9.65888	0	1.062	0	0	2.82594	0	0	3.1475	4.20681	0	0	0	0	0	0	0	2.20296	0.913039	0	0.742861	0.980984	0	0	0	0	0	0
LOC102723989	NA	102723989	4.85244	3.27333	3.61146	2.09525	1.08577	0	3.69339	4.09409	1.60947	3.21882	1.41342	1.35207	2.57833	0	4.14488	2.25847	0	2.4732	0	0	1.64676	1.062	0	1.12224	0.94198	2.47054	2.14675	2.09834	1.40227	1.4711	3.63683	4.23867	1.82213	7.93376	0	1.84917	2.20296	1.82608	0	1.48572	0	0.798648	0	0.929182	1.63314	5.65955	0
FRMD3	ENSG00000172159	257019	81.521	144.845	198.63	218.954	224.753	208.775	160.663	151.481	320.284	177.035	182.331	258.245	348.075	422.53	269.417	190.841	143.84	126.958	80.3535	27.3668	48.5795	100.89	67.0255	70.7013	47.099	48.1755	53.6689	48.2617	81.3317	94.1503	95.2849	170.395	161.259	235.368	170.795	256.11	254.442	254.738	47.0496	52.7431	33.3535	86.254	140.255	133.802	115.953	170.918	144.705
LOC497256	NA	497256	6.79342	0.818331	6.32005	6.28576	5.42883	5.43685	3.69339	7.16466	6.43787	3.21882	1.41342	5.40828	0	2.53012	1.03622	0	5.5752	1.6488	171.421	12.8785	6.58705	2.12401	1.08106	3.36673	2.82594	0	4.29351	2.09834	1.40227	3.67775	0.727366	0	0.911066	2.64459	2.51168	1.84917	2.20296	10.0434	12.9156	2.22858	0	0	2.78653	5.57509	4.89942	3.39573	2.67972
LOC102724237	NA	102724237	44.6425	9.81998	12.6401	30.3812	14.115	22.8348	7.38678	22.5175	27.361	42.9176	16.961	27.0414	21.9158	44.2771	33.159	30.4894	33.4512	30.5028	5.3569	2.41472	4.94028	4.24802	6.48634	14.5892	6.59386	0	1.07338	5.24584	4.20681	13.2399	6.54629	11.8683	7.28852	7.93376	5.02337	3.69833	2.20296	5.47824	18.4508	10.4001	3.92394	5.59054	3.71537	6.50428	1.63314	5.65955	14.7385
SUSD3	ENSG00000157303	203328	404.694	91.6531	41.5317	170.763	216.067	183.766	107.108	118.729	280.048	292.913	178.091	120.334	123.76	275.783	240.403	266.5	235.273	243.198	212.937	63.5876	60.1068	54.1622	46.4855	35.9118	50.8669	48.1755	35.4215	65.0484	61.6999	183.152	79.2829	90.7076	38.2648	37.0242	66.9782	43.4554	50.6681	49.3041	227.868	120.344	82.4027	58.3013	11.1461	19.5128	45.7279	40.7487	104.509
PTCH1	ENSG00000185920	5727	3.88195	4.90999	9.02864	5.23813	4.34306	4.34948	9.23348	4.09409	8.04734	3.21882	5.65368	4.05621	9.02417	5.06024	5.1811	1.12924	7.80527	2.4732	4.01768	16.0981	20.5845	13.806	18.378	7.8557	16.9556	19.7643	15.0273	14.6884	14.0227	0.735549	2.1821	2.5432	3.64426	5.28918	0.837228	3.69833	2.20296	4.5652	0	0	2.94295	0	1.85769	0.929182	1.63314	2.26382	2.67972
CORO2A	ENSG00000106789	7464	239.711	62.1932	47.8518	209.525	141.15	245.746	113.572	126.917	294.533	286.475	231.801	247.429	206.267	320.06	250.765	290.213	338.972	423.742	49.5513	53.9287	36.2288	36.1081	39.9991	46.012	30.1433	50.6461	49.3754	28.3275	37.8613	172.854	90.9207	102.576	47.3754	58.1809	81.2111	49.0029	59.4799	60.2606	130.078	67.6004	36.2964	28.7513	14.8615	12.0794	48.9942	40.7487	91.1106
ZNF883	ENSG00000285447	169834	0	0	0.902864	0	1.08577	4.34948	7.38678	2.04704	0	1.07294	1.41342	1.35207	0	2.53012	0	0	0	0.8244	4.01768	4.82944	2.47014	1.062	10.8106	0	0	3.70581	4.29351	4.19667	2.80454	2.20665	2.90946	1.69547	0	1.32229	3.34891	1.84917	1.10148	3.65216	0	0	0	1.5973	0	0.929182	0	1.13191	0
ZFP37	ENSG00000136866	7539	1.94098	4.09166	2.70859	3.14288	6.51459	3.26211	4.61674	5.11761	1.60947	2.14588	2.82684	0	2.57833	1.26506	1.03622	0	1.11504	0	4.01768	5.63434	9.05719	7.43403	5.40529	2.24449	16.9556	11.1174	9.6604	17.8359	7.01135	1.4711	1.45473	2.5432	4.55533	2.64459	3.34891	2.77375	1.10148	1.82608	0	0	0.980984	0.798648	0.928843	0	3.26628	3.39573	2.67972
ORM1	ENSG00000229314	5004	436.72	131.751	60.4919	257.716	610.2	240.309	252.997	590.572	125.539	395.915	732.151	381.284	429.293	240.362	217.606	535.258	240.848	58.5324	79.0143	20.9276	38.6989	50.9762	18.378	33.6673	12.2457	37.0581	31.1279	57.7042	26.6431	42.6619	108.378	104.271	123.905	66.1147	64.4666	15.7179	11.0148	24.6521	242.628	131.486	248.189	138.166	78.0228	48.3175	13.0651	29.4296	79.0519
ORM2	ENSG00000228278	5005	55.3179	10.6383	5.41718	11.5239	30.4014	15.2232	17.5436	20.4704	14.4852	25.7506	15.5476	14.8728	29.6509	16.4458	8.28976	36.1355	12.2654	2.4732	26.7845	8.04906	11.5273	6.37202	9.72951	5.61121	3.76792	6.17635	13.9539	9.44251	7.01135	3.67775	8.00102	13.5638	13.666	17.1898	10.884	6.47208	7.71036	7.30432	3.69016	5.94289	4.90492	6.38919	10.2173	8.36264	6.53256	7.92336	32.1567
OR1J2	ENSG00000197233	26740	0	0	0	0	0	0	0	0	1.60947	0	0	0	1.28917	1.26506	1.03622	0	0	0	4.01768	0	0	2.12401	0	4.48897	0	0	0	4.19667	0	2.9422	0	0	0	1.32229	0	0	0	0	0.922541	0.742861	0.980984	0	1.85769	7.43346	50.6273	46.4083	30.8168
LCN2	ENSG00000148346	3934	2414.58	634.207	170.641	2970.02	1125.94	4388.63	510.611	303.986	2304.76	1726.36	497.524	743.638	286.195	1787.53	673.543	950.816	643.378	1098.1	654.881	408.088	270.892	303.733	77.8361	121.202	15.0717	167.997	205.015	137.441	32.2522	1477.72	1009.58	737.529	470.11	450.902	817.972	224.674	193.86	175.304	2530.53	1550.35	779.882	452.834	109.603	150.528	150.249	147.148	259.933
IER5L	ENSG00000188483	389792	116.459	67.9215	41.5317	48.1908	55.374	29.359	57.2476	58.3408	40.2367	60.0846	55.1234	25.6893	25.7833	20.241	55.9559	62.1079	45.7166	85.7376	91.0673	102.223	201.728	39.2941	25.9454	28.0561	44.273	122.292	115.925	30.4259	33.6545	55.1662	73.464	89.8599	39.1758	44.958	59.4432	32.3604	14.3192	21.9129	178.05	216.173	171.672	161.327	39.9402	50.1758	47.361	29.4296	30.8168
PTGES	ENSG00000148344	9536	16.4983	8.18331	4.51432	2.09525	1.08577	10.8737	5.54009	10.2352	12.8757	6.43764	4.24026	18.929	14.1808	35.4217	11.3984	30.4894	32.3361	9.0684	0	0	0	5.31002	0	1.12224	0	0	0	1.04917	1.40227	0.735549	0.727366	0.847735	10.9328	6.61147	13.3956	5.5475	2.20296	5.47824	6.45779	0.742861	3.92394	3.99324	15.7903	10.221	1.63314	12.451	8.03917
C9orf78	ENSG00000136819	51759	536.68	367.431	2282.44	1377.63	3470.11	7436.53	934.428	695.995	2092.31	1701.68	1279.14	1139.79	1235.02	2320.12	1057.98	645.923	584.28	696.618	1956.61	824.224	333.469	1488.93	1494.02	1673.26	714.02	594.165	535.615	1131	1367.21	676.705	298.947	1327.55	4488.82	4487.87	5000.76	4182.82	4980.89	3074.2	840.435	288.973	335.497	1356.9	4778.9	5563.94	19966.8	18806.7	27362.7
LOC105376314	NA	105376314	9.70489	13.9116	11.7372	10.4763	24.9726	6.52422	13.8502	17.3999	6.43787	20.3859	8.48052	17.5769	36.0967	26.5663	17.6157	22.5847	23.4158	9.8928	5.3569	1.60981	6.58705	5.31002	2.16211	7.8557	3.76792	0	3.22013	5.24584	8.41362	4.4133	10.9105	7.62961	7.28852	13.2229	8.37228	1.84917	5.5074	9.13039	2.76762	2.97144	0	4.79189	5.57306	10.221	3.26628	2.26382	4.01959
OLFM1	ENSG00000130558	10439	18.4393	87.5615	59.589	44.0003	54.2883	16.3106	64.6343	34.7998	11.2663	19.3129	8.48052	9.46449	15.47	2.53012	22.7968	11.2924	23.4158	6.5952	1.33923	2.41472	5.76367	7.43403	1.08106	0	1.88396	4.94108	1.07338	5.24584	12.6204	0.735549	5.81893	2.5432	0.911066	2.64459	5.8606	7.39667	0	3.65216	1.84508	0	4.90492	8.78513	4.64422	1.85836	1.63314	6.79145	1.33986
DNLZ	ENSG00000213221	728489	12.6164	21.2766	28.8916	19.9049	13.0292	10.8737	10.1568	10.2352	8.04734	13.9482	8.48052	5.40828	7.735	15.1807	9.32598	7.90465	11.1504	15.6636	17.4099	19.3178	22.2313	15.9301	21.6211	12.3447	15.0717	16.0585	12.8805	18.885	21.0341	14.711	17.4568	15.2592	13.666	10.5784	17.5818	15.7179	13.2178	12.7826	41.5144	26.743	40.2203	30.3486	35.296	32.5214	6.53256	19.2425	10.7189
LCN10	ENSG00000187922	414332	0	0	0	0	1.08577	1.08737	0	1.02352	0	1.07294	0	0	0	0	0	0	2.23008	0	6.69613	7.24416	0.823381	0	0	1.12224	0.94198	1.23527	0	2.09834	2.80454	0	0	0	0	0	0	0.924583	4.40592	11.8695	0.922541	0	0	0	0	5.57509	0	0	0
FUT7	ENSG00000180549	2529	165.954	161.211	181.476	524.861	703.576	490.404	306.551	961.088	465.136	566.512	1009.18	919.407	987.502	760.302	576.138	793.852	760.457	451.771	129.905	208.471	204.198	99.8284	74.5929	121.202	104.56	364.405	294.105	110.163	161.261	216.987	452.422	383.176	196.79	140.163	194.237	175.671	147.598	114.13	542.454	445.717	837.76	265.151	103.102	132.873	209.042	157.335	270.652
NPDC1	ENSG00000107281	56654	2.91147	5.72832	5.41718	2.09525	16.2865	5.43685	7.38678	6.14113	8.04734	12.8753	14.1342	8.11242	5.15667	5.06024	4.14488	5.64618	5.5752	7.4196	0	12.0736	13.9975	32.9221	38.9181	48.2564	66.8805	9.88216	21.4675	28.3275	36.459	1.4711	1.45473	2.5432	1.82213	1.32229	5.02337	2.77375	1.10148	0.913039	0.922541	1.48572	2.94295	1.5973	1.85769	0	1.63314	4.52764	4.01959
SAPCD2	ENSG00000186193	89958	8.7344	22.9133	12.6401	32.4764	15.2007	17.3979	19.3903	21.494	19.3136	13.9482	7.0671	10.8166	12.8917	29.0964	21.7606	32.7478	15.6105	51.9372	29.463	28.1717	10.704	16.9921	12.9727	11.2224	9.4198	13.588	8.58702	12.59	11.2182	106.655	40.7325	32.2139	20.9545	10.5784	19.2562	12.0196	8.81184	11.8695	2.76762	0.742861	1.96197	4.79189	0	0.929182	3.26628	18.1105	22.7777
UAP1L1	ENSG00000197355	91373	33.9671	60.5565	34.3088	36.6669	32.573	13.0484	43.3973	34.7998	35.4083	26.8235	26.855	39.21	37.3859	31.6265	27.9779	49.6864	34.5662	64.3032	33.4806	44.2699	40.3457	36.1081	24.8643	25.8116	19.7816	16.0585	19.3208	32.5242	12.6204	79.4393	64.0082	46.6254	53.7529	35.7019	73.6761	39.7571	44.0592	32.8694	8.30287	8.17147	10.7908	13.577	10.2173	13.9377	24.4971	46.4083	16.0783
ADARB2	ENSG00000185736	105	24.2622	13.9116	7.22291	16.762	43.4306	31.5337	35.0872	34.7998	17.7042	24.6776	60.777	56.7869	36.0967	26.5663	44.5575	68.8834	39.0264	13.1904	1.33923	0	0.823381	0	0	0	0	0	0	0	0	5.14884	21.0936	29.6707	21.8656	11.9006	16.7446	11.095	13.2178	17.3477	0	0	0	0	0	0.929182	0	0	0
AKR1C1	ENSG00000187134	1645	4.85244	0.818331	0.902864	16.762	8.68612	14.1358	5.54009	5.11761	9.65681	9.65646	8.48052	6.76035	5.15667	8.85543	7.25354	13.5508	5.5752	1.6488	1.33923	0	0.823381	8.49603	1.08106	2.24449	1.88396	0	2.14675	5.24584	1.40227	5.14884	3.63683	5.93414	4.55533	7.93376	5.02337	1.84917	8.81184	6.39128	4.61271	1.48572	2.94295	2.39595	0.928843	7.43346	6.53256	12.451	12.0588
AKR1C3	ENSG00000196139	8644	32.0261	13.9116	37.9203	16.762	18.458	27.1843	29.5471	19.4469	48.2841	19.3129	31.0952	31.0976	52.8559	94.8796	61.137	67.7541	74.7076	55.2348	17.4099	74.0514	25.5248	15.9301	8.64846	8.97794	19.7816	45.705	21.4675	16.7867	9.81589	31.6286	26.9125	28.823	30.0652	31.7351	20.9307	34.2096	27.537	22.826	8.30287	5.94289	5.8859	19.9662	25.0788	30.663	53.8936	30.5615	69.6728
PFKFB3	ENSG00000170525	5209	1085.98	277.414	418.929	2468.21	2597.15	2784.76	1156.95	3280.39	2283.84	2571.84	2654.4	3308.51	5371.96	3739.52	1950.17	3176.54	3734.27	2113.76	538.369	791.223	540.138	183.727	135.132	250.26	501.133	2442.13	1382.51	263.341	480.979	1089.35	868.475	493.382	389.936	245.947	300.565	188.615	200.469	222.782	2270.37	1632.07	1135.98	253.172	184.84	253.667	298.864	277.318	517.187
ECHDC3	ENSG00000134463	79746	35.9081	40.0982	52.3661	76.4767	58.6313	64.1549	48.9374	48.1056	74.0356	77.2517	224.734	228.5	99.2659	222.651	98.4409	221.33	93.6633	91.5084	87.0497	10.4638	12.3507	5.31002	12.9727	12.3447	10.3618	6.17635	10.7338	7.34418	12.6204	44.133	35.6409	33.9094	24.5988	11.9006	30.1402	22.19	17.6237	14.6086	52.5848	33.4288	47.0872	25.5568	23.2211	45.5299	16.3314	28.2977	58.9539
BEND7	ENSG00000165626	222389	112.577	9.00164	10.8344	24.0954	58.6313	18.4853	52.6308	53.2232	30.5799	66.5223	66.4307	124.39	96.6876	79.6988	84.9701	66.6249	90.3182	32.1516	37.4983	2.41472	5.76367	13.806	15.1348	8.97794	6.59386	6.17635	9.6604	12.59	12.6204	8.09104	28.3673	19.4979	10.0217	22.479	15.0701	10.1704	5.5074	14.6086	20.2959	24.5144	17.6577	3.19459	10.2173	11.1502	6.53256	5.65955	12.0588
OLAH	ENSG00000152463	55301	175.658	1.63666	1.80573	18.8573	3.2573	57.6306	20.3137	39.9174	41.8462	77.2517	296.818	396.156	330.027	485.783	347.134	869.511	377.998	291.013	445.962	0	0	0	1.08106	1.12224	0	4.94108	7.51364	2.09834	4.20681	26.4798	38.5504	14.4115	4.55533	5.28918	4.18614	3.69833	0	4.5652	54.4299	0	0.980984	1.5973	1.85769	3.71673	3.26628	6.79145	14.7385
ACBD7	ENSG00000176244	414149	0.970489	0.818331	0	4.1905	1.08577	0	1.8467	3.07057	3.21894	3.21882	7.0671	6.76035	6.44584	15.1807	10.3622	21.4555	8.92031	4.9464	8.03535	0.804906	2.47014	0	0	1.12224	2.82594	0	0	1.04917	0	1.4711	1.45473	0	0	1.32229	0	0	0	1.82608	0.922541	0.742861	0	0	0.928843	0.929182	0	2.26382	0
LOC105376436	NA	105376436	0.970489	3.27333	5.41718	0	3.2573	1.08737	2.77004	0	1.60947	1.07294	0	1.35207	0	0	1.03622	0	0	0	6.69613	6.43925	5.76367	8.49603	5.40529	5.61121	14.1297	4.94108	3.22013	5.24584	7.01135	0.735549	0	2.5432	2.7332	1.32229	1.67446	0.924583	2.20296	0.913039	0	0.742861	1.96197	2.39595	2.78653	7.43346	8.1657	3.39573	0
HACD1	ENSG00000165996	9200	20.3803	6.54665	12.6401	22.0001	34.7445	68.5043	9.23348	7.16466	38.6272	16.0941	12.7208	14.8728	10.3133	20.241	14.5071	11.2924	13.3805	23.9076	6.69613	12.8785	6.58705	7.43403	16.2159	13.4669	10.3618	6.17635	15.0273	7.34418	19.6318	20.5954	11.6379	23.7366	37.3537	19.8344	33.4891	13.8688	33.0444	22.826	13.8381	10.4001	2.94295	9.58378	18.5769	26.0171	62.0593	39.6168	65.6533
LOC105376467	NA	105376467	0	0	3.61146	2.09525	3.2573	1.08737	0.923348	4.09409	0	0	2.82684	0	6.44584	0	1.03622	0	5.5752	0	0	3.21963	6.58705	8.49603	10.8106	12.3447	12.2457	8.64689	7.51364	13.6392	30.8499	0	0.727366	0	0	0	0	0.924583	2.20296	1.82608	3.69016	0.742861	0	0.798648	0.928843	5.57509	0	5.65955	1.33986
BAMBI	ENSG00000095739	25805	5.82293	4.90999	9.02864	30.3812	22.8011	42.4074	3.69339	19.4469	33.7988	19.3129	12.7208	24.3373	28.3617	40.4819	20.7244	13.5508	12.2654	9.0684	28.1237	4.82944	4.94028	7.43403	4.32423	2.24449	6.59386	7.41162	6.44026	5.24584	11.2182	11.0332	6.54629	17.8024	23.6877	11.9006	30.1402	26.8129	19.8266	33.7825	3.69016	3.71431	7.84787	15.973	19.5057	22.3004	6.53256	4.52764	6.69931
C1DP1	NA	554049	0	0	1.80573	0	0	0	0	0	0	0	0	0	0	0	0	1.12924	1.11504	0	4.01768	0	1.64676	0	0	0	0	0	0	0	0	0.735549	0.727366	0	0	0	0	0	0	0.913039	0	0	0	0.798648	1.85769	0.929182	4.89942	7.92336	16.0783
ZNF239	ENSG00000196793	8187	1.94098	0.818331	1.80573	2.09525	7.60036	2.17474	4.61674	6.14113	1.60947	1.07294	1.41342	2.70414	3.8675	1.26506	5.1811	0	2.23008	0.8244	16.0707	4.82944	1.64676	8.49603	6.48634	11.2224	16.0137	12.3527	4.29351	14.6884	15.425	0.735549	2.1821	0.847735	0.911066	2.64459	4.18614	7.39667	8.81184	13.6956	0	0	0.980984	0.798648	1.85769	3.71673	4.89942	1.13191	0
AGAP7P	NA	653268	0	2.45499	4.51432	0	2.17153	0	0	2.04704	1.60947	0	0	0	1.28917	0	0	1.12924	0	0	0	0	0	2.12401	6.48634	2.24449	0.94198	1.23527	2.14675	0	0	0.735549	0	0	0	3.96688	3.34891	4.62292	1.10148	3.65216	0	0	3.92394	24.7581	25.0788	22.3004	8.1657	5.65955	2.67972
LOC105378577	NA	105378577	11.6459	0	1.80573	2.09525	1.08577	0	3.69339	0	1.60947	6.43764	1.41342	0	0	1.26506	2.07244	1.12924	5.5752	1.6488	0	0	0	0	0	0	0	0	2.14675	0	0	8.82659	4.3642	5.93414	3.64426	5.28918	0.837228	1.84917	0	0.913039	4.61271	1.48572	1.96197	2.39595	0.928843	0	1.63314	1.13191	2.67972
ANXA8L1	ENSG00000264230	728113	1.94098	3.27333	0.902864	2.09525	3.2573	2.17474	2.77004	2.04704	1.60947	8.58352	1.41342	0	2.57833	2.53012	5.1811	4.51694	1.11504	3.2976	0	0	0	0	0	0	0	0	0	0	0	9.56214	0.727366	4.23867	2.7332	0	2.51168	0.924583	1.10148	0	1.84508	0.742861	0	0	0.928843	0.929182	0	0	4.01959
LOC101929216	NA	101929216	0	1.63666	1.80573	0	0	0	0	1.02352	0	1.07294	0	0	1.28917	0	1.03622	0	0	0	1.33923	1.60981	0.823381	1.062	3.24317	2.24449	3.76792	1.23527	0	4.19667	2.80454	0	0	0	0	0	0	0.924583	0	0	0	0	0	0	0	0	0	1.13191	0
ANXA8	ENSG00000265190	653145	4.85244	1.63666	0.902864	9.42864	3.2573	5.43685	2.77004	2.04704	3.21894	7.51058	1.41342	2.70414	1.28917	12.6506	4.14488	4.51694	5.5752	2.4732	1.33923	0	0	0	3.24317	0	0	0	0	0	0	5.88439	3.63683	1.69547	1.82213	2.64459	0	0.924583	0	0.913039	0.922541	0	0.980984	1.5973	0	0	0	0	0
AGAP12P	ENSG00000265018	414224	0	4.09166	3.61146	5.23813	3.2573	7.61159	3.69339	0	9.65681	7.51058	2.82684	2.70414	3.8675	1.26506	4.14488	3.38771	2.23008	2.4732	0	0	0	0	0	0	0	1.23527	0	0	1.40227	0.735549	0	0	1.82213	0	0	0	1.10148	0	0.922541	0	0	0	0	0.929182	0	0	0
BEND3P1	NA	644459	3.88195	1.63666	0	0	1.08577	0	0	0	0	0	2.82684	0	0	0	0	0	0	0	1.33923	4.82944	4.1169	4.24802	6.48634	11.2224	5.65188	6.17635	3.22013	11.5408	7.01135	0.735549	2.1821	0	2.7332	1.32229	10.0467	7.39667	4.40592	2.73912	0.922541	1.48572	0.980984	5.59054	2.78653	4.64591	4.89942	1.13191	1.33986
ANK3	ENSG00000151150	288	18.4393	43.3716	41.5317	47.1432	79.2609	50.019	53.5542	56.2937	35.4083	40.7717	31.0952	27.0414	29.6509	29.0964	45.5937	22.5847	37.9113	24.732	885.228	43.4649	41.9924	78.5883	77.8361	80.8015	105.502	71.6456	54.7422	132.195	107.975	7.35549	5.81893	5.93414	27.332	31.7351	29.303	37.9079	45.1607	45.652	5.53525	5.94289	4.90492	19.9662	29.723	19.5128	16.3314	20.3744	12.0588
DUSP13	ENSG00000079393	51207	88.3145	11.4566	4.51432	36.6669	61.8886	57.6306	30.4705	63.4584	20.9231	82.6164	40.9892	73.0118	64.4584	125.241	68.3905	114.053	76.9377	70.8984	25.4453	4.02453	2.47014	14.8681	1.08106	8.97794	3.76792	2.47054	0	1.04917	0	28.6864	22.5483	17.8024	13.666	2.64459	8.37228	5.5475	5.5074	4.5652	30.4439	16.3429	26.4866	3.19459	0.928843	0	3.26628	12.451	24.1175
KCNMA1	ENSG00000156113	3778	97.0489	24.5499	46.9489	105.81	66.2317	90.2518	43.3973	34.7998	49.8935	54.7199	308.125	209.571	157.278	155.602	176.157	308.281	137.15	91.5084	20.0884	21.7325	9.05719	6.37202	6.48634	1.12224	1.88396	2.47054	3.22013	3.1475	1.40227	169.176	239.303	219.563	18.2213	15.8675	20.9307	23.1146	17.6237	10.9565	42.4369	5.94289	0.980984	0	0	0	231.906	37.353	71.0127
KCNMA1-AS3	NA	101929286	0.970489	0	0.902864	2.09525	1.08577	2.17474	0.923348	0	0	1.07294	4.24026	12.1686	2.57833	2.53012	2.07244	7.90465	3.34512	0.8244	0	0	0	0	0	0	0	0	0	0	0	6.61994	4.3642	4.23867	0	0	0.837228	0	1.10148	0	0.922541	0	0	0	0	0	8.1657	0	0
LOC105378369	NA	105378369	4.85244	2.45499	3.61146	12.5715	3.2573	6.52422	1.8467	2.04704	6.43787	2.14588	11.3074	18.929	5.15667	11.3855	10.3622	14.6801	11.1504	12.366	4.01768	0	0.823381	0	0	0	0	0	0	0	0	7.35549	13.82	5.08641	0.911066	0	2.51168	0	3.30444	0.913039	0.922541	0	0	0	0	0	8.1657	3.39573	10.7189
SH2D4B	ENSG00000178217	387694	5.82293	0.818331	3.61146	6.28576	5.42883	1.08737	2.77004	7.16466	3.21894	8.58352	2.82684	13.5207	6.44584	5.06024	7.25354	10.1631	8.92031	1.6488	6.69613	0.804906	0.823381	2.12401	4.32423	1.12224	1.88396	0	1.07338	2.09834	1.40227	4.4133	2.1821	4.23867	0.911066	2.64459	5.8606	2.77375	0	1.82608	5.53525	0.742861	2.94295	3.19459	0.928843	3.71673	4.89942	1.13191	2.67972
BMPR1A	ENSG00000107779	657	8.7344	12.275	10.8344	6.28576	7.60036	3.26211	10.1568	10.2352	3.21894	9.65646	1.41342	5.40828	5.15667	3.79518	4.14488	2.25847	5.5752	4.9464	20.0884	8.85397	10.704	13.806	25.9454	12.3447	27.3174	8.64689	11.8072	20.9834	15.425	10.2977	12.3652	6.78188	3.64426	1.32229	0.837228	2.77375	2.20296	5.47824	0.922541	1.48572	2.94295	3.19459	6.5019	1.85836	1.63314	7.92336	5.35945
LIPN	ENSG00000204020	643418	361.022	143.208	187.796	377.145	407.162	476.268	484.758	731.819	558.486	746.766	812.716	1151.96	1107.39	1038.61	785.455	986.952	1107.23	403.132	93.7458	67.6121	84.8082	49.9142	101.619	53.8677	44.273	142.056	118.072	35.6717	58.8953	81.646	279.308	429.802	175.836	156.031	132.282	183.992	149.801	150.652	260.157	191.658	411.032	303.486	210.847	245.304	723.481	389.377	431.436
RCBTB2P1	NA	100130253	6.79342	4.09166	6.32005	7.33338	0	10.8737	6.46343	14.3293	1.60947	11.8023	25.4416	48.6745	21.9158	21.506	13.4709	12.4216	36.7963	7.4196	6.69613	1.60981	4.1169	3.18601	6.48634	2.24449	4.7099	14.8232	7.51364	4.19667	1.40227	0.735549	4.3642	10.1728	5.46639	9.25606	2.51168	6.47208	4.40592	6.39128	7.38033	4.45717	8.82886	11.1811	6.5019	4.64591	11.432	11.3191	12.0588
ANKRD22	ENSG00000152766	118932	164.013	57.2832	167.03	278.669	225.839	287.066	83.1013	189.352	300.971	227.463	203.532	342.074	301.665	581.928	185.483	310.54	366.848	319.867	111.156	87.7348	39.5223	103.014	24.8643	76.3125	86.6621	285.347	148.126	60.8517	75.7226	171.383	77.8281	47.4731	65.5967	92.5606	67.8155	62.8717	77.1036	34.6955	396.693	210.973	116.737	31.9459	45.5133	45.5299	45.7279	90.5527	99.1498
CEP55	ENSG00000138180	55165	60.1703	26.1866	14.4458	80.6672	21.7153	83.7275	28.6238	11.2587	96.5681	60.0846	25.4416	18.929	9.02417	84.7591	52.8472	58.7202	60.2121	178.07	29.463	95.7839	15.6442	59.4722	42.1612	23.5671	22.6075	43.2344	17.174	26.2292	14.0227	495.025	81.465	57.646	30.0652	29.0905	23.4424	12.0196	19.8266	19.1738	130.078	89.1433	26.4866	17.5703	6.5019	4.64591	11.432	19.2425	18.7581
PIPSL	ENSG00000180764	266971	10.6754	9.81998	9.02864	8.38101	14.115	9.78633	6.46343	7.16466	14.4852	6.43764	9.89394	12.1686	10.3133	11.3855	3.10866	15.8093	8.92031	4.9464	4.01768	5.63434	1.64676	2.12401	7.5674	4.48897	4.7099	3.70581	4.29351	3.1475	8.41362	7.35549	5.09156	10.1728	9.11066	7.93376	7.53505	9.24583	7.71036	6.39128	3.69016	7.42861	5.8859	0.798648	1.85769	7.43346	4.89942	4.52764	13.3986
BLNK	ENSG00000095585	29760	5.82293	2.45499	8.12578	2.09525	1.08577	0	4.61674	2.04704	4.82841	0	2.82684	0	2.57833	0	1.03622	2.25847	3.34512	3.2976	10.7138	8.04906	3.29352	3.18601	9.72951	2.24449	3.76792	3.70581	2.14675	12.59	1.40227	5.14884	2.1821	4.23867	11.8439	5.28918	10.884	21.2654	24.2325	58.4345	3.69016	5.94289	3.92394	8.78513	13.0038	13.9377	3.26628	6.79145	9.37904
LOC105378450	NA	105378450	5.82293	2.45499	0.902864	8.38101	10.8577	7.61159	0.923348	1.02352	6.43787	7.51058	8.48052	13.5207	7.735	16.4458	3.10866	3.38771	14.4955	8.244	1.33923	1.60981	0	0	2.16211	0	0	1.23527	0	0	0	4.4133	2.1821	0	0	3.96688	0	0	0	0.913039	8.30287	10.4001	2.94295	0	0.928843	0.929182	1.63314	0	5.35945
PKD2L1	ENSG00000107593	9033	17.4688	1.63666	2.70859	3.14288	0	5.43685	2.77004	0	1.60947	2.14588	1.41342	0	1.28917	7.59037	6.21732	1.12924	1.11504	4.9464	1.33923	0.804906	2.47014	1.062	0	2.24449	0.94198	0	0	0	2.80454	2.20665	0.727366	2.5432	3.64426	3.96688	5.8606	2.77375	2.20296	2.73912	0	1.48572	0.980984	0.798648	0	0.929182	0	2.26382	1.33986
MFSD13A	ENSG00000138111	79847	56.2883	33.5516	31.6002	35.6193	49.9452	31.5337	37.8573	73.6936	46.6746	67.5952	53.7099	93.2928	76.0609	75.9037	48.7024	86.9511	80.2828	77.4936	34.8199	24.9521	20.5845	21.2401	19.459	20.2004	26.3754	18.529	22.5409	16.7867	21.0341	41.1908	34.9136	27.1275	24.5988	29.0905	32.6519	20.3408	31.9429	31.9564	24.9086	21.543	23.5436	21.5635	12.075	16.7253	17.9645	32.8254	57.6141
NEURL1	ENSG00000107954	9148	20.3803	19.64	27.9888	32.4764	10.8577	27.1843	19.3903	11.2587	11.2663	11.8023	1.41342	5.40828	10.3133	5.06024	10.3622	6.77541	6.69023	14.8392	21.4276	8.04906	27.1716	23.3641	15.1348	14.5892	11.3038	19.7643	16.1007	15.7375	12.6204	5.14884	9.45576	4.23867	1.82213	9.25606	7.53505	17.5671	18.7252	13.6956	7.38033	21.543	22.5626	26.3554	60.3748	86.4139	9.79883	33.9573	25.4574
COL17A1	ENSG00000065618	1308	408.576	103.928	22.5716	366.669	280.127	318.6	98.7982	187.305	346.036	452.781	193.638	255.541	193.375	464.277	259.055	322.961	301.061	295.135	40.1768	31.3913	33.7586	24.4261	11.8916	13.4669	8.47782	18.529	28.9812	19.9342	11.2182	375.13	144.018	171.242	84.7291	115.04	114.7	34.2096	27.537	20.0869	409.608	222.858	76.5168	87.0527	17.648	13.0086	44.0948	19.2425	41.5357
CFAP58-AS1	NA	NA	30.0851	6.54665	22.5716	18.8573	6.51459	17.3979	16.6203	23.541	12.8757	20.3859	45.2294	32.4497	24.4942	29.0964	36.2677	48.5571	37.9113	20.61	13.3923	4.02453	3.29352	12.744	10.8106	17.9559	2.82594	2.47054	7.51364	14.6884	12.6204	4.4133	22.5483	22.8888	19.1324	23.8013	15.0701	25.8883	39.6533	22.826	17.5283	11.1429	20.6007	14.3757	5.57306	19.5128	50.6273	21.5063	40.1959
DUSP5	ENSG00000138166	1847	51.4359	67.1032	120.984	37.7145	33.6587	31.5337	36.9339	36.8468	27.361	24.6776	15.5476	9.46449	9.02417	17.7109	19.6882	12.4216	20.0707	25.5564	95.085	100.613	89.7485	125.316	72.4308	111.102	92.314	86.4689	96.604	93.3759	77.1249	15.4465	18.1841	18.6502	16.3992	56.8586	44.3731	70.2683	74.9006	44.7389	6.45779	26.743	70.6308	107.019	166.263	161.678	109.42	107.531	85.7512
LOC105378516	NA	105378516	16.4983	15.5483	21.6687	9.42864	13.0292	8.69896	11.0802	8.18818	20.9231	10.7294	5.65368	13.5207	7.735	20.241	16.5795	6.77541	30.1061	14.0148	2.67845	0.804906	0.823381	1.062	0	3.36673	2.82594	1.23527	2.14675	2.09834	2.80454	1.4711	3.63683	1.69547	6.37746	0	2.51168	2.77375	5.5074	3.65216	0	1.48572	2.94295	0.798648	2.78653	0.929182	1.63314	4.52764	5.35945
FAM196A	NA	NA	3.88195	4.09166	3.61146	6.28576	1.08577	14.1358	4.61674	3.07057	4.82841	3.21882	4.24026	6.76035	3.8675	7.59037	6.21732	5.64618	5.5752	7.4196	0	0	4.1169	3.18601	2.16211	1.12224	2.82594	1.23527	4.29351	3.1475	0	2.9422	4.3642	4.23867	9.11066	7.93376	10.0467	2.77375	3.30444	2.73912	0.922541	4.45717	3.92394	2.39595	1.85769	1.85836	4.89942	1.13191	1.33986
KNDC1	ENSG00000171798	85442	2.91147	4.09166	5.41718	6.28576	7.60036	8.69896	0.923348	0	11.2663	0	2.82684	0	1.28917	0	1.03622	1.12924	0	3.2976	12.053	8.04906	23.878	6.37202	8.64846	8.97794	3.76792	2.47054	12.8805	11.5408	12.6204	0	0	1.69547	0	0	1.67446	0.924583	0	0	1.84508	5.94289	8.82886	19.9662	34.3672	26.9463	0	4.52764	0
CRACR2B	ENSG00000177685	283229	23.2917	25.3683	12.6401	8.38101	17.3722	14.1358	13.8502	27.6351	17.7042	18.24	35.3355	35.1538	29.6509	26.5663	18.652	24.8432	34.5662	21.4344	24.1061	12.8785	7.41043	15.9301	10.8106	26.9338	12.2457	18.529	11.8072	6.29501	5.60908	5.88439	18.9115	11.8683	12.7549	25.1236	23.4424	13.8688	30.8414	21.9129	5.53525	3.71431	4.90492	6.38919	7.43074	7.43346	24.4971	20.3744	48.235
LOC105376517	NA	105376517	6.79342	12.275	0	5.23813	9.77189	4.34948	0	10.2352	8.04734	8.58352	11.3074	9.46449	5.15667	11.3855	8.28976	16.9385	16.7256	11.5416	4.01768	2.41472	6.58705	6.37202	0	1.12224	2.82594	1.23527	5.36689	1.04917	0	5.14884	6.54629	8.47735	3.64426	6.61147	5.8606	7.39667	3.30444	2.73912	5.53525	5.94289	0.980984	1.5973	5.57306	0	1.63314	4.52764	16.0783
CDKN1C	ENSG00000129757	1028	6.79342	4.09166	22.5716	16.762	7.60036	6.52422	2.77004	2.04704	14.4852	3.21882	2.82684	6.76035	6.44584	1.26506	3.10866	2.25847	4.46016	8.244	4.01768	0.804906	8.23381	13.806	3.24317	12.3447	8.47782	2.47054	3.22013	16.7867	8.41362	0.735549	0	0.847735	8.19959	9.25606	1.67446	8.32125	3.30444	1.82608	2.76762	2.22858	11.7718	19.1676	47.371	48.3175	6.53256	9.05527	13.3986
MRGPRE	ENSG00000184350	116534	0.970489	0.818331	0	0	0	0	0	1.02352	0	0	0	0	2.57833	1.26506	1.03622	1.12924	0	0	1.33923	0	0	0	0	0	0	0	0	0	0	0	0.727366	4.23867	2.7332	0	1.67446	5.5475	4.40592	2.73912	0	0	0	0.798648	1.85769	3.71673	4.89942	6.79145	4.01959
LOC100506258	ENSG00000251364	100506258	17.4688	9.00164	9.02864	3.14288	4.34306	6.52422	4.61674	5.11761	4.82841	8.58352	5.65368	4.05621	6.44584	2.53012	6.21732	6.77541	6.69023	6.5952	20.0884	10.4638	20.5845	6.37202	7.5674	26.9338	10.3618	4.94108	12.8805	7.34418	12.6204	8.09104	8.72839	2.5432	13.666	10.5784	15.0701	10.1704	19.8266	16.4347	4.61271	5.94289	3.92394	6.38919	10.2173	11.1502	3.26628	1.13191	1.33986
INSC	ENSG00000188487	387755	5.82293	0.818331	2.70859	1.04763	10.8577	2.17474	1.8467	26.6116	1.60947	13.9482	15.5476	29.7455	33.5184	17.7109	7.25354	16.9385	23.4158	4.9464	6.69613	0	0	1.062	2.16211	1.12224	5.65188	0	2.14675	1.04917	2.80454	0.735549	9.45576	3.39094	8.19959	2.64459	5.8606	6.47208	2.20296	3.65216	3.69016	0	4.90492	2.39595	1.85769	2.78755	13.0651	4.52764	17.4182
RPS2P40	NA	91561	1.94098	0	0	1.04763	3.2573	2.17474	0	1.02352	0	0	0	0	0	0	0	1.12924	0	0.8244	1.33923	0	0	0	1.08106	2.24449	0.94198	0	2.14675	0	0	0.735549	0.727366	0.847735	0.911066	1.32229	0	0.924583	0	0	0	0	0	0.798648	0.928843	0.929182	0	0	0
LDHA	ENSG00000134333	3939	2696.99	1051.56	696.108	3847.93	2675.33	4188.55	1654.64	2974.36	4030.11	3675.89	4002.8	5285.24	3872.66	5400.54	3267.2	3707.28	3810.09	4180.53	1427.61	1824.72	1034.17	697.736	541.61	494.909	605.693	1612.03	1129.19	671.467	558.103	4453.01	2284.66	1342.81	882.823	692.882	725.877	575.091	399.837	455.607	4707.73	2845.16	2007.09	975.948	573.096	534.28	471.977	486.721	525.226
E2F8	ENSG00000129173	79733	6.79342	2.45499	3.61146	8.38101	5.42883	16.3106	4.61674	2.04704	16.0947	7.51058	5.65368	8.11242	0	6.3253	8.28976	7.90465	12.2654	21.4344	6.69613	16.0981	3.29352	7.43403	11.8916	8.97794	2.82594	7.41162	3.22013	8.39334	2.80454	38.2486	13.82	18.6502	10.9328	22.479	21.7679	9.24583	8.81184	6.39128	13.8381	6.68575	2.94295	5.59054	1.85769	6.50428	11.432	6.79145	6.69931
NAV2	ENSG00000166833	89797	30.0851	6.54665	1.80573	1.04763	4.34306	0	2.77004	0	1.60947	3.21882	1.41342	0	0	6.3253	0	6.77541	2.23008	1.6488	2.67845	0	0	0	0	0	1.88396	1.23527	0	1.04917	1.40227	5.14884	5.09156	3.39094	0.911066	1.32229	6.69782	2.77375	2.20296	4.5652	0	0	0.980984	0	0	0	0	0	6.69931
SLC1A2	ENSG00000110436	6506	1.94098	3.27333	4.51432	2.09525	2.17153	2.17474	1.8467	2.04704	0	1.07294	1.41342	1.35207	5.15667	0	8.28976	3.38771	8.92031	2.4732	2.67845	10.4638	15.6442	0	0	0	0	18.529	19.3208	0	0	0	4.3642	6.78188	0	0	0	0	0	0.913039	21.2184	43.8288	15.6957	11.9797	1.85769	0	9.79883	1.13191	0
ACCSL	ENSG00000205126	390110	0	16.3666	9.02864	27.2383	18.458	23.9222	0.923348	10.2352	24.142	10.7294	9.89394	9.46449	23.205	27.8313	22.7968	4.51694	7.80527	3.2976	0	0.804906	0	5.31002	0	2.24449	0	0	0	1.04917	0	2.20665	2.1821	10.1728	10.9328	13.2229	11.7212	14.7933	12.1163	10.0434	1.84508	2.97144	1.96197	6.38919	10.2173	10.221	8.1657	5.65955	0
ACCS	ENSG00000110455	84680	9.70489	22.9133	27.9888	25.143	24.9726	20.66	18.467	17.3999	12.8757	21.4588	12.7208	17.5769	10.3133	21.506	13.4709	20.3262	10.0354	9.8928	20.0884	16.0981	26.3482	33.9841	31.3507	39.2785	15.0717	8.64689	10.7338	40.9176	23.8386	13.9754	10.1831	10.1728	29.1541	30.4128	29.303	13.8688	44.0592	29.2173	78.416	96.572	56.8971	79.0662	96.5997	106.856	16.3314	30.5615	18.7581
TP53I11	ENSG00000175274	9537	65.9932	27.0049	19.863	88.0006	100.976	75.0286	81.2546	122.823	94.9587	115.878	192.225	219.035	255.255	93.6145	88.0787	128.733	175.061	122.836	44.1944	50.7091	49.4028	20.1781	17.2969	28.0561	31.0853	75.3515	60.1091	29.3767	36.459	44.133	82.9197	79.6871	27.332	18.5121	34.3263	14.7933	22.0296	30.1303	103.325	98.0577	124.585	30.3486	36.2249	16.7253	44.0948	22.6382	57.6141
LOC105369315	NA	105369315	1.94098	1.63666	0.902864	3.14288	2.17153	2.17474	0	1.02352	3.21894	2.14588	0	1.35207	0	1.26506	2.07244	0	0	0.8244	9.37458	14.4883	7.41043	1.062	4.32423	3.36673	4.7099	6.17635	1.07338	2.09834	1.40227	2.20665	0	1.69547	2.7332	1.32229	3.34891	8.32125	22.0296	51.1302	0.922541	1.48572	0.980984	0	0.928843	12.0794	3.26628	3.39573	1.33986
TCN1	ENSG00000134827	6947	1998.24	418.167	120.081	848.577	534.197	1097.16	361.952	392.009	1229.63	1357.27	583.742	502.97	469.257	1547.17	769.912	794.982	808.403	718.877	312.04	172.25	147.385	117.882	41.0802	111.102	64.0546	197.643	212.529	104.917	32.2522	1018.74	658.993	528.139	421.823	387.432	366.706	181.218	136.583	98.6083	1377.35	917.434	372.774	307.48	88.2401	75.2638	96.3552	108.663	199.639
MS4A1	ENSG00000156738	931	24.2622	14.73	3.61146	16.762	19.5438	0	21.237	10.2352	11.2663	19.3129	15.5476	1.35207	6.44584	7.59037	10.3622	6.77541	15.6105	11.5416	109.816	184.324	51.0496	18.0541	37.837	60.6011	96.0819	49.4108	38.6416	104.917	75.7226	1.4711	0	2.5432	4.55533	0	4.18614	298.64	534.218	1147.69	23.0635	10.4001	0.980984	2.39595	15.7903	289.905	14.6983	9.05527	2.67972
CD6	ENSG00000013725	923	21.3507	38.4616	19.863	26.1907	54.2883	13.0484	33.2405	40.9409	16.0947	30.0423	22.6147	18.929	24.4942	13.9157	14.5071	13.5508	24.5309	18.9612	68.3005	60.368	44.4626	156.115	208.644	142.525	177.092	129.703	92.3105	117.507	120.595	4.4133	4.3642	5.93414	4.55533	1.32229	5.8606	9.24583	12.1163	17.3477	0.922541	0	0.980984	1.5973	0	0.929182	6.53256	12.451	37.5161
LOC105369326	NA	105369326	0.970489	0	0.902864	0	1.08577	2.17474	1.8467	1.02352	3.21894	0	0	1.35207	1.28917	1.26506	1.03622	1.12924	0	0	1.33923	1.60981	4.94028	4.24802	11.8916	3.36673	6.59386	8.64689	5.36689	5.24584	8.41362	0	0.727366	0	0	1.32229	1.67446	0.924583	0	0	0	0	0.980984	0	0	0	0	1.13191	2.67972
LOC105369325	NA	105369325	0.970489	2.45499	0.902864	2.09525	0	0	3.69339	3.07057	0	2.14588	1.41342	1.35207	0	1.26506	0	2.25847	2.23008	0	1.33923	0.804906	1.64676	10.62	8.64846	3.36673	4.7099	6.17635	2.14675	4.19667	5.60908	1.4711	0.727366	0	0	0	2.51168	0	1.10148	0	0.922541	0.742861	0	3.19459	0.928843	0.929182	0	0	2.67972
CD5	ENSG00000110448	921	15.5278	43.3716	45.1432	27.2383	70.5748	10.8737	58.1709	68.576	9.65681	31.1153	32.5087	14.8728	51.5667	3.79518	16.5795	25.9724	14.4955	18.1368	45.5337	66.0023	43.6392	108.324	167.564	94.2684	130.935	129.703	107.338	148.982	129.009	7.35549	3.63683	12.716	16.3992	6.61147	4.18614	16.6425	24.2325	37.4346	4.61271	4.45717	4.90492	7.18784	5.57306	4.64591	11.432	14.7148	52.2546
FADS2	ENSG00000134824	9415	16.4983	27.8233	12.6401	84.8577	58.6313	102.213	30.4705	30.7057	82.0829	42.9176	21.2013	17.5769	21.9158	106.265	36.2677	62.1079	42.3715	79.9668	336.146	288.156	142.445	160.363	190.266	111.102	120.573	145.762	113.778	164.719	103.768	365.568	213.846	91.5554	120.261	103.139	110.514	48.0783	62.7843	41.0868	98.7119	80.9719	86.3266	95.8378	57.5883	53.8926	24.4971	40.7487	49.5749
HRASLS2	NA	NA	0	0	1.80573	0	0	0	0	0	0	0	0	0	0	0	1.03622	1.12924	0	0.8244	0	2.41472	1.64676	2.12401	0	0	0.94198	0	1.07338	0	1.40227	0	0	0	0	0	0	0	0	0.913039	0	0	0	0.798648	0	1.85836	3.26628	0	0
PGAM1P8	NA	440043	4.85244	4.90999	3.61146	11.5239	7.60036	11.9611	6.46343	3.07057	12.8757	4.29176	9.89394	14.8728	5.15667	11.3855	8.28976	4.51694	6.69023	8.244	5.3569	0.804906	2.47014	4.24802	4.32423	4.48897	2.82594	1.23527	1.07338	4.19667	1.40227	5.14884	0	3.39094	1.82213	2.64459	5.02337	1.84917	2.20296	4.5652	0	2.22858	2.94295	0.798648	4.64422	2.78755	3.26628	6.79145	13.3986
LOC728975	ENSG00000254614	728975	19.4098	111.293	77.6463	174.954	212.81	168.542	50.7841	66.529	154.509	120.169	108.833	139.263	175.327	326.386	145.071	144.542	125.999	68.4252	214.276	16.903	19.7611	117.882	107.025	87.5349	37.6792	35.8228	41.8617	60.8517	85.5385	27.2153	45.824	61.8846	95.6619	95.2052	125.584	113.724	93.6258	116.869	11.993	9.6572	14.7148	41.5297	66.8767	80.8389	140.45	174.314	199.639
CABP4	ENSG00000175544	57010	6.79342	9.00164	10.8344	9.42864	3.2573	3.26211	3.69339	0	0	0	0	1.35207	0	0	1.03622	0	2.23008	0	2.67845	6.43925	9.05719	6.37202	3.24317	4.48897	2.82594	6.17635	2.14675	2.09834	4.20681	0.735549	1.45473	0	0.911066	1.32229	0.837228	4.62292	4.40592	0.913039	0.922541	2.22858	3.92394	3.19459	6.5019	15.7961	4.89942	3.39573	1.33986
DOC2GP	NA	390213	0	1.63666	3.61146	0	3.2573	0	1.8467	0	3.21894	0	0	0	0	0	1.03622	0	0	1.6488	0	1.60981	0	2.12401	1.08106	0	0.94198	0	0	0	1.40227	0	1.45473	0.847735	1.82213	1.32229	5.02337	1.84917	1.10148	0.913039	0	0	0	0	0	1.85836	3.26628	4.52764	8.03917
LOC105369360	NA	105369360	0	0	0.902864	0	0	4.34948	0.923348	2.04704	0	0	0	0	0	1.26506	0	1.12924	1.11504	0	0	0	0.823381	5.31002	4.32423	3.36673	2.82594	1.23527	1.07338	6.29501	2.80454	0.735549	0	0	0	0	0.837228	0	0	0.913039	0	0	0	0	0	0	0	0	0
FOLR1	ENSG00000110195	2348	0	0.818331	0	2.09525	6.51459	1.08737	0.923348	0	1.60947	1.07294	1.41342	1.35207	2.57833	7.59037	1.03622	5.64618	2.23008	0	0	0	0.823381	0	0	0	0	0	0	0	0	0	1.45473	0	0.911066	0	0.837228	2.77375	0	0	0.922541	0	0	0	0	0	0	0	1.33986
ARHGEF17	ENSG00000110237	9828	47.5539	9.81998	0.902864	31.4288	38.0018	45.6696	24.007	19.4469	30.5799	72.9599	36.7489	44.6183	30.94	56.9277	39.3764	44.0402	30.1061	32.976	20.0884	10.4638	9.88057	1.062	1.08106	4.48897	1.88396	2.47054	2.14675	3.1475	4.20681	21.3309	11.6379	11.8683	8.19959	2.64459	4.18614	1.84917	0	3.65216	34.134	36.4002	21.5816	8.78513	5.57306	1.85836	3.26628	9.05527	6.69931
LOC107984356	NA	107984356	1.94098	2.45499	0.902864	1.04763	0	3.26211	0	0	1.60947	2.14588	1.41342	1.35207	1.28917	0	0	1.12924	1.11504	2.4732	1.33923	0	1.64676	0	1.08106	0	0	0	3.22013	0	1.40227	0.735549	10.1831	8.47735	10.9328	3.96688	1.67446	9.24583	2.20296	9.13039	1.84508	2.97144	1.96197	3.99324	2.78653	0.929182	3.26628	5.65955	2.67972
LOC107984352	NA	107984352	5.82293	0.818331	1.80573	0	1.08577	0	1.8467	2.04704	1.60947	0	4.24026	0	6.44584	1.26506	1.03622	4.51694	1.11504	1.6488	4.01768	3.21963	7.41043	2.12401	5.40529	5.61121	3.76792	6.17635	6.44026	9.44251	5.60908	0	2.90946	6.78188	2.7332	0	0.837228	0.924583	2.20296	2.73912	8.30287	4.45717	3.92394	3.19459	5.57306	4.64591	3.26628	2.26382	1.33986
RAB30	ENSG00000137502	27314	8.7344	15.5483	15.3487	11.5239	18.458	11.9611	23.0837	12.2823	14.4852	16.0941	5.65368	12.1686	14.1808	10.1205	8.28976	18.0678	8.92031	9.8928	48.2121	20.9276	15.6442	7.43403	15.1348	12.3447	29.2014	8.64689	15.0273	20.9834	19.6318	6.61994	8.00102	11.0206	10.9328	11.9006	15.0701	42.5308	47.3636	119.608	11.993	5.20003	1.96197	6.38919	7.43074	19.5128	8.1657	4.52764	5.35945
PRSS23	ENSG00000150687	11098	0.970489	10.6383	30.6974	8.38101	7.60036	7.61159	9.23348	19.4469	6.43787	7.51058	11.3074	5.40828	6.44584	3.79518	5.1811	3.38771	5.5752	3.2976	2.67845	53.9287	18.9378	69.0302	125.403	52.7454	88.5461	97.5863	56.889	122.753	67.309	8.82659	15.2747	13.5638	19.1324	31.7351	10.884	40.6817	20.9281	35.6085	0	2.22858	4.90492	20.7649	25.0788	46.4591	39.1953	38.4849	34.8364
AMOTL1	ENSG00000166025	154810	93.1669	43.3716	28.8916	103.715	92.2901	92.4265	84.948	51.1761	119.101	192.056	163.957	169.009	126.338	230.241	181.339	189.712	165.026	225.061	58.9259	21.7325	21.4079	10.62	12.9727	13.4669	21.6655	20.9996	25.7611	28.3275	19.6318	60.315	29.0946	28.823	19.1324	22.479	24.2796	14.7933	11.0148	14.6086	38.7467	34.9145	21.5816	39.9324	22.2922	15.7961	21.2308	11.3191	44.2155
LOC105369454	NA	105369454	0	0	0	0	1.08577	0	0	0	0	0	0	0	0	0	0	0	1.11504	0	6.69613	0	0	0	0	2.24449	0	0	1.07338	0	0	0	0	0	0	0	0	0	0	0	0	0	0	0	0.928843	1.85836	0	0	0
[truncated: 505 more rows]
[truncated: 19 more columns]
