# Supplementary material for: Molecular Profiling Reveals Characteristic and Decisive Signatures in Patients after Allogeneic Stem Cell Transplantation Suffering from Invasive Pulmonary Aspergillosis
Source: J Fungi (Basel). 2022 Feb 10;8(2):171. doi: 10.3390/jof8020171 (PMC8880021; doi:10.3390/jof8020171)
Supplement: Supplementary file 1 [file jof-08-00171-s001.zip › Zoran_SupplTable_S6_revised.xlsx]

## Sheet: Summary
Supplementary Table S6: Gene expression analysis of relevant in vitro studies investigating immune response following A. fumigatus exposure.
Protein	ensembl annotation	symbol	nr. of datasets	References	stats_clx	expression (+, induction; -, repression)
Caspase-3	ENSG00000164305	CASP3	1	in_vitro_Af	1	+
CD40	ENSG00000101017	CD40	7	GSE69723, GSE60729_hypOx, GSE60729_normOx, Cortez2006, GSE177040, GSE134344, in_vitro_Af	1	+
IL-8 (CXCL8)	ENSG00000169429	CXCL8	7	GSE69723, GSE60729_hypOx, GSE60729_normOx, Cortez2006, GSE177040, GSE134344, in_vitro_Af	1	+
ITGB3	ENSG00000259207	ITGB3	3	GSE177040, GSE134344, in_vitro_Af	1	+
Galectin-2	ENSG00000100079	LGALS2	2	GSE177040, in_vitro_Af	1	-
MMP-1	ENSG00000196611	MMP1	7	GSE69723, GSE60729_hypOx, GSE60729_normOx, Cortez2006, GSE177040, GSE134344, in_vitro_Af	1	+
MMP-9	ENSG00000100985	MMP9	5	GSE69723, GSE60729_normOx, GSE177040, GSE134344, in_vitro_Af	1	+
PAI-1 (Serpin)	ENSG00000106366	SERPINE1	6	GSE69723, GSE60729_hypOx, GSE60729_normOx, GSE177040, GSE134344, in_vitro_Af	1	+
VEGF-A	ENSG00000112715	VEGFA	6	GSE69723, GSE60729_hypOx, GSE60729_normOx, GSE177040, GSE134344, in_vitro_Af	0	+

## Sheet: references - info
Dataset	references	type
in_vitro_Af	Present study; in vitro model using moDC infected with A. fumigatus	RNAseq
GSE134344	https://doi.org/10.1016/j.celrep.2020.108389	RNAseq
GSE177040	https://www.ncbi.nlm.nih.gov/geo/query/acc.cgi?acc=GSE177040	RNAseq
Cortez2006	https://doi.org/10.1128/IAI.74.4.2353-2365.2006	Microarray
GSE60729	https://www.ncbi.nlm.nih.gov/geo/query/acc.cgi?acc=GSE60729	Microarray
GSE69723	doi: 10.1038/srep27990, doi: 10.3389/fmicb.2017.00270	Microarray
